# Supplementary material for: Camel Milk-Derived Extracellular Vesicles as a Functional Food Component Ameliorate Hypobaric Hypoxia-Induced Colonic Injury Through Microbiota–Metabolite Crosstalk
Source: Nutrients. 2025 Jul 25;17(15):2431. doi: 10.3390/nu17152431 (PMC12348715; doi:10.3390/nu17152431)
Supplement: Supplementary file 1 [file nutrients-17-02431-s001.zip › RT-qPCR/12010RNA.xml]

<?xml version="1.0"?>
<?mso-application progid="Excel.Sheet"?>
<Workbook xmlns="urn:schemas-microsoft-com:office:spreadsheet"
 xmlns:o="urn:schemas-microsoft-com:office:office"
 xmlns:x="urn:schemas-microsoft-com:office:excel"
 xmlns:ss="urn:schemas-microsoft-com:office:spreadsheet"
 xmlns:html="http://www.w3.org/TR/REC-html40">
 <Styles>
  <Style ss:ID="Default" ss:Name="Normal">
   <Alignment ss:Vertical="Bottom"/>
   <Borders/>
   <Font/>
   <Interior/>
   <NumberFormat/>
   <Protection/>
  </Style>
  <Style ss:ID="s23">
   <Borders>
    <Border ss:Position="Bottom" ss:LineStyle="Continuous" ss:Weight="1"/>
    <Border ss:Position="Left" ss:LineStyle="Continuous" ss:Weight="1"/>
    <Border ss:Position="Right" ss:LineStyle="Continuous" ss:Weight="1"/>
    <Border ss:Position="Top" ss:LineStyle="Continuous" ss:Weight="1"/>
   </Borders>
   <Font x:Family="Swiss" ss:Bold="1"/>
   <Interior ss:Color="#DCDCFF" ss:Pattern="Solid"/>
  </Style>
 </Styles>
 <Worksheet ss:Name="Sheet1">
  <Table>
  <Column ss:Index="1" ss:AutoFitWidth="0" ss:Width="120.0"/>
  <Column ss:Index="2" ss:AutoFitWidth="0" ss:Width="120.0"/>
  <Column ss:Index="3" ss:AutoFitWidth="0" ss:Width="120.0"/>
  <Column ss:Index="4" ss:AutoFitWidth="0" ss:Width="120.0"/>
  <Column ss:Index="5" ss:AutoFitWidth="0" ss:Width="120.0"/>
  <Column ss:Index="6" ss:AutoFitWidth="0" ss:Width="120.0"/>
  <Column ss:Index="7" ss:AutoFitWidth="0" ss:Width="120.0"/>
  <Column ss:Index="8" ss:AutoFitWidth="0" ss:Width="120.0"/>
  <Column ss:Index="9" ss:AutoFitWidth="0" ss:Width="120.0"/>
  <Column ss:Index="10" ss:AutoFitWidth="0" ss:Width="120.0"/>
  <Column ss:Index="11" ss:AutoFitWidth="0" ss:Width="120.0"/>
  <Column ss:Index="12" ss:AutoFitWidth="0" ss:Width="120.0"/>
   <Row ss:AutoFitHeight="0">
    <Cell ss:StyleID="s23"><Data ss:Type="String">#</Data></Cell>
    <Cell ss:StyleID="s23"><Data ss:Type="String">Sample ID</Data></Cell>
    <Cell ss:StyleID="s23"><Data ss:Type="String">User name</Data></Cell>
    <Cell ss:StyleID="s23"><Data ss:Type="String">Date and Time</Data></Cell>
    <Cell ss:StyleID="s23"><Data ss:Type="String">Nucleic Acid Conc.</Data></Cell>
    <Cell ss:StyleID="s23"><Data ss:Type="String">Unit</Data></Cell>
    <Cell ss:StyleID="s23"><Data ss:Type="String">A260</Data></Cell>
    <Cell ss:StyleID="s23"><Data ss:Type="String">A280</Data></Cell>
    <Cell ss:StyleID="s23"><Data ss:Type="String">260/280</Data></Cell>
    <Cell ss:StyleID="s23"><Data ss:Type="String">260/230</Data></Cell>
    <Cell ss:StyleID="s23"><Data ss:Type="String">Sample Type</Data></Cell>
    <Cell ss:StyleID="s23"><Data ss:Type="String">Factor</Data></Cell>
   </Row>
   <Row ss:AutoFitHeight="0">
    <Cell><Data ss:Type="Number">1</Data></Cell>
    <Cell><Data ss:Type="String">ddh2o</Data></Cell>
    <Cell><Data ss:Type="String">Administrator</Data></Cell>
    <Cell><Data ss:Type="String">2023-12-10 14:39:16</Data></Cell>
    <Cell><Data ss:Type="Number">0</Data></Cell>
    <Cell><Data ss:Type="String">ng/µl</Data></Cell>
    <Cell><Data ss:Type="Number">0.001</Data></Cell>
    <Cell><Data ss:Type="Number">-0.014</Data></Cell>
    <Cell><Data ss:Type="Number">-0.09</Data></Cell>
    <Cell><Data ss:Type="Number">-0.12</Data></Cell>
    <Cell><Data ss:Type="String">RNA</Data></Cell>
    <Cell><Data ss:Type="Number">40</Data></Cell>
   </Row>
   <Row ss:AutoFitHeight="0">
    <Cell><Data ss:Type="Number">2</Data></Cell>
    <Cell><Data ss:Type="String">ch2-1209</Data></Cell>
    <Cell><Data ss:Type="String">Administrator</Data></Cell>
    <Cell><Data ss:Type="String">2023-12-10 14:40:45</Data></Cell>
    <Cell><Data ss:Type="Number">1337.7</Data></Cell>
    <Cell><Data ss:Type="String">ng/µl</Data></Cell>
    <Cell><Data ss:Type="Number">33.444</Data></Cell>
    <Cell><Data ss:Type="Number">16.904</Data></Cell>
    <Cell><Data ss:Type="Number">1.98</Data></Cell>
    <Cell><Data ss:Type="Number">2</Data></Cell>
    <Cell><Data ss:Type="String">RNA</Data></Cell>
    <Cell><Data ss:Type="Number">40</Data></Cell>
   </Row>
   <Row ss:AutoFitHeight="0">
    <Cell><Data ss:Type="Number">3</Data></Cell>
    <Cell><Data ss:Type="String">ch2-1209</Data></Cell>
    <Cell><Data ss:Type="String">Administrator</Data></Cell>
    <Cell><Data ss:Type="String">2023-12-10 14:41:45</Data></Cell>
    <Cell><Data ss:Type="Number">1328.3</Data></Cell>
    <Cell><Data ss:Type="String">ng/µl</Data></Cell>
    <Cell><Data ss:Type="Number">33.208</Data></Cell>
    <Cell><Data ss:Type="Number">16.774</Data></Cell>
    <Cell><Data ss:Type="Number">1.98</Data></Cell>
    <Cell><Data ss:Type="Number">2.01</Data></Cell>
    <Cell><Data ss:Type="String">RNA</Data></Cell>
    <Cell><Data ss:Type="Number">40</Data></Cell>
   </Row>
   <Row ss:AutoFitHeight="0">
    <Cell><Data ss:Type="Number">4</Data></Cell>
    <Cell><Data ss:Type="String">ch3-1209</Data></Cell>
    <Cell><Data ss:Type="String">Administrator</Data></Cell>
    <Cell><Data ss:Type="String">2023-12-10 14:42:51</Data></Cell>
    <Cell><Data ss:Type="Number">1198.4</Data></Cell>
    <Cell><Data ss:Type="String">ng/µl</Data></Cell>
    <Cell><Data ss:Type="Number">29.96</Data></Cell>
    <Cell><Data ss:Type="Number">15.358</Data></Cell>
    <Cell><Data ss:Type="Number">1.95</Data></Cell>
    <Cell><Data ss:Type="Number">1.44</Data></Cell>
    <Cell><Data ss:Type="String">RNA</Data></Cell>
    <Cell><Data ss:Type="Number">40</Data></Cell>
   </Row>
   <Row ss:AutoFitHeight="0">
    <Cell><Data ss:Type="Number">5</Data></Cell>
    <Cell><Data ss:Type="String">ch3-1209</Data></Cell>
    <Cell><Data ss:Type="String">Administrator</Data></Cell>
    <Cell><Data ss:Type="String">2023-12-10 14:43:49</Data></Cell>
    <Cell><Data ss:Type="Number">1188.3</Data></Cell>
    <Cell><Data ss:Type="String">ng/µl</Data></Cell>
    <Cell><Data ss:Type="Number">29.708</Data></Cell>
    <Cell><Data ss:Type="Number">15.174</Data></Cell>
    <Cell><Data ss:Type="Number">1.96</Data></Cell>
    <Cell><Data ss:Type="Number">1.44</Data></Cell>
    <Cell><Data ss:Type="String">RNA</Data></Cell>
    <Cell><Data ss:Type="Number">40</Data></Cell>
   </Row>
   <Row ss:AutoFitHeight="0">
    <Cell><Data ss:Type="Number">6</Data></Cell>
    <Cell><Data ss:Type="String">ch3-1209</Data></Cell>
    <Cell><Data ss:Type="String">Administrator</Data></Cell>
    <Cell><Data ss:Type="String">2023-12-10 14:44:58</Data></Cell>
    <Cell><Data ss:Type="Number">351.6</Data></Cell>
    <Cell><Data ss:Type="String">ng/µl</Data></Cell>
    <Cell><Data ss:Type="Number">8.79</Data></Cell>
    <Cell><Data ss:Type="Number">4.274</Data></Cell>
    <Cell><Data ss:Type="Number">2.06</Data></Cell>
    <Cell><Data ss:Type="Number">2.05</Data></Cell>
    <Cell><Data ss:Type="String">RNA</Data></Cell>
    <Cell><Data ss:Type="Number">40</Data></Cell>
   </Row>
   <Row ss:AutoFitHeight="0">
    <Cell><Data ss:Type="Number">7</Data></Cell>
    <Cell><Data ss:Type="String">cm1-1209</Data></Cell>
    <Cell><Data ss:Type="String">Administrator</Data></Cell>
    <Cell><Data ss:Type="String">2023-12-10 14:45:24</Data></Cell>
    <Cell><Data ss:Type="Number">384.6</Data></Cell>
    <Cell><Data ss:Type="String">ng/µl</Data></Cell>
    <Cell><Data ss:Type="Number">9.616</Data></Cell>
    <Cell><Data ss:Type="Number">4.696</Data></Cell>
    <Cell><Data ss:Type="Number">2.05</Data></Cell>
    <Cell><Data ss:Type="Number">2.04</Data></Cell>
    <Cell><Data ss:Type="String">RNA</Data></Cell>
    <Cell><Data ss:Type="Number">40</Data></Cell>
   </Row>
   <Row ss:AutoFitHeight="0">
    <Cell><Data ss:Type="Number">8</Data></Cell>
    <Cell><Data ss:Type="String">cm1-1209</Data></Cell>
    <Cell><Data ss:Type="String">Administrator</Data></Cell>
    <Cell><Data ss:Type="String">2023-12-10 14:46:25</Data></Cell>
    <Cell><Data ss:Type="Number">331</Data></Cell>
    <Cell><Data ss:Type="String">ng/µl</Data></Cell>
    <Cell><Data ss:Type="Number">8.276</Data></Cell>
    <Cell><Data ss:Type="Number">4.022</Data></Cell>
    <Cell><Data ss:Type="Number">2.06</Data></Cell>
    <Cell><Data ss:Type="Number">2.07</Data></Cell>
    <Cell><Data ss:Type="String">RNA</Data></Cell>
    <Cell><Data ss:Type="Number">40</Data></Cell>
   </Row>
   <Row ss:AutoFitHeight="0">
    <Cell><Data ss:Type="Number">9</Data></Cell>
    <Cell><Data ss:Type="String">cm1-1209</Data></Cell>
    <Cell><Data ss:Type="String">Administrator</Data></Cell>
    <Cell><Data ss:Type="String">2023-12-10 14:47:26</Data></Cell>
    <Cell><Data ss:Type="Number">363.3</Data></Cell>
    <Cell><Data ss:Type="String">ng/µl</Data></Cell>
    <Cell><Data ss:Type="Number">9.082</Data></Cell>
    <Cell><Data ss:Type="Number">4.437</Data></Cell>
    <Cell><Data ss:Type="Number">2.05</Data></Cell>
    <Cell><Data ss:Type="Number">2.07</Data></Cell>
    <Cell><Data ss:Type="String">RNA</Data></Cell>
    <Cell><Data ss:Type="Number">40</Data></Cell>
   </Row>
   <Row ss:AutoFitHeight="0">
    <Cell><Data ss:Type="Number">10</Data></Cell>
    <Cell><Data ss:Type="String">cm2-1209</Data></Cell>
    <Cell><Data ss:Type="String">Administrator</Data></Cell>
    <Cell><Data ss:Type="String">2023-12-10 14:48:21</Data></Cell>
    <Cell><Data ss:Type="Number">1295.7</Data></Cell>
    <Cell><Data ss:Type="String">ng/µl</Data></Cell>
    <Cell><Data ss:Type="Number">32.393</Data></Cell>
    <Cell><Data ss:Type="Number">15.974</Data></Cell>
    <Cell><Data ss:Type="Number">2.03</Data></Cell>
    <Cell><Data ss:Type="Number">2.17</Data></Cell>
    <Cell><Data ss:Type="String">RNA</Data></Cell>
    <Cell><Data ss:Type="Number">40</Data></Cell>
   </Row>
   <Row ss:AutoFitHeight="0">
    <Cell><Data ss:Type="Number">11</Data></Cell>
    <Cell><Data ss:Type="String">cm2-1209</Data></Cell>
    <Cell><Data ss:Type="String">Administrator</Data></Cell>
    <Cell><Data ss:Type="String">2023-12-10 14:49:21</Data></Cell>
    <Cell><Data ss:Type="Number">1350.6</Data></Cell>
    <Cell><Data ss:Type="String">ng/µl</Data></Cell>
    <Cell><Data ss:Type="Number">33.764</Data></Cell>
    <Cell><Data ss:Type="Number">16.632</Data></Cell>
    <Cell><Data ss:Type="Number">2.03</Data></Cell>
    <Cell><Data ss:Type="Number">2.17</Data></Cell>
    <Cell><Data ss:Type="String">RNA</Data></Cell>
    <Cell><Data ss:Type="Number">40</Data></Cell>
   </Row>
   <Row ss:AutoFitHeight="0">
    <Cell><Data ss:Type="Number">12</Data></Cell>
    <Cell><Data ss:Type="String">cm2-1209</Data></Cell>
    <Cell><Data ss:Type="String">Administrator</Data></Cell>
    <Cell><Data ss:Type="String">2023-12-10 14:50:25</Data></Cell>
    <Cell><Data ss:Type="Number">1361.9</Data></Cell>
    <Cell><Data ss:Type="String">ng/µl</Data></Cell>
    <Cell><Data ss:Type="Number">34.046</Data></Cell>
    <Cell><Data ss:Type="Number">16.787</Data></Cell>
    <Cell><Data ss:Type="Number">2.03</Data></Cell>
    <Cell><Data ss:Type="Number">2.17</Data></Cell>
    <Cell><Data ss:Type="String">RNA</Data></Cell>
    <Cell><Data ss:Type="Number">40</Data></Cell>
   </Row>
   <Row ss:AutoFitHeight="0">
    <Cell><Data ss:Type="Number">13</Data></Cell>
    <Cell><Data ss:Type="String">cm4-1209</Data></Cell>
    <Cell><Data ss:Type="String">Administrator</Data></Cell>
    <Cell><Data ss:Type="String">2023-12-10 14:51:36</Data></Cell>
    <Cell><Data ss:Type="Number">1747.9</Data></Cell>
    <Cell><Data ss:Type="String">ng/µl</Data></Cell>
    <Cell><Data ss:Type="Number">43.698</Data></Cell>
    <Cell><Data ss:Type="Number">21.753</Data></Cell>
    <Cell><Data ss:Type="Number">2.01</Data></Cell>
    <Cell><Data ss:Type="Number">2.02</Data></Cell>
    <Cell><Data ss:Type="String">RNA</Data></Cell>
    <Cell><Data ss:Type="Number">40</Data></Cell>
   </Row>
   <Row ss:AutoFitHeight="0">
    <Cell><Data ss:Type="Number">14</Data></Cell>
    <Cell><Data ss:Type="String">cm4-1209</Data></Cell>
    <Cell><Data ss:Type="String">Administrator</Data></Cell>
    <Cell><Data ss:Type="String">2023-12-10 14:52:29</Data></Cell>
    <Cell><Data ss:Type="Number">1728.5</Data></Cell>
    <Cell><Data ss:Type="String">ng/µl</Data></Cell>
    <Cell><Data ss:Type="Number">43.212</Data></Cell>
    <Cell><Data ss:Type="Number">21.529</Data></Cell>
    <Cell><Data ss:Type="Number">2.01</Data></Cell>
    <Cell><Data ss:Type="Number">2.03</Data></Cell>
    <Cell><Data ss:Type="String">RNA</Data></Cell>
    <Cell><Data ss:Type="Number">40</Data></Cell>
   </Row>
   <Row ss:AutoFitHeight="0">
    <Cell><Data ss:Type="Number">15</Data></Cell>
    <Cell><Data ss:Type="String">cm4-1209</Data></Cell>
    <Cell><Data ss:Type="String">Administrator</Data></Cell>
    <Cell><Data ss:Type="String">2023-12-10 14:53:31</Data></Cell>
    <Cell><Data ss:Type="Number">1668.5</Data></Cell>
    <Cell><Data ss:Type="String">ng/µl</Data></Cell>
    <Cell><Data ss:Type="Number">41.714</Data></Cell>
    <Cell><Data ss:Type="Number">21.297</Data></Cell>
    <Cell><Data ss:Type="Number">1.96</Data></Cell>
    <Cell><Data ss:Type="Number">2.02</Data></Cell>
    <Cell><Data ss:Type="String">RNA</Data></Cell>
    <Cell><Data ss:Type="Number">40</Data></Cell>
   </Row>
   <Row ss:AutoFitHeight="0">
    <Cell><Data ss:Type="Number">16</Data></Cell>
    <Cell><Data ss:Type="String">e1-1209</Data></Cell>
    <Cell><Data ss:Type="String">Administrator</Data></Cell>
    <Cell><Data ss:Type="String">2023-12-10 14:53:50</Data></Cell>
    <Cell><Data ss:Type="Number">1796.7</Data></Cell>
    <Cell><Data ss:Type="String">ng/µl</Data></Cell>
    <Cell><Data ss:Type="Number">44.918</Data></Cell>
    <Cell><Data ss:Type="Number">22.915</Data></Cell>
    <Cell><Data ss:Type="Number">1.96</Data></Cell>
    <Cell><Data ss:Type="Number">2.02</Data></Cell>
    <Cell><Data ss:Type="String">RNA</Data></Cell>
    <Cell><Data ss:Type="Number">40</Data></Cell>
   </Row>
   <Row ss:AutoFitHeight="0">
    <Cell><Data ss:Type="Number">17</Data></Cell>
    <Cell><Data ss:Type="String">e1-1209</Data></Cell>
    <Cell><Data ss:Type="String">Administrator</Data></Cell>
    <Cell><Data ss:Type="String">2023-12-10 14:54:45</Data></Cell>
    <Cell><Data ss:Type="Number">1702</Data></Cell>
    <Cell><Data ss:Type="String">ng/µl</Data></Cell>
    <Cell><Data ss:Type="Number">42.549</Data></Cell>
    <Cell><Data ss:Type="Number">21.731</Data></Cell>
    <Cell><Data ss:Type="Number">1.96</Data></Cell>
    <Cell><Data ss:Type="Number">2.02</Data></Cell>
    <Cell><Data ss:Type="String">RNA</Data></Cell>
    <Cell><Data ss:Type="Number">40</Data></Cell>
   </Row>
   <Row ss:AutoFitHeight="0">
    <Cell><Data ss:Type="Number">18</Data></Cell>
    <Cell><Data ss:Type="String">e1-1209</Data></Cell>
    <Cell><Data ss:Type="String">Administrator</Data></Cell>
    <Cell><Data ss:Type="String">2023-12-10 14:55:25</Data></Cell>
    <Cell><Data ss:Type="Number">1619.7</Data></Cell>
    <Cell><Data ss:Type="String">ng/µl</Data></Cell>
    <Cell><Data ss:Type="Number">40.493</Data></Cell>
    <Cell><Data ss:Type="Number">20.624</Data></Cell>
    <Cell><Data ss:Type="Number">1.96</Data></Cell>
    <Cell><Data ss:Type="Number">2.03</Data></Cell>
    <Cell><Data ss:Type="String">RNA</Data></Cell>
    <Cell><Data ss:Type="Number">40</Data></Cell>
   </Row>
   <Row ss:AutoFitHeight="0">
    <Cell><Data ss:Type="Number">19</Data></Cell>
    <Cell><Data ss:Type="String">e2-1209</Data></Cell>
    <Cell><Data ss:Type="String">Administrator</Data></Cell>
    <Cell><Data ss:Type="String">2023-12-10 14:56:31</Data></Cell>
    <Cell><Data ss:Type="Number">1531.6</Data></Cell>
    <Cell><Data ss:Type="String">ng/µl</Data></Cell>
    <Cell><Data ss:Type="Number">38.291</Data></Cell>
    <Cell><Data ss:Type="Number">19.213</Data></Cell>
    <Cell><Data ss:Type="Number">1.99</Data></Cell>
    <Cell><Data ss:Type="Number">2.08</Data></Cell>
    <Cell><Data ss:Type="String">RNA</Data></Cell>
    <Cell><Data ss:Type="Number">40</Data></Cell>
   </Row>
   <Row ss:AutoFitHeight="0">
    <Cell><Data ss:Type="Number">20</Data></Cell>
    <Cell><Data ss:Type="String">e2-1209</Data></Cell>
    <Cell><Data ss:Type="String">Administrator</Data></Cell>
    <Cell><Data ss:Type="String">2023-12-10 14:57:15</Data></Cell>
    <Cell><Data ss:Type="Number">1789.8</Data></Cell>
    <Cell><Data ss:Type="String">ng/µl</Data></Cell>
    <Cell><Data ss:Type="Number">44.744</Data></Cell>
    <Cell><Data ss:Type="Number">22.49</Data></Cell>
    <Cell><Data ss:Type="Number">1.99</Data></Cell>
    <Cell><Data ss:Type="Number">2.08</Data></Cell>
    <Cell><Data ss:Type="String">RNA</Data></Cell>
    <Cell><Data ss:Type="Number">40</Data></Cell>
   </Row>
   <Row ss:AutoFitHeight="0">
    <Cell><Data ss:Type="Number">21</Data></Cell>
    <Cell><Data ss:Type="String">e2-1209</Data></Cell>
    <Cell><Data ss:Type="String">Administrator</Data></Cell>
    <Cell><Data ss:Type="String">2023-12-10 14:57:57</Data></Cell>
    <Cell><Data ss:Type="Number">1754.5</Data></Cell>
    <Cell><Data ss:Type="String">ng/µl</Data></Cell>
    <Cell><Data ss:Type="Number">43.862</Data></Cell>
    <Cell><Data ss:Type="Number">22.045</Data></Cell>
    <Cell><Data ss:Type="Number">1.99</Data></Cell>
    <Cell><Data ss:Type="Number">2.1</Data></Cell>
    <Cell><Data ss:Type="String">RNA</Data></Cell>
    <Cell><Data ss:Type="Number">40</Data></Cell>
   </Row>
  </Table>
 </Worksheet>
</Workbook>
