# Supplementary material for: Camel Milk-Derived Extracellular Vesicles as a Functional Food Component Ameliorate Hypobaric Hypoxia-Induced Colonic Injury Through Microbiota–Metabolite Crosstalk
Source: Nutrients. 2025 Jul 25;17(15):2431. doi: 10.3390/nu17152431 (PMC12348715; doi:10.3390/nu17152431)
Supplement: Supplementary file 1 [file nutrients-17-02431-s001.zip › RT-qPCR/1228 IL1b, IL6, TNFa.xls]

## Sheet: Sample Setup
Block Type	96-Well 0.2-mL Block
Calibration Background is expired	No
Calibration Background performed on	01-13-2023
Calibration Pure Dye ABY is expired	No
Calibration Pure Dye ABY performed on	01-13-2023
Calibration Pure Dye CY5 is expired	No
Calibration Pure Dye CY5 performed on	01-13-2023
Calibration Pure Dye FAM is expired	No
Calibration Pure Dye FAM performed on	01-13-2023
Calibration Pure Dye JUN is expired	No
Calibration Pure Dye JUN performed on	01-13-2023
Calibration Pure Dye MUSTANG PURPLE is expired	No
Calibration Pure Dye MUSTANG PURPLE performed on	01-13-2023
Calibration Pure Dye NED is expired	No
Calibration Pure Dye NED performed on	01-13-2023
Calibration Pure Dye ROX is expired	No
Calibration Pure Dye ROX performed on	01-13-2023
Calibration Pure Dye SYBR is expired	No
Calibration Pure Dye SYBR performed on	01-13-2023
Calibration Pure Dye TAMRA is expired	No
Calibration Pure Dye TAMRA performed on	01-13-2023
Calibration Pure Dye VIC is expired	No
Calibration Pure Dye VIC performed on	01-13-2023
Calibration ROI is expired	No
Calibration ROI performed on	01-13-2023
Calibration Uniformity is expired	No
Calibration Uniformity performed on	01-13-2023
Chemistry	SYBR_GREEN
Date Created	2023-12-28 22:15:19 PM CST
Experiment Barcode
Experiment Comment
Experiment File Name	D:\Users\Administrator\Desktop\YuH\YuH2023-12-28_2.eds
Experiment Name	YuH2023-12-28_2
Experiment Run End Time	2023-12-28 21:56:38 PM CST
Experiment Type	Comparative Cт (ΔΔCт)
Instrument Name	272522238
Instrument Serial Number	272522238
Instrument Type	QuantStudio™ 5 System
Passive Reference	ROX
Post-read Stage/Step
Pre-read Stage/Step
Quantification Cycle Method	Ct
Signal Smoothing On	true
Stage where Melt Analysis is performed	Stage2
Stage/ Cycle where Ct Analysis is performed	Stage2, Step3
User Name
Well	Well Position	Sample Name	Sample Color	Biogroup Name	Biogroup Color	Target Name	Target Color	Task	Reporter	Quencher	Quantity	Comments
1	A1
2	A2	CH1	RGB(0,0,255)			1B	RGB(0,0,255)	UNKNOWN	SYBR	None
3	A3	CH2	RGB(0,139,69)			1B	RGB(0,0,255)	UNKNOWN	SYBR	None
4	A4	CH3	RGB(255,127,0)			1B	RGB(0,0,255)	UNKNOWN	SYBR	None
5	A5	CM1	RGB(139,137,112)			1B	RGB(0,0,255)	UNKNOWN	SYBR	None
6	A6	CM2	RGB(238,121,66)			1B	RGB(0,0,255)	UNKNOWN	SYBR	None
7	A7	CM4	RGB(142,56,142)			1B	RGB(0,0,255)	UNKNOWN	SYBR	None
8	A8	E1	RGB(198,113,113)			1B	RGB(0,0,255)	UNKNOWN	SYBR	None
9	A9	E2	RGB(0,245,255)			1B	RGB(0,0,255)	UNKNOWN	SYBR	None
10	A10	E3	RGB(238,220,130)			1B	RGB(0,0,255)	UNKNOWN	SYBR	None
11	A11
12	A12
13	B1
14	B2	CH1	RGB(0,0,255)			1B	RGB(0,0,255)	UNKNOWN	SYBR	None
15	B3	CH2	RGB(0,139,69)			1B	RGB(0,0,255)	UNKNOWN	SYBR	None
16	B4	CH3	RGB(255,127,0)			1B	RGB(0,0,255)	UNKNOWN	SYBR	None
17	B5	CM1	RGB(139,137,112)			1B	RGB(0,0,255)	UNKNOWN	SYBR	None
18	B6	CM2	RGB(238,121,66)			1B	RGB(0,0,255)	UNKNOWN	SYBR	None
19	B7	CM4	RGB(142,56,142)			1B	RGB(0,0,255)	UNKNOWN	SYBR	None
20	B8	E1	RGB(198,113,113)			1B	RGB(0,0,255)	UNKNOWN	SYBR	None
21	B9	E2	RGB(0,245,255)			1B	RGB(0,0,255)	UNKNOWN	SYBR	None
22	B10	E3	RGB(238,220,130)			1B	RGB(0,0,255)	UNKNOWN	SYBR	None
23	B11
24	B12
25	C1
26	C2	CH1	RGB(0,0,255)			6	RGB(0,139,69)	UNKNOWN	SYBR	None
27	C3	CH2	RGB(0,139,69)			6	RGB(0,139,69)	UNKNOWN	SYBR	None
28	C4	CH3	RGB(255,127,0)			6	RGB(0,139,69)	UNKNOWN	SYBR	None
29	C5	CM1	RGB(139,137,112)			6	RGB(0,139,69)	UNKNOWN	SYBR	None
30	C6	CM2	RGB(238,121,66)			6	RGB(0,139,69)	UNKNOWN	SYBR	None
31	C7	CM4	RGB(142,56,142)			6	RGB(0,139,69)	UNKNOWN	SYBR	None
32	C8	E1	RGB(198,113,113)			6	RGB(0,139,69)	UNKNOWN	SYBR	None
33	C9	E2	RGB(0,245,255)			6	RGB(0,139,69)	UNKNOWN	SYBR	None
34	C10	E3	RGB(238,220,130)			6	RGB(0,139,69)	UNKNOWN	SYBR	None
35	C11
36	C12
37	D1
38	D2	CH1	RGB(0,0,255)			6	RGB(0,139,69)	UNKNOWN	SYBR	None
39	D3	CH2	RGB(0,139,69)			6	RGB(0,139,69)	UNKNOWN	SYBR	None
40	D4	CH3	RGB(255,127,0)			6	RGB(0,139,69)	UNKNOWN	SYBR	None
41	D5	CM1	RGB(139,137,112)			6	RGB(0,139,69)	UNKNOWN	SYBR	None
42	D6	CM2	RGB(238,121,66)			6	RGB(0,139,69)	UNKNOWN	SYBR	None
43	D7	CM4	RGB(142,56,142)			6	RGB(0,139,69)	UNKNOWN	SYBR	None
44	D8	E1	RGB(198,113,113)			6	RGB(0,139,69)	UNKNOWN	SYBR	None
45	D9	E2	RGB(0,245,255)			6	RGB(0,139,69)	UNKNOWN	SYBR	None
46	D10	E3	RGB(238,220,130)			6	RGB(0,139,69)	UNKNOWN	SYBR	None
47	D11
48	D12
49	E1
50	E2	CH1	RGB(0,0,255)			TNF	RGB(238,238,0)	UNKNOWN	SYBR	None
51	E3	CH2	RGB(0,139,69)			TNF	RGB(238,238,0)	UNKNOWN	SYBR	None
52	E4	CH3	RGB(255,127,0)			TNF	RGB(238,238,0)	UNKNOWN	SYBR	None
53	E5	CM1	RGB(139,137,112)			TNF	RGB(238,238,0)	UNKNOWN	SYBR	None
54	E6	CM2	RGB(238,121,66)			TNF	RGB(238,238,0)	UNKNOWN	SYBR	None
55	E7	CM4	RGB(142,56,142)			TNF	RGB(238,238,0)	UNKNOWN	SYBR	None
56	E8	E1	RGB(198,113,113)			TNF	RGB(238,238,0)	UNKNOWN	SYBR	None
57	E9	E2	RGB(0,245,255)			TNF	RGB(238,238,0)	UNKNOWN	SYBR	None
58	E10	E3	RGB(238,220,130)			TNF	RGB(238,238,0)	UNKNOWN	SYBR	None
59	E11
60	E12
61	F1
62	F2	CH1	RGB(0,0,255)			TNF	RGB(238,238,0)	UNKNOWN	SYBR	None
63	F3	CH2	RGB(0,139,69)			TNF	RGB(238,238,0)	UNKNOWN	SYBR	None
64	F4	CH3	RGB(255,127,0)			TNF	RGB(238,238,0)	UNKNOWN	SYBR	None
65	F5	CM1	RGB(139,137,112)			TNF	RGB(238,238,0)	UNKNOWN	SYBR	None
66	F6	CM2	RGB(238,121,66)			TNF	RGB(238,238,0)	UNKNOWN	SYBR	None
67	F7	CM4	RGB(142,56,142)			TNF	RGB(238,238,0)	UNKNOWN	SYBR	None
68	F8	E1	RGB(198,113,113)			TNF	RGB(238,238,0)	UNKNOWN	SYBR	None
69	F9	E2	RGB(0,245,255)			TNF	RGB(238,238,0)	UNKNOWN	SYBR	None
70	F10	E3	RGB(238,220,130)			TNF	RGB(238,238,0)	UNKNOWN	SYBR	None
71	F11
72	F12
73	G1
74	G2	CH1	RGB(0,0,255)			actin	RGB(139,137,112)	UNKNOWN	SYBR	None
75	G3	CH2	RGB(0,139,69)			actin	RGB(139,137,112)	UNKNOWN	SYBR	None
76	G4	CH3	RGB(255,127,0)			actin	RGB(139,137,112)	UNKNOWN	SYBR	None
77	G5	CM1	RGB(139,137,112)			actin	RGB(139,137,112)	UNKNOWN	SYBR	None
78	G6	CM2	RGB(238,121,66)			actin	RGB(139,137,112)	UNKNOWN	SYBR	None
79	G7	CM4	RGB(142,56,142)			actin	RGB(139,137,112)	UNKNOWN	SYBR	None
80	G8	E1	RGB(198,113,113)			actin	RGB(139,137,112)	UNKNOWN	SYBR	None
81	G9	E2	RGB(0,245,255)			actin	RGB(139,137,112)	UNKNOWN	SYBR	None
82	G10	E3	RGB(238,220,130)			actin	RGB(139,137,112)	UNKNOWN	SYBR	None
83	G11
84	G12
85	H1
86	H2	CH1	RGB(0,0,255)			actin	RGB(139,137,112)	UNKNOWN	SYBR	None
87	H3	CH2	RGB(0,139,69)			actin	RGB(139,137,112)	UNKNOWN	SYBR	None
88	H4	CH3	RGB(255,127,0)			actin	RGB(139,137,112)	UNKNOWN	SYBR	None
89	H5	CM1	RGB(139,137,112)			actin	RGB(139,137,112)	UNKNOWN	SYBR	None
90	H6	CM2	RGB(238,121,66)			actin	RGB(139,137,112)	UNKNOWN	SYBR	None
91	H7	CM4	RGB(142,56,142)			actin	RGB(139,137,112)	UNKNOWN	SYBR	None
92	H8	E1	RGB(198,113,113)			actin	RGB(139,137,112)	UNKNOWN	SYBR	None
93	H9	E2	RGB(0,245,255)			actin	RGB(139,137,112)	UNKNOWN	SYBR	None
94	H10	E3	RGB(238,220,130)			actin	RGB(139,137,112)	UNKNOWN	SYBR	None
95	H11
96	H12

## Sheet: Amplification Data
Block Type	96-Well 0.2-mL Block
Calibration Background is expired	No
Calibration Background performed on	01-13-2023
Calibration Pure Dye ABY is expired	No
Calibration Pure Dye ABY performed on	01-13-2023
Calibration Pure Dye CY5 is expired	No
Calibration Pure Dye CY5 performed on	01-13-2023
Calibration Pure Dye FAM is expired	No
Calibration Pure Dye FAM performed on	01-13-2023
Calibration Pure Dye JUN is expired	No
Calibration Pure Dye JUN performed on	01-13-2023
Calibration Pure Dye MUSTANG PURPLE is expired	No
Calibration Pure Dye MUSTANG PURPLE performed on	01-13-2023
Calibration Pure Dye NED is expired	No
Calibration Pure Dye NED performed on	01-13-2023
Calibration Pure Dye ROX is expired	No
Calibration Pure Dye ROX performed on	01-13-2023
Calibration Pure Dye SYBR is expired	No
Calibration Pure Dye SYBR performed on	01-13-2023
Calibration Pure Dye TAMRA is expired	No
Calibration Pure Dye TAMRA performed on	01-13-2023
Calibration Pure Dye VIC is expired	No
Calibration Pure Dye VIC performed on	01-13-2023
Calibration ROI is expired	No
Calibration ROI performed on	01-13-2023
Calibration Uniformity is expired	No
Calibration Uniformity performed on	01-13-2023
Chemistry	SYBR_GREEN
Date Created	2023-12-28 22:15:19 PM CST
Experiment Barcode
Experiment Comment
Experiment File Name	D:\Users\Administrator\Desktop\YuH\YuH2023-12-28_2.eds
Experiment Name	YuH2023-12-28_2
Experiment Run End Time	2023-12-28 21:56:38 PM CST
Experiment Type	Comparative Cт (ΔΔCт)
Instrument Name	272522238
Instrument Serial Number	272522238
Instrument Type	QuantStudio™ 5 System
Passive Reference	ROX
Post-read Stage/Step
Pre-read Stage/Step
Quantification Cycle Method	Ct
Signal Smoothing On	true
Stage where Melt Analysis is performed	Stage2
Stage/ Cycle where Ct Analysis is performed	Stage2, Step3
User Name
Well	Well Position	Cycle	Target Name	Rn	Delta Rn
1	A1	1
1	A1	2
1	A1	3
1	A1	4
1	A1	5
1	A1	6
1	A1	7
1	A1	8
1	A1	9
1	A1	10
1	A1	11
1	A1	12
1	A1	13
1	A1	14
1	A1	15
1	A1	16
1	A1	17
1	A1	18
1	A1	19
1	A1	20
1	A1	21
1	A1	22
1	A1	23
1	A1	24
1	A1	25
1	A1	26
1	A1	27
1	A1	28
1	A1	29
1	A1	30
1	A1	31
1	A1	32
1	A1	33
1	A1	34
1	A1	35
1	A1	36
1	A1	37
1	A1	38
1	A1	39
1	A1	40
2	A2	1	1B	0.0869051	-0.00701756
2	A2	2	1B	0.0890323	-0.00576553
2	A2	3	1B	0.0924507	-0.00322235
2	A2	4	1B	0.0954345	-0.00111373
2	A2	5	1B	0.0981752	0.000751774
2	A2	6	1B	0.0999252	0.00162657
2	A2	7	1B	0.100372	0.00119838
2	A2	8	1B	0.0984141	-0.00163485
2	A2	9	1B	0.0987417	-0.00218248
2	A2	10	1B	0.103224	0.001425
2	A2	11	1B	0.105892	0.00321704
2	A2	12	1B	0.10601	0.00246061
2	A2	13	1B	0.105885	0.00146043
2	A2	14	1B	0.106174	0.000873462
2	A2	15	1B	0.106878	0.000702973
2	A2	16	1B	0.106395	-0.000655227
2	A2	17	1B	0.106441	-0.00148501
2	A2	18	1B	0.107599	-0.00120225
2	A2	19	1B	0.108659	-0.00101674
2	A2	20	1B	0.109432	-0.00111968
2	A2	21	1B	0.110386	-0.00104062
2	A2	22	1B	0.112046	-0.000255165
2	A2	23	1B	0.113109	-6.80034e-05
2	A2	24	1B	0.113924	-0.000127665
2	A2	25	1B	0.116335	0.00140754
2	A2	26	1B	0.121699	0.00589664
2	A2	27	1B	0.132341	0.0156632
2	A2	28	1B	0.149462	0.0319093
2	A2	29	1B	0.18082	0.0623917
2	A2	30	1B	0.23452	0.115217
2	A2	31	1B	0.315712	0.195534
2	A2	32	1B	0.415214	0.29416
2	A2	33	1B	0.516645	0.394716
2	A2	34	1B	0.602992	0.480188
2	A2	35	1B	0.663574	0.539895
2	A2	36	1B	0.701565	0.577011
2	A2	37	1B	0.72613	0.600701
2	A2	38	1B	0.738418	0.612113
2	A2	39	1B	0.743092	0.615912
2	A2	40	1B	0.747534	0.619479
3	A3	1	1B	0.260353	0.00266749
3	A3	2	1B	0.259214	0.00191364
3	A3	3	1B	0.258613	0.00169814
3	A3	4	1B	0.257414	0.000883941
3	A3	5	1B	0.256934	0.000789497
3	A3	6	1B	0.256377	0.000617924
3	A3	7	1B	0.25587	0.000496687
3	A3	8	1B	0.254595	-0.000392823
3	A3	9	1B	0.254643	4.09191e-05
3	A3	10	1B	0.254944	0.000726491
3	A3	11	1B	0.253676	-0.000155539
3	A3	12	1B	0.251628	-0.00181857
3	A3	13	1B	0.251885	-0.0011755
3	A3	14	1B	0.251996	-0.000679854
3	A3	15	1B	0.250307	-0.0019829
3	A3	16	1B	0.25053	-0.00137431
3	A3	17	1B	0.250604	-0.000915056
3	A3	18	1B	0.2501	-0.001034
3	A3	19	1B	0.249191	-0.00155698
3	A3	20	1B	0.249512	-0.000851147
3	A3	21	1B	0.250039	6.20403e-05
3	A3	22	1B	0.250471	0.000879309
3	A3	23	1B	0.251069	0.00186252
3	A3	24	1B	0.2527	0.00387921
3	A3	25	1B	0.257049	0.00861343
3	A3	26	1B	0.263395	0.0153447
3	A3	27	1B	0.277403	0.029738
3	A3	28	1B	0.300427	0.0531472
3	A3	29	1B	0.340994	0.0941
3	A3	30	1B	0.409735	0.163226
3	A3	31	1B	0.509361	0.263238
3	A3	32	1B	0.625352	0.379614
3	A3	33	1B	0.732763	0.487411
3	A3	34	1B	0.810666	0.5657
3	A3	35	1B	0.86339	0.618809
3	A3	36	1B	0.895715	0.651519
3	A3	37	1B	0.911188	0.667378
3	A3	38	1B	0.922974	0.679549
3	A3	39	1B	0.928575	0.685535
3	A3	40	1B	0.932493	0.689839
4	A4	1	1B	0.0301343	-0.00294876
4	A4	2	1B	0.0310321	-0.00223941
4	A4	3	1B	0.0328708	-0.000589281
4	A4	4	1B	0.0335163	-0.000132262
4	A4	5	1B	0.034116	0.000278873
4	A4	6	1B	0.0346162	0.000590614
4	A4	7	1B	0.0348611	0.000646956
4	A4	8	1B	0.0342802	-0.000122391
4	A4	9	1B	0.0336286	-0.000962521
4	A4	10	1B	0.0339902	-0.000789459
4	A4	11	1B	0.036448	0.00147987
4	A4	12	1B	0.0369883	0.00183158
4	A4	13	1B	0.0362558	0.000910632
4	A4	14	1B	0.0357275	0.000193808
4	A4	15	1B	0.0347098	-0.0010124
4	A4	16	1B	0.0345462	-0.00136453
4	A4	17	1B	0.0353098	-0.000789461
4	A4	18	1B	0.0358208	-0.000466988
4	A4	19	1B	0.036648	0.000171717
4	A4	20	1B	0.0365301	-0.00013474
4	A4	21	1B	0.0356691	-0.00118425
4	A4	22	1B	0.0357374	-0.00130438
4	A4	23	1B	0.037331	0.000100607
4	A4	24	1B	0.0378135	0.000394597
4	A4	25	1B	0.0385799	0.000972546
4	A4	26	1B	0.0390767	0.00128086
4	A4	27	1B	0.0432098	0.00522536
4	A4	28	1B	0.0537634	0.0155904
4	A4	29	1B	0.0671892	0.0288278
4	A4	30	1B	0.0948669	0.0563169
4	A4	31	1B	0.14462	0.105881
4	A4	32	1B	0.222553	0.183626
4	A4	33	1B	0.332595	0.29348
4	A4	34	1B	0.458636	0.419332
4	A4	35	1B	0.570201	0.530708
4	A4	36	1B	0.654992	0.615311
4	A4	37	1B	0.711392	0.671522
4	A4	38	1B	0.741772	0.701714
4	A4	39	1B	0.757625	0.717378
4	A4	40	1B	0.76823	0.727794
5	A5	1	1B	0.00870842	-0.0024865
5	A5	2	1B	0.00946817	-0.00192169
5	A5	3	1B	0.0102865	-0.0012983
5	A5	4	1B	0.0124049	0.000625195
5	A5	5	1B	0.0127088	0.000734105
5	A5	6	1B	0.0123579	0.000188261
5	A5	7	1B	0.0118781	-0.000486411
5	A5	8	1B	0.0121458	-0.000413695
5	A5	9	1B	0.0142938	0.00153941
5	A5	10	1B	0.0147694	0.00182006
5	A5	11	1B	0.0145855	0.0014412
5	A5	12	1B	0.0145244	0.00118511
5	A5	13	1B	0.0140628	0.000528568
5	A5	14	1B	0.0136145	-0.000114612
5	A5	15	1B	0.0131588	-0.000765307
5	A5	16	1B	0.012997	-0.00112197
5	A5	17	1B	0.0133544	-0.000959496
5	A5	18	1B	0.0124164	-0.00209246
5	A5	19	1B	0.0121741	-0.0025297
5	A5	20	1B	0.0129434	-0.00195532
5	A5	21	1B	0.0133905	-0.00170315
5	A5	22	1B	0.0152372	-5.1417e-05
5	A5	23	1B	0.0156632	0.000179627
5	A5	24	1B	0.0156193	-5.92138e-05
5	A5	25	1B	0.0161142	0.000240786
5	A5	26	1B	0.0182672	0.00219885
5	A5	27	1B	0.0191332	0.00286988
5	A5	28	1B	0.0231602	0.00670193
5	A5	29	1B	0.032416	0.0157628
5	A5	30	1B	0.0516689	0.0348208
5	A5	31	1B	0.0878297	0.0707866
5	A5	32	1B	0.14341	0.126172
5	A5	33	1B	0.231356	0.213923
5	A5	34	1B	0.344765	0.327137
5	A5	35	1B	0.467703	0.449881
5	A5	36	1B	0.572802	0.554784
5	A5	37	1B	0.646755	0.628543
5	A5	38	1B	0.69424	0.675833
5	A5	39	1B	0.72105	0.702447
5	A5	40	1B	0.737776	0.718978
6	A6	1	1B	0.0207648	-0.00298348
6	A6	2	1B	0.0217423	-0.00200172
6	A6	3	1B	0.0230071	-0.000732615
6	A6	4	1B	0.0232975	-0.000437889
6	A6	5	1B	0.0237095	-2.16686e-05
6	A6	6	1B	0.023806	7.91224e-05
6	A6	7	1B	0.0237594	3.68063e-05
6	A6	8	1B	0.0237816	6.33075e-05
6	A6	9	1B	0.0238923	0.000178322
6	A6	10	1B	0.0246515	0.000941814
6	A6	11	1B	0.0245705	0.000865063
6	A6	12	1B	0.0244022	0.000701064
6	A6	13	1B	0.0246355	0.000938681
6	A6	14	1B	0.0245253	0.00083277
6	A6	15	1B	0.0238689	0.000180647
6	A6	16	1B	0.0236416	-4.23907e-05
6	A6	17	1B	0.0236387	-4.10315e-05
6	A6	18	1B	0.0232934	-0.000382056
6	A6	19	1B	0.0220175	-0.00165367
6	A6	20	1B	0.0218494	-0.00181749
6	A6	21	1B	0.0224716	-0.00119099
6	A6	22	1B	0.022875	-0.000783248
6	A6	23	1B	0.02295	-0.000703969
6	A6	24	1B	0.0231379	-0.000511804
6	A6	25	1B	0.0235292	-0.000116218
6	A6	26	1B	0.0243715	0.000730332
6	A6	27	1B	0.026524	0.00288712
6	A6	28	1B	0.0322092	0.00857658
6	A6	29	1B	0.0441699	0.0205416
6	A6	30	1B	0.0650391	0.0414151
6	A6	31	1B	0.103256	0.0796364
6	A6	32	1B	0.168754	0.145139
6	A6	33	1B	0.262212	0.238601
6	A6	34	1B	0.379516	0.355909
6	A6	35	1B	0.49504	0.471437
6	A6	36	1B	0.590276	0.566678
6	A6	37	1B	0.655476	0.631882
6	A6	38	1B	0.6945	0.67091
6	A6	39	1B	0.719358	0.695773
6	A6	40	1B	0.73365	0.710069
7	A7	1	1B	-0.00649091	-0.00180325
7	A7	2	1B	-0.0066739	-0.00128163
7	A7	3	1B	-0.00571959	0.000377277
7	A7	4	1B	-0.00601144	0.000790028
7	A7	5	1B	-0.00638621	0.00111986
7	A7	6	1B	-0.00748665	0.000724025
7	A7	7	1B	-0.00848807	0.000427204
7	A7	8	1B	-0.00955473	6.51463e-05
7	A7	9	1B	-0.0102723	5.22154e-05
7	A7	10	1B	-0.0103375	0.000691624
7	A7	11	1B	-0.0112288	0.000504878
7	A7	12	1B	-0.0135367	-0.00109841
7	A7	13	1B	-0.0142442	-0.00110127
7	A7	14	1B	-0.0137443	0.00010314
7	A7	15	1B	-0.0162318	-0.00167973
7	A7	16	1B	-0.0170858	-0.00182912
7	A7	17	1B	-0.0163923	-0.00043101
7	A7	18	1B	-0.0171648	-0.00049893
7	A7	19	1B	-0.0179036	-0.000533062
7	A7	20	1B	-0.0180606	1.44723e-05
7	A7	21	1B	-0.0184599	0.00031976
7	A7	22	1B	-0.0202344	-0.000750141
7	A7	23	1B	-0.0208176	-0.000628733
7	A7	24	1B	-0.0207566	0.000136928
7	A7	25	1B	-0.0233313	-0.00173324
7	A7	26	1B	-0.023709	-0.00140632
7	A7	27	1B	-0.021665	0.00134228
7	A7	28	1B	-0.0186908	0.00502113
7	A7	29	1B	-0.0151985	0.00921798
7	A7	30	1B	-0.00859538	0.0165257
7	A7	31	1B	0.00349471	0.0293204
7	A7	32	1B	0.0287436	0.055274
7	A7	33	1B	0.0724	0.0996349
7	A7	34	1B	0.142875	0.170814
7	A7	35	1B	0.239502	0.268146
7	A7	36	1B	0.352602	0.38195
7	A7	37	1B	0.457413	0.487467
7	A7	38	1B	0.5413	0.572058
7	A7	39	1B	0.586874	0.618336
7	A7	40	1B	0.615927	0.648094
8	A8	1	1B	0.00944625	-0.00418831
8	A8	2	1B	0.00951837	-0.00411895
8	A8	3	1B	0.0109771	-0.00266296
8	A8	4	1B	0.0124018	-0.00124103
8	A8	5	1B	0.0150325	0.00138688
8	A8	6	1B	0.0156276	0.00197925
8	A8	7	1B	0.0155077	0.00185658
8	A8	8	1B	0.0137684	0.000114508
8	A8	9	1B	0.0135264	-0.000130206
8	A8	10	1B	0.0150962	0.00143678
8	A8	11	1B	0.0154125	0.00175032
8	A8	12	1B	0.0143924	0.000727519
8	A8	13	1B	0.0143361	0.000668406
8	A8	14	1B	0.0153591	0.0016887
8	A8	15	1B	0.0127298	-0.000943413
8	A8	16	1B	0.0122142	-0.00146178
8	A8	17	1B	0.0139051	0.000226361
8	A8	18	1B	0.0135878	-9.3727e-05
8	A8	19	1B	0.0107757	-0.00290857
8	A8	20	1B	0.0102551	-0.00343187
8	A8	21	1B	0.0108405	-0.00284924
8	A8	22	1B	0.0112636	-0.00242896
8	A8	23	1B	0.0127291	-0.000966202
8	A8	24	1B	0.0131331	-0.000564917
8	A8	25	1B	0.0139358	0.000234994
8	A8	26	1B	0.0143885	0.000684982
8	A8	27	1B	0.0163126	0.0026063
8	A8	28	1B	0.0180304	0.0043213
8	A8	29	1B	0.0218466	0.0081348
8	A8	30	1B	0.035792	0.0220774
8	A8	31	1B	0.0590615	0.0453442
8	A8	32	1B	0.0966842	0.0829641
8	A8	33	1B	0.16039	0.146668
8	A8	34	1B	0.254596	0.24087
8	A8	35	1B	0.371972	0.358244
8	A8	36	1B	0.490609	0.476877
8	A8	37	1B	0.580982	0.567248
8	A8	38	1B	0.645547	0.63181
8	A8	39	1B	0.686971	0.673232
8	A8	40	1B	0.709868	0.696126
9	A9	1	1B	-0.00765092	-0.00031393
9	A9	2	1B	-0.00787144	-0.000151628
9	A9	3	1B	-0.00809672	5.90789e-06
9	A9	4	1B	-0.00822934	0.000256102
9	A9	5	1B	-0.00723213	0.00163613
9	A9	6	1B	-0.00730808	0.00194299
9	A9	7	1B	-0.00841265	0.00122124
9	A9	8	1B	-0.0109107	-0.000894035
9	A9	9	1B	-0.0115544	-0.00115487
9	A9	10	1B	-0.0104835	0.000298851
9	A9	11	1B	-0.0106583	0.000506861
9	A9	12	1B	-0.0126971	-0.00114912
9	A9	13	1B	-0.0133448	-0.001414
9	A9	14	1B	-0.0129749	-0.000661269
9	A9	15	1B	-0.0134858	-0.00078942
9	A9	16	1B	-0.0136211	-0.000541904
9	A9	17	1B	-0.0125839	0.000878111
9	A9	18	1B	-0.0133269	0.000517983
9	A9	19	1B	-0.0156647	-0.00143702
9	A9	20	1B	-0.0159963	-0.00138575
9	A9	21	1B	-0.0149648	2.85532e-05
9	A9	22	1B	-0.0160997	-0.000723612
9	A9	23	1B	-0.0169058	-0.00114687
9	A9	24	1B	-0.0168431	-0.000701301
9	A9	25	1B	-0.0160104	0.000514144
9	A9	26	1B	-0.0164242	0.000483194
9	A9	27	1B	-0.0167043	0.000585906
9	A9	28	1B	-0.0166537	0.00101931
9	A9	29	1B	-0.015952	0.0021039
9	A9	30	1B	-0.0112427	0.00719601
9	A9	31	1B	-0.00368681	0.0151347
9	A9	32	1B	0.00651155	0.0257158
9	A9	33	1B	0.02693	0.0465171
9	A9	34	1B	0.067896	0.087866
9	A9	35	1B	0.136117	0.156469
9	A9	36	1B	0.237908	0.258643
9	A9	37	1B	0.364341	0.385459
9	A9	38	1B	0.493455	0.514956
9	A9	39	1B	0.592569	0.614453
9	A9	40	1B	0.652978	0.675245
10	A10	1	1B	0.0393611	-0.00372857
10	A10	2	1B	0.0394332	-0.00350596
10	A10	3	1B	0.0411172	-0.00167139
10	A10	4	1B	0.0432347	0.000596662
10	A10	5	1B	0.0430951	0.000607683
10	A10	6	1B	0.0427209	0.000384023
10	A10	7	1B	0.0427592	0.000572797
10	A10	8	1B	0.0433369	0.0013011
10	A10	9	1B	0.0432829	0.00139768
10	A10	10	1B	0.0429026	0.00116789
10	A10	11	1B	0.0417177	0.000133534
10	A10	12	1B	0.0410464	-0.000387196
10	A10	13	1B	0.0401357	-0.00114731
10	A10	14	1B	0.0400032	-0.0011293
10	A10	15	1B	0.0405029	-0.000479052
10	A10	16	1B	0.0406011	-0.000230279
10	A10	17	1B	0.0406322	-4.86165e-05
10	A10	18	1B	0.0394627	-0.00106758
10	A10	19	1B	0.0392398	-0.00113991
10	A10	20	1B	0.0393869	-0.000842309
10	A10	21	1B	0.0394395	-0.000639089
10	A10	22	1B	0.0394158	-0.000512278
10	A10	23	1B	0.0395089	-0.000268668
10	A10	24	1B	0.0394891	-0.000137915
10	A10	25	1B	0.0390601	-0.000416301
10	A10	26	1B	0.0396164	0.000290505
10	A10	27	1B	0.0428406	0.00366532
10	A10	28	1B	0.0488385	0.00981375
10	A10	29	1B	0.0580168	0.0191426
10	A10	30	1B	0.0735846	0.034861
10	A10	31	1B	0.1042	0.0656274
10	A10	32	1B	0.154847	0.116425
10	A10	33	1B	0.239156	0.200884
10	A10	34	1B	0.348603	0.310482
10	A10	35	1B	0.470547	0.432576
10	A10	36	1B	0.576393	0.538573
10	A10	37	1B	0.647534	0.609865
10	A10	38	1B	0.69673	0.659211
10	A10	39	1B	0.72667	0.689301
10	A10	40	1B	0.744236	0.707017
11	A11	1
11	A11	2
11	A11	3
11	A11	4
11	A11	5
11	A11	6
11	A11	7
11	A11	8
11	A11	9
11	A11	10
11	A11	11
11	A11	12
11	A11	13
11	A11	14
11	A11	15
11	A11	16
11	A11	17
11	A11	18
11	A11	19
11	A11	20
11	A11	21
11	A11	22
11	A11	23
11	A11	24
11	A11	25
11	A11	26
11	A11	27
11	A11	28
11	A11	29
11	A11	30
11	A11	31
11	A11	32
11	A11	33
11	A11	34
11	A11	35
11	A11	36
11	A11	37
11	A11	38
11	A11	39
11	A11	40
12	A12	1
12	A12	2
12	A12	3
12	A12	4
12	A12	5
12	A12	6
12	A12	7
12	A12	8
12	A12	9
12	A12	10
12	A12	11
12	A12	12
12	A12	13
12	A12	14
12	A12	15
12	A12	16
12	A12	17
12	A12	18
12	A12	19
12	A12	20
12	A12	21
12	A12	22
12	A12	23
12	A12	24
12	A12	25
12	A12	26
12	A12	27
12	A12	28
12	A12	29
12	A12	30
12	A12	31
12	A12	32
12	A12	33
12	A12	34
12	A12	35
12	A12	36
12	A12	37
12	A12	38
12	A12	39
12	A12	40
13	B1	1
13	B1	2
13	B1	3
13	B1	4
13	B1	5
13	B1	6
13	B1	7
13	B1	8
13	B1	9
13	B1	10
13	B1	11
13	B1	12
13	B1	13
13	B1	14
13	B1	15
13	B1	16
13	B1	17
13	B1	18
13	B1	19
13	B1	20
13	B1	21
13	B1	22
13	B1	23
13	B1	24
13	B1	25
13	B1	26
13	B1	27
13	B1	28
13	B1	29
13	B1	30
13	B1	31
13	B1	32
13	B1	33
13	B1	34
13	B1	35
13	B1	36
13	B1	37
13	B1	38
13	B1	39
13	B1	40
14	B2	1	1B	0.077991	-0.00320975
14	B2	2	1B	0.079151	-0.00304617
14	B2	3	1B	0.0807383	-0.00245533
14	B2	4	1B	0.0811079	-0.00308219
14	B2	5	1B	0.0822805	-0.00290609
14	B2	6	1B	0.0850093	-0.00117369
14	B2	7	1B	0.0866992	-0.000480293
14	B2	8	1B	0.091503	0.00332715
14	B2	9	1B	0.093309	0.00413663
14	B2	10	1B	0.0931949	0.00302615
14	B2	11	1B	0.0929979	0.00183261
14	B2	12	1B	0.0933506	0.0011889
14	B2	13	1B	0.0946444	0.00148623
14	B2	14	1B	0.0949886	0.000834036
14	B2	15	1B	0.0952614	0.000110345
14	B2	16	1B	0.0960196	-0.000127852
14	B2	17	1B	0.0967747	-0.000369253
14	B2	18	1B	0.0987783	0.000637907
14	B2	19	1B	0.0988128	-0.000324047
14	B2	20	1B	0.0982398	-0.00189345
14	B2	21	1B	0.0983299	-0.00279982
14	B2	22	1B	0.100198	-0.00192855
14	B2	23	1B	0.102071	-0.00105176
14	B2	24	1B	0.104704	0.000585079
14	B2	25	1B	0.106543	0.00142728
14	B2	26	1B	0.112556	0.00644394
14	B2	27	1B	0.125541	0.0184326
14	B2	28	1B	0.146169	0.0380646
14	B2	29	1B	0.180117	0.0710158
14	B2	30	1B	0.241631	0.131533
14	B2	31	1B	0.332863	0.221768
14	B2	32	1B	0.439971	0.32788
14	B2	33	1B	0.5517	0.438613
14	B2	34	1B	0.645416	0.531332
14	B2	35	1B	0.710144	0.595064
14	B2	36	1B	0.747625	0.631549
14	B2	37	1B	0.77107	0.653998
14	B2	38	1B	0.784293	0.666224
14	B2	39	1B	0.790869	0.671804
14	B2	40	1B	0.79946	0.679398
15	B3	1	1B	0.0127994	-0.00250997
15	B3	2	1B	0.0130837	-0.00253613
15	B3	3	1B	0.0143358	-0.0015945
15	B3	4	1B	0.0151437	-0.00109703
15	B3	5	1B	0.0165052	-4.59553e-05
15	B3	6	1B	0.0172909	0.000429403
15	B3	7	1B	0.0186647	0.00149277
15	B3	8	1B	0.0187328	0.00125042
15	B3	9	1B	0.0183209	0.00052808
15	B3	10	1B	0.0183525	0.000249279
15	B3	11	1B	0.0194839	0.00107025
15	B3	12	1B	0.0193375	0.000613412
15	B3	13	1B	0.0182294	-0.000805134
15	B3	14	1B	0.0181291	-0.00121586
15	B3	15	1B	0.0195845	-7.09156e-05
15	B3	16	1B	0.0201138	0.00014796
15	B3	17	1B	0.0205069	0.000230671
15	B3	18	1B	0.0202968	-0.000289841
15	B3	19	1B	0.0202205	-0.000676559
15	B3	20	1B	0.0206954	-0.000512158
15	B3	21	1B	0.0207432	-0.000774791
15	B3	22	1B	0.0212833	-0.000545128
15	B3	23	1B	0.0220788	-6.00355e-05
15	B3	24	1B	0.0241249	0.00167566
15	B3	25	1B	0.0278759	0.00511623
15	B3	26	1B	0.0364074	0.0133372
15	B3	27	1B	0.0485151	0.0251346
15	B3	28	1B	0.0733159	0.0496249
15	B3	29	1B	0.11816	0.094159
15	B3	30	1B	0.188324	0.164012
15	B3	31	1B	0.291807	0.267185
15	B3	32	1B	0.418196	0.393264
15	B3	33	1B	0.535944	0.510701
15	B3	34	1B	0.625578	0.600024
15	B3	35	1B	0.686989	0.661125
15	B3	36	1B	0.726994	0.700819
15	B3	37	1B	0.752225	0.72574
15	B3	38	1B	0.762677	0.735882
15	B3	39	1B	0.770189	0.743083
15	B3	40	1B	0.775512	0.748096
16	B4	1	1B	0.014048	-0.0027111
16	B4	2	1B	0.0144914	-0.00250381
16	B4	3	1B	0.0161375	-0.00109391
16	B4	4	1B	0.0165126	-0.000955018
16	B4	5	1B	0.0171796	-0.000524115
16	B4	6	1B	0.0173565	-0.000583446
16	B4	7	1B	0.0184418	0.000265691
16	B4	8	1B	0.020268	0.00185577
16	B4	9	1B	0.0205721	0.00192366
16	B4	10	1B	0.0203864	0.00150186
16	B4	11	1B	0.0204138	0.00129309
16	B4	12	1B	0.0197611	0.000404154
16	B4	13	1B	0.0191293	-0.000463802
16	B4	14	1B	0.0191037	-0.00072555
16	B4	15	1B	0.020255	0.00018963
16	B4	16	1B	0.0202215	-8.00553e-05
16	B4	17	1B	0.0198695	-0.000668221
16	B4	18	1B	0.0199111	-0.000862816
16	B4	19	1B	0.0204437	-0.000566365
16	B4	20	1B	0.019693	-0.00155321
16	B4	21	1B	0.0195887	-0.00189372
16	B4	22	1B	0.0209606	-0.000757958
16	B4	23	1B	0.0216436	-0.000311144
16	B4	24	1B	0.0227225	0.000531619
16	B4	25	1B	0.023056	0.000628944
16	B4	26	1B	0.0251081	0.00244492
16	B4	27	1B	0.029787	0.00688766
16	B4	28	1B	0.039095	0.0159594
16	B4	29	1B	0.0570597	0.033688
16	B4	30	1B	0.0870587	0.0634508
16	B4	31	1B	0.140852	0.117008
16	B4	32	1B	0.22297	0.19889
16	B4	33	1B	0.333979	0.309663
16	B4	34	1B	0.4536	0.429047
16	B4	35	1B	0.556224	0.531436
16	B4	36	1B	0.632042	0.607017
16	B4	37	1B	0.679385	0.654124
16	B4	38	1B	0.706192	0.680695
16	B4	39	1B	0.72255	0.696817
16	B4	40	1B	0.733812	0.707843
17	B5	1	1B	0.0314227	-0.00303393
17	B5	2	1B	0.0328214	-0.001868
17	B5	3	1B	0.0334252	-0.00149703
17	B5	4	1B	0.0335246	-0.00163038
17	B5	5	1B	0.0341926	-0.00119517
17	B5	6	1B	0.0354488	-0.000171806
17	B5	7	1B	0.0359201	6.67136e-05
17	B5	8	1B	0.0373019	0.00121573
17	B5	9	1B	0.0380836	0.0017647
17	B5	10	1B	0.0386278	0.00207611
17	B5	11	1B	0.0387212	0.00193667
17	B5	12	1B	0.0373373	0.000319978
17	B5	13	1B	0.0372709	2.08113e-05
17	B5	14	1B	0.0389017	0.00141884
17	B5	15	1B	0.0389045	0.00118881
17	B5	16	1B	0.0376148	-0.00033365
17	B5	17	1B	0.0373308	-0.000850407
17	B5	18	1B	0.037374	-0.00104006
17	B5	19	1B	0.0372715	-0.00137528
17	B5	20	1B	0.0373579	-0.00152176
17	B5	21	1B	0.0376279	-0.00148456
17	B5	22	1B	0.0389872	-0.000357964
17	B5	23	1B	0.0399036	0.000325586
17	B5	24	1B	0.0390869	-0.00072391
17	B5	25	1B	0.0389279	-0.00111565
17	B5	26	1B	0.0403126	3.61984e-05
17	B5	27	1B	0.0434366	0.00292747
17	B5	28	1B	0.0473944	0.00665243
17	B5	29	1B	0.0546772	0.0137024
17	B5	30	1B	0.0692419	0.0280344
17	B5	31	1B	0.0972568	0.0558165
17	B5	32	1B	0.145584	0.103911
17	B5	33	1B	0.224528	0.182622
17	B5	34	1B	0.33046	0.288321
17	B5	35	1B	0.453694	0.411322
17	B5	36	1B	0.560727	0.518122
17	B5	37	1B	0.642765	0.599928
17	B5	38	1B	0.694771	0.651701
17	B5	39	1B	0.727943	0.68464
17	B5	40	1B	0.746699	0.703163
18	B6	1	1B	0.0272852	-0.000635441
18	B6	2	1B	0.0274028	-0.000640281
18	B6	3	1B	0.0275408	-0.000624817
18	B6	4	1B	0.0280855	-0.00020258
18	B6	5	1B	0.0283229	-8.77121e-05
18	B6	6	1B	0.0288649	0.000331823
18	B6	7	1B	0.0292273	0.000571693
18	B6	8	1B	0.0304249	0.00164684
18	B6	9	1B	0.0307993	0.00189875
18	B6	10	1B	0.0299008	0.000877784
18	B6	11	1B	0.0295611	0.000415619
18	B6	12	1B	0.0294401	0.000172095
18	B6	13	1B	0.0285399	-0.000850609
18	B6	14	1B	0.0284821	-0.0010309
18	B6	15	1B	0.0294593	-0.000176141
18	B6	16	1B	0.0297274	-3.05526e-05
18	B6	17	1B	0.029292	-0.000588435
18	B6	18	1B	0.0279454	-0.00205756
18	B6	19	1B	0.0280915	-0.00203392
18	B6	20	1B	0.0300385	-0.000209448
18	B6	21	1B	0.0303298	-4.06527e-05
18	B6	22	1B	0.0297696	-0.000723321
18	B6	23	1B	0.0281698	-0.00244555
18	B6	24	1B	0.0285619	-0.00217597
18	B6	25	1B	0.0315053	0.000644911
18	B6	26	1B	0.0333249	0.00234205
18	B6	27	1B	0.035482	0.00437661
18	B6	28	1B	0.0429282	0.0117003
18	B6	29	1B	0.0559472	0.0245968
18	B6	30	1B	0.0788017	0.0473288
18	B6	31	1B	0.120659	0.089064
18	B6	32	1B	0.191002	0.159284
18	B6	33	1B	0.288519	0.256678
18	B6	34	1B	0.404176	0.372213
18	B6	35	1B	0.514643	0.482557
18	B6	36	1B	0.601657	0.569449
18	B6	37	1B	0.659261	0.626931
18	B6	38	1B	0.694738	0.662286
18	B6	39	1B	0.71608	0.683505
18	B6	40	1B	0.729289	0.696591
19	B7	1	1B	0.0310621	-0.001208
19	B7	2	1B	0.0310682	-0.000902166
19	B7	3	1B	0.0321392	0.000468439
19	B7	4	1B	0.0326965	0.00132551
19	B7	5	1B	0.0327393	0.00166798
19	B7	6	1B	0.0321936	0.00142198
19	B7	7	1B	0.0316794	0.00120744
19	B7	8	1B	0.0312567	0.00108444
19	B7	9	1B	0.0303804	0.000507852
19	B7	10	1B	0.0281006	-0.00147226
19	B7	11	1B	0.0277102	-0.00156296
19	B7	12	1B	0.0287142	-0.00025924
19	B7	13	1B	0.0274128	-0.00126091
19	B7	14	1B	0.0269864	-0.00138763
19	B7	15	1B	0.0278479	-0.000226374
19	B7	16	1B	0.0283628	0.000588219
19	B7	17	1B	0.0264357	-0.00103917
19	B7	18	1B	0.0259444	-0.00123085
19	B7	19	1B	0.0264517	-0.000423805
19	B7	20	1B	0.0259744	-0.000601447
19	B7	21	1B	0.0252487	-0.00102742
19	B7	22	1B	0.023487	-0.00248945
19	B7	23	1B	0.0233599	-0.00231682
19	B7	24	1B	0.0241799	-0.00119712
19	B7	25	1B	0.024198	-0.000879346
19	B7	26	1B	0.0244461	-0.000331467
19	B7	27	1B	0.0258325	0.00135459
19	B7	28	1B	0.0266497	0.00247148
19	B7	29	1B	0.0294868	0.00560834
19	B7	30	1B	0.0347483	0.0111695
19	B7	31	1B	0.0436043	0.0203252
19	B7	32	1B	0.0621526	0.0391732
19	B7	33	1B	0.0956349	0.0729552
19	B7	34	1B	0.151532	0.129152
19	B7	35	1B	0.23783	0.21575
19	B7	36	1B	0.340538	0.318758
19	B7	37	1B	0.44761	0.426129
19	B7	38	1B	0.533948	0.512766
19	B7	39	1B	0.590256	0.569374
19	B7	40	1B	0.623786	0.603204
20	B8	1	1B	0.0172084	-0.00201963
20	B8	2	1B	0.0180885	-0.00102413
20	B8	3	1B	0.0182973	-0.000699811
20	B8	4	1B	0.0184303	-0.000451406
20	B8	5	1B	0.0193471	0.000580918
20	B8	6	1B	0.0191103	0.000459576
20	B8	7	1B	0.018717	0.000181685
20	B8	8	1B	0.0187963	0.000376484
20	B8	9	1B	0.0199446	0.00164029
20	B8	10	1B	0.0198685	0.00167957
20	B8	11	1B	0.0187082	0.000634794
20	B8	12	1B	0.0164038	-0.00155415
20	B8	13	1B	0.0162415	-0.00160101
20	B8	14	1B	0.0183167	0.000589703
20	B8	15	1B	0.0189749	0.00136338
20	B8	16	1B	0.0175788	8.27487e-05
20	B8	17	1B	0.0169746	-0.000406054
20	B8	18	1B	0.0165683	-0.000696828
20	B8	19	1B	0.0162811	-0.000868566
20	B8	20	1B	0.0157892	-0.00124499
20	B8	21	1B	0.0151555	-0.00176327
20	B8	22	1B	0.0149805	-0.00182276
20	B8	23	1B	0.0149709	-0.00171695
20	B8	24	1B	0.0153687	-0.00120369
20	B8	25	1B	0.0169357	0.000478833
20	B8	26	1B	0.0180659	0.00172442
20	B8	27	1B	0.0204631	0.00423707
20	B8	28	1B	0.024281	0.00817049
20	B8	29	1B	0.0327968	0.0168018
20	B8	30	1B	0.0475351	0.0316555
20	B8	31	1B	0.0774668	0.0617027
20	B8	32	1B	0.12947	0.113821
20	B8	33	1B	0.209595	0.194061
20	B8	34	1B	0.320123	0.304705
20	B8	35	1B	0.440363	0.425061
20	B8	36	1B	0.550113	0.534926
20	B8	37	1B	0.627882	0.612811
20	B8	38	1B	0.674243	0.659287
20	B8	39	1B	0.705613	0.690773
20	B8	40	1B	0.724633	0.709908
21	B9	1	1B	0.0203651	-0.000855774
21	B9	2	1B	0.0210058	1.18741e-05
21	B9	3	1B	0.019861	-0.000906042
21	B9	4	1B	0.0194322	-0.0011079
21	B9	5	1B	0.0202056	-0.000107581
21	B9	6	1B	0.0209063	0.000820046
21	B9	7	1B	0.0203545	0.000495124
21	B9	8	1B	0.02008	0.000447546
21	B9	9	1B	0.0205478	0.00114222
21	B9	10	1B	0.0199726	0.000793939
21	B9	11	1B	0.0180543	-0.000897412
21	B9	12	1B	0.0176288	-0.00109604
21	B9	13	1B	0.018634	0.000136119
21	B9	14	1B	0.0196931	0.0014221
21	B9	15	1B	0.0195089	0.00146487
21	B9	16	1B	0.018708	0.000890881
21	B9	17	1B	0.0181811	0.00059085
21	B9	18	1B	0.0174802	0.000116896
21	B9	19	1B	0.0167568	-0.000379627
21	B9	20	1B	0.0149631	-0.00194637
21	B9	21	1B	0.0141832	-0.00249942
21	B9	22	1B	0.0142955	-0.00216016
21	B9	23	1B	0.0151297	-0.00109906
21	B9	24	1B	0.0161204	0.000118534
21	B9	25	1B	0.0170481	0.00127321
21	B9	26	1B	0.0165819	0.00103384
21	B9	27	1B	0.0156712	0.000350074
21	B9	28	1B	0.0161976	0.00110336
21	B9	29	1B	0.0207444	0.00587711
21	B9	30	1B	0.0290822	0.0144419
21	B9	31	1B	0.0437534	0.0293399
21	B9	32	1B	0.0712924	0.0571059
21	B9	33	1B	0.120667	0.106707
21	B9	34	1B	0.198002	0.184269
21	B9	35	1B	0.307349	0.293843
21	B9	36	1B	0.432728	0.419449
21	B9	37	1B	0.545473	0.532421
21	B9	38	1B	0.63031	0.617485
21	B9	39	1B	0.687278	0.67468
21	B9	40	1B	0.718794	0.706422
22	B10	1	1B	0.108153	-0.0147097
22	B10	2	1B	0.111336	-0.0118677
22	B10	3	1B	0.118106	-0.00543891
22	B10	4	1B	0.12067	-0.00321653
22	B10	5	1B	0.123366	-0.000861951
22	B10	6	1B	0.125606	0.00103684
22	B10	7	1B	0.126739	0.00182839
22	B10	8	1B	0.127409	0.0021576
22	B10	9	1B	0.126982	0.00138903
22	B10	10	1B	0.125806	-0.000127853
22	B10	11	1B	0.12592	-0.000355878
22	B10	12	1B	0.127231	0.000613927
22	B10	13	1B	0.128422	0.00146451
22	B10	14	1B	0.130009	0.00271006
22	B10	15	1B	0.130405	0.00276432
22	B10	16	1B	0.129666	0.00168416
22	B10	17	1B	0.12939	0.00106669
22	B10	18	1B	0.12944	0.000776201
22	B10	19	1B	0.129457	0.000451617
22	B10	20	1B	0.129326	-2.10254e-05
22	B10	21	1B	0.129109	-0.000579379
22	B10	22	1B	0.128607	-0.00142266
22	B10	23	1B	0.127654	-0.00271658
22	B10	24	1B	0.128114	-0.0025977
22	B10	25	1B	0.130391	-0.000661812
22	B10	26	1B	0.131214	-0.000180199
22	B10	27	1B	0.131973	0.00023713
22	B10	28	1B	0.135948	0.00387155
22	B10	29	1B	0.147236	0.0148179
22	B10	30	1B	0.166277	0.033518
22	B10	31	1B	0.202016	0.0689156
22	B10	32	1B	0.260722	0.12728
22	B10	33	1B	0.349405	0.215622
22	B10	34	1B	0.460411	0.326286
22	B10	35	1B	0.575079	0.440614
22	B10	36	1B	0.66747	0.532663
22	B10	37	1B	0.729585	0.594437
22	B10	38	1B	0.769413	0.633924
22	B10	39	1B	0.793901	0.658071
22	B10	40	1B	0.808087	0.671916
23	B11	1
23	B11	2
23	B11	3
23	B11	4
23	B11	5
23	B11	6
23	B11	7
23	B11	8
23	B11	9
23	B11	10
23	B11	11
23	B11	12
23	B11	13
23	B11	14
23	B11	15
23	B11	16
23	B11	17
23	B11	18
23	B11	19
23	B11	20
23	B11	21
23	B11	22
23	B11	23
23	B11	24
23	B11	25
23	B11	26
23	B11	27
23	B11	28
23	B11	29
23	B11	30
23	B11	31
23	B11	32
23	B11	33
23	B11	34
23	B11	35
23	B11	36
23	B11	37
23	B11	38
23	B11	39
23	B11	40
24	B12	1
24	B12	2
24	B12	3
24	B12	4
24	B12	5
24	B12	6
24	B12	7
24	B12	8
24	B12	9
24	B12	10
24	B12	11
24	B12	12
24	B12	13
24	B12	14
24	B12	15
24	B12	16
24	B12	17
24	B12	18
24	B12	19
24	B12	20
24	B12	21
24	B12	22
24	B12	23
24	B12	24
24	B12	25
24	B12	26
24	B12	27
24	B12	28
24	B12	29
24	B12	30
24	B12	31
24	B12	32
24	B12	33
24	B12	34
24	B12	35
24	B12	36
24	B12	37
24	B12	38
24	B12	39
24	B12	40
25	C1	1
25	C1	2
25	C1	3
25	C1	4
25	C1	5
25	C1	6
25	C1	7
25	C1	8
25	C1	9
25	C1	10
25	C1	11
25	C1	12
25	C1	13
25	C1	14
25	C1	15
25	C1	16
25	C1	17
25	C1	18
25	C1	19
25	C1	20
25	C1	21
25	C1	22
25	C1	23
25	C1	24
25	C1	25
25	C1	26
25	C1	27
25	C1	28
25	C1	29
25	C1	30
25	C1	31
25	C1	32
25	C1	33
25	C1	34
25	C1	35
25	C1	36
25	C1	37
25	C1	38
25	C1	39
25	C1	40
26	C2	1	6	0.0257728	-0.00518865
26	C2	2	6	0.0273786	-0.00402914
26	C2	3	6	0.0292771	-0.0025768
26	C2	4	6	0.0311333	-0.00116692
26	C2	5	6	0.0318563	-0.000890144
26	C2	6	6	0.0322112	-0.000981497
26	C2	7	6	0.0322042	-0.00143469
26	C2	8	6	0.0326832	-0.00140196
26	C2	9	6	0.0358138	0.00128241
26	C2	10	6	0.0366309	0.00165324
26	C2	11	6	0.0369722	0.0015483
26	C2	12	6	0.037682	0.00181189
26	C2	13	6	0.0376499	0.00133355
26	C2	14	6	0.0385958	0.0018332
26	C2	15	6	0.0401293	0.00292043
26	C2	16	6	0.0385919	0.000936852
26	C2	17	6	0.0379232	-0.000178136
26	C2	18	6	0.0390059	0.000458366
26	C2	19	6	0.0406364	0.00164262
26	C2	20	6	0.039403	-3.70889e-05
26	C2	21	6	0.0387523	-0.00113399
26	C2	22	6	0.0393496	-0.000982928
26	C2	23	6	0.039521	-0.00125775
26	C2	24	6	0.0405484	-0.000676659
26	C2	25	6	0.0408588	-0.000812518
26	C2	26	6	0.0407618	-0.00135577
26	C2	27	6	0.0417814	-0.000782401
26	C2	28	6	0.0432584	0.000248393
26	C2	29	6	0.0501752	0.00671896
26	C2	30	6	0.0581954	0.0142929
26	C2	31	6	0.0738024	0.0294536
26	C2	32	6	0.101762	0.056967
26	C2	33	6	0.148988	0.103747
26	C2	34	6	0.223542	0.177854
26	C2	35	6	0.326005	0.279872
26	C2	36	6	0.440261	0.393681
26	C2	37	6	0.535733	0.488707
26	C2	38	6	0.606961	0.559488
26	C2	39	6	0.650516	0.602597
26	C2	40	6	0.669736	0.621371
27	C3	1	6	0.0666441	0.000427722
27	C3	2	6	0.0669341	0.000568138
27	C3	3	6	0.066774	0.000258382
27	C3	4	6	0.0668722	0.000207058
27	C3	5	6	0.0673605	0.000545674
27	C3	6	6	0.0678265	0.000862058
27	C3	7	6	0.0675972	0.000483213
27	C3	8	6	0.0673759	0.000112304
27	C3	9	6	0.0669191	-0.000494179
27	C3	10	6	0.0669542	-0.000608632
27	C3	11	6	0.0675845	-0.000127978
27	C3	12	6	0.0681276	0.00026549
27	C3	13	6	0.0682335	0.000221772
27	C3	14	6	0.0684422	0.000280902
27	C3	15	6	0.0683204	9.48022e-06
27	C3	16	6	0.0672736	-0.00118697
27	C3	17	6	0.0675575	-0.00105263
27	C3	18	6	0.0696916	0.000931854
27	C3	19	6	0.0699122	0.00100287
27	C3	20	6	0.0677679	-0.00129106
27	C3	21	6	0.0675268	-0.00168181
27	C3	22	6	0.0682023	-0.00115593
27	C3	23	6	0.0683242	-0.00118359
27	C3	24	6	0.0685456	-0.00111183
27	C3	25	6	0.069529	-0.000278036
27	C3	26	6	0.0708945	0.000937842
27	C3	27	6	0.0714967	0.00139043
27	C3	28	6	0.0729192	0.00266331
27	C3	29	6	0.0773497	0.00694419
27	C3	30	6	0.0856313	0.0150761
27	C3	31	6	0.100479	0.0297743
27	C3	32	6	0.129664	0.0588097
27	C3	33	6	0.179199	0.108196
27	C3	34	6	0.259654	0.188501
27	C3	35	6	0.37351	0.302207
27	C3	36	6	0.501463	0.43001
27	C3	37	6	0.615002	0.5434
27	C3	38	6	0.698569	0.626817
27	C3	39	6	0.747627	0.675725
27	C3	40	6	0.772798	0.700746
28	C4	1	6	0.106585	-0.00976101
28	C4	2	6	0.108127	-0.00900074
28	C4	3	6	0.112413	-0.00549597
28	C4	4	6	0.114186	-0.00450487
28	C4	5	6	0.117119	-0.00235368
28	C4	6	6	0.119933	-0.000321824
28	C4	7	6	0.121073	3.65746e-05
28	C4	8	6	0.121976	0.000158328
28	C4	9	6	0.124459	0.00185956
28	C4	10	6	0.125188	0.00180667
28	C4	11	6	0.125453	0.00128944
28	C4	12	6	0.126104	0.0011594
28	C4	13	6	0.126332	0.000605381
28	C4	14	6	0.127485	0.00097629
28	C4	15	6	0.128133	0.000843301
28	C4	16	6	0.13064	0.00256814
28	C4	17	6	0.132944	0.00409087
28	C4	18	6	0.133243	0.00360776
28	C4	19	6	0.133026	0.00260956
28	C4	20	6	0.133026	0.00182748
28	C4	21	6	0.134567	0.00258643
28	C4	22	6	0.134598	0.00183622
28	C4	23	6	0.133855	0.000311225
28	C4	24	6	0.132456	-0.00186944
28	C4	25	6	0.13232	-0.00278703
28	C4	26	6	0.133628	-0.00226066
28	C4	27	6	0.133852	-0.00281818
28	C4	28	6	0.134488	-0.0029646
28	C4	29	6	0.136148	-0.00208592
28	C4	30	6	0.138059	-0.000956168
28	C4	31	6	0.140043	0.000245704
28	C4	32	6	0.145184	0.00460507
28	C4	33	6	0.154293	0.0129325
28	C4	34	6	0.172775	0.0306329
28	C4	35	6	0.201183	0.0582593
28	C4	36	6	0.252135	0.108429
28	C4	37	6	0.327652	0.183165
28	C4	38	6	0.424032	0.278763
28	C4	39	6	0.52223	0.376179
28	C4	40	6	0.594494	0.447661
29	C5	1	6	-0.000377674	-0.00383972
29	C5	2	6	0.00064783	-0.0029526
29	C5	3	6	0.00249131	-0.00124749
29	C5	4	6	0.00272886	-0.00114832
29	C5	5	6	0.002813	-0.00120255
29	C5	6	6	0.00281544	-0.00133849
29	C5	7	6	0.00384651	-0.000445803
29	C5	8	6	0.005072	0.000641315
29	C5	9	6	0.00594598	0.00137692
29	C5	10	6	0.00581626	0.00110882
29	C5	11	6	0.00579155	0.000945738
29	C5	12	6	0.00544501	0.00046082
29	C5	13	6	0.00531623	0.000193661
29	C5	14	6	0.00631157	0.00105063
29	C5	15	6	0.00624342	0.000844097
29	C5	16	6	0.00616649	0.000628791
29	C5	17	6	0.0059911	0.000315029
29	C5	18	6	0.00592828	0.000113829
29	C5	19	6	0.00667715	0.000724324
29	C5	20	6	0.00650771	0.000416508
29	C5	21	6	0.00632347	9.389e-05
29	C5	22	6	0.00595616	-0.000411798
29	C5	23	6	0.00580183	-0.000704511
29	C5	24	6	0.00674499	0.000100279
29	C5	25	6	0.00657919	-0.0002039
29	C5	26	6	0.00635707	-0.000564395
29	C5	27	6	0.00656238	-0.000497461
29	C5	28	6	0.00622236	-0.000975857
29	C5	29	6	0.00619167	-0.00114492
29	C5	30	6	0.00834584	0.000870863
29	C5	31	6	0.0118372	0.00422381
29	C5	32	6	0.0194818	0.0117301
29	C5	33	6	0.0349356	0.0270455
29	C5	34	6	0.0610126	0.0529841
29	C5	35	6	0.10656	0.098393
29	C5	36	6	0.182603	0.174298
29	C5	37	6	0.287909	0.279465
29	C5	38	6	0.407233	0.398651
29	C5	39	6	0.514106	0.505386
29	C5	40	6	0.584825	0.575966
30	C6	1	6	0.02718	-0.00449957
30	C6	2	6	0.0273932	-0.00439944
30	C6	3	6	0.0294389	-0.00246674
30	C6	4	6	0.0303019	-0.0017168
30	C6	5	6	0.0319762	-0.000155611
30	C6	6	6	0.0323701	0.000125241
30	C6	7	6	0.0327564	0.000398523
30	C6	8	6	0.0331683	0.000697356
30	C6	9	6	0.034643	0.00205901
30	C6	10	6	0.0337829	0.00108593
30	C6	11	6	0.0335812	0.000771179
30	C6	12	6	0.034542	0.00161886
30	C6	13	6	0.0337816	0.000745483
30	C6	14	6	0.032943	-0.000206204
30	C6	15	6	0.0329273	-0.000334955
30	C6	16	6	0.0338802	0.000504888
30	C6	17	6	0.0340545	0.000566189
30	C6	18	6	0.0344393	0.000837914
30	C6	19	6	0.0340715	0.000357056
30	C6	20	6	0.0325078	-0.0013197
30	C6	21	6	0.0323002	-0.00164034
30	C6	22	6	0.0332473	-0.00080623
30	C6	23	6	0.0331566	-0.00101005
30	C6	24	6	0.0323783	-0.00190132
30	C6	25	6	0.0326028	-0.00178989
30	C6	26	6	0.0345702	6.44566e-05
30	C6	27	6	0.0352718	0.00065298
30	C6	28	6	0.0375946	0.00286278
30	C6	29	6	0.043261	0.00841616
30	C6	30	6	0.0539458	0.0189879
30	C6	31	6	0.0734532	0.0383822
30	C6	32	6	0.106092	0.0709079
30	C6	33	6	0.16336	0.128063
30	C6	34	6	0.252226	0.216816
30	C6	35	6	0.365632	0.330109
30	C6	36	6	0.485378	0.449742
30	C6	37	6	0.586454	0.550704
30	C6	38	6	0.655785	0.619923
30	C6	39	6	0.696122	0.660147
30	C6	40	6	0.713334	0.677245
31	C7	1	6	0.0115573	0.00142145
31	C7	2	6	0.0114352	0.00162319
31	C7	3	6	0.011649	0.0021608
31	C7	4	6	0.0105261	0.00136184
31	C7	5	6	0.0085866	-0.000253848
31	C7	6	6	0.00796643	-0.000550156
31	C7	7	6	0.00830335	0.000110628
31	C7	8	6	0.00825503	0.000386175
31	C7	9	6	0.00877574	0.00123074
31	C7	10	6	0.00859741	0.00137628
31	C7	11	6	0.00822015	0.00132288
31	C7	12	6	0.00649202	-8.13829e-05
31	C7	13	6	0.00579666	-0.000452878
31	C7	14	6	0.00572295	-0.000202729
31	C7	15	6	0.00487736	-0.000724458
31	C7	16	6	0.00420862	-0.00106934
31	C7	17	6	0.00406615	-0.000887937
31	C7	18	6	0.00479448	0.000164251
31	C7	19	6	0.00392209	-0.000384273
31	C7	20	6	0.000928324	-0.00305418
31	C7	21	6	0.000471837	-0.0031868
31	C7	22	6	0.00153568	-0.0017991
31	C7	23	6	0.00174038	-0.00127053
31	C7	24	6	0.00203736	-0.000649691
31	C7	25	6	0.00177247	-0.000590714
31	C7	26	6	0.0014558	-0.000583522
31	C7	27	6	0.00104912	-0.000666347
31	C7	28	6	0.000511298	-0.000880302
31	C7	29	6	0.000531336	-0.000536401
31	C7	30	6	0.00139476	0.000650881
31	C7	31	6	0.00283007	0.00241006
31	C7	32	6	0.0067462	0.00665005
31	C7	33	6	0.0120095	0.0122372
31	C7	34	6	0.026259	0.0268105
31	C7	35	6	0.0521839	0.0530593
31	C7	36	6	0.0999547	0.101154
31	C7	37	6	0.16967	0.171193
31	C7	38	6	0.264338	0.266185
31	C7	39	6	0.368149	0.370319
31	C7	40	6	0.448907	0.451402
32	C8	1	6	-0.0311251	-0.000945712
32	C8	2	6	-0.0306727	-9.25535e-05
32	C8	3	6	-0.0312121	-0.000231192
32	C8	4	6	-0.0316432	-0.0002615
32	C8	5	6	-0.0311014	0.000680974
32	C8	6	6	-0.0312466	0.000936586
32	C8	7	6	-0.0317061	0.000877842
32	C8	8	6	-0.0321248	0.000859916
32	C8	9	6	-0.0322641	0.00112129
32	C8	10	6	-0.0340629	-0.000276742
32	C8	11	6	-0.0350095	-0.000822538
32	C8	12	6	-0.0353103	-0.000722589
32	C8	13	6	-0.0347852	0.000203183
32	C8	14	6	-0.0350359	0.000353289
32	C8	15	6	-0.0354393	0.000350614
32	C8	16	6	-0.0365559	-0.000365186
32	C8	17	6	-0.0370978	-0.000506322
32	C8	18	6	-0.0371166	-0.000124458
32	C8	19	6	-0.0377874	-0.000394512
32	C8	20	6	-0.0385298	-0.000736118
32	C8	21	6	-0.0398145	-0.00162006
32	C8	22	6	-0.0402125	-0.00161735
32	C8	23	6	-0.0400546	-0.00105864
32	C8	24	6	-0.0401307	-0.000734029
32	C8	25	6	-0.0401187	-0.000321293
32	C8	26	6	-0.039554	0.000644167
32	C8	27	6	-0.0407793	-0.000180325
32	C8	28	6	-0.0414149	-0.00041519
32	C8	29	6	-0.041778	-0.000377521
32	C8	30	6	-0.0413748	0.000426356
32	C8	31	6	-0.0378906	0.00431135
32	C8	32	6	-0.0326075	0.00999522
32	C8	33	6	-0.0237347	0.0192688
32	C8	34	6	-0.00491166	0.0384925
32	C8	35	6	0.0292046	0.0730096
32	C8	36	6	0.088193	0.132399
32	C8	37	6	0.177199	0.221805
32	C8	38	6	0.285562	0.330569
32	C8	39	6	0.394155	0.439562
32	C8	40	6	0.471272	0.517081
33	C9	1	6	0.0209617	-0.00114921
33	C9	2	6	0.0208296	-0.000975486
33	C9	3	6	0.0214227	-7.6632e-05
33	C9	4	6	0.0217489	0.000555474
33	C9	5	6	0.0209838	9.61059e-05
33	C9	6	6	0.020625	4.31313e-05
33	C9	7	6	0.0212709	0.000994903
33	C9	8	6	0.0207284	0.000758191
33	C9	9	6	0.0189975	-0.000666925
33	C9	10	6	0.0189385	-0.000420086
33	C9	11	6	0.0212772	0.00222444
33	C9	12	6	0.0204787	0.00173178
33	C9	13	6	0.0184382	-2.93849e-06
33	C9	14	6	0.017804	-0.00033129
33	C9	15	6	0.018041	0.000211521
33	C9	16	6	0.0173145	-0.000209164
33	C9	17	6	0.0150912	-0.00212666
33	C9	18	6	0.0148298	-0.00208222
33	C9	19	6	0.016456	-0.000150246
33	C9	20	6	0.0160261	-0.00027434
33	C9	21	6	0.0138367	-0.00215789
33	C9	22	6	0.0128027	-0.00288607
33	C9	23	6	0.0128123	-0.00257069
33	C9	24	6	0.0138036	-0.00127353
33	C9	25	6	0.0157565	0.000985176
33	C9	26	6	0.0161318	0.00166628
33	C9	27	6	0.0165368	0.00237707
33	C9	28	6	0.0154247	0.00157079
33	C9	29	6	0.0155619	0.00201381
33	C9	30	6	0.0195432	0.00630095
33	C9	31	6	0.0285048	0.0155684
33	C9	32	6	0.0473877	0.0347571
33	C9	33	6	0.0803355	0.0680107
33	C9	34	6	0.133467	0.121448
33	C9	35	6	0.214562	0.202849
33	C9	36	6	0.324365	0.312958
33	C9	37	6	0.43959	0.428489
33	C9	38	6	0.536939	0.526143
33	C9	39	6	0.603043	0.592553
33	C9	40	6	0.641205	0.631021
34	C10	1	6	0.0387476	-0.00673449
34	C10	2	6	0.0401096	-0.00543904
34	C10	3	6	0.0434678	-0.00214734
34	C10	4	6	0.044645	-0.00103656
34	C10	5	6	0.0447737	-0.000974412
34	C10	6	6	0.0449373	-0.000877291
34	C10	7	6	0.0454607	-0.000420344
34	C10	8	6	0.045592	-0.000355592
34	C10	9	6	0.0456771	-0.00033691
34	C10	10	6	0.0461087	2.81527e-05
34	C10	11	6	0.046943	0.000795983
34	C10	12	6	0.0479002	0.00168672
34	C10	13	6	0.048401	0.00212098
34	C10	14	6	0.0485955	0.00224904
34	C10	15	6	0.0480937	0.00168071
34	C10	16	6	0.0478358	0.00135634
34	C10	17	6	0.0479574	0.00141144
34	C10	18	6	0.0480713	0.0014589
34	C10	19	6	0.0479218	0.0012429
34	C10	20	6	0.0469244	0.000178934
34	C10	21	6	0.0452265	-0.00158545
34	C10	22	6	0.045132	-0.00174637
34	C10	23	6	0.046204	-0.000740858
34	C10	24	6	0.0458396	-0.00117176
34	C10	25	6	0.0456983	-0.00137961
34	C10	26	6	0.0458824	-0.00126198
34	C10	27	6	0.0459715	-0.00123939
34	C10	28	6	0.0461345	-0.00114283
34	C10	29	6	0.0470548	-0.000288996
34	C10	30	6	0.0499059	0.00249558
34	C10	31	6	0.0542026	0.0067258
34	C10	32	6	0.0616383	0.014095
34	C10	33	6	0.0770281	0.0294183
34	C10	34	6	0.105687	0.0580102
34	C10	35	6	0.156608	0.108865
34	C10	36	6	0.239327	0.191518
34	C10	37	6	0.35057	0.302694
34	C10	38	6	0.470505	0.422563
34	C10	39	6	0.579912	0.531903
34	C10	40	6	0.653754	0.605679
35	C11	1
35	C11	2
35	C11	3
35	C11	4
35	C11	5
35	C11	6
35	C11	7
35	C11	8
35	C11	9
35	C11	10
35	C11	11
35	C11	12
35	C11	13
35	C11	14
35	C11	15
35	C11	16
35	C11	17
35	C11	18
35	C11	19
35	C11	20
35	C11	21
35	C11	22
35	C11	23
35	C11	24
35	C11	25
35	C11	26
35	C11	27
35	C11	28
35	C11	29
35	C11	30
35	C11	31
35	C11	32
35	C11	33
35	C11	34
35	C11	35
35	C11	36
35	C11	37
35	C11	38
35	C11	39
35	C11	40
36	C12	1
36	C12	2
36	C12	3
36	C12	4
36	C12	5
36	C12	6
36	C12	7
36	C12	8
36	C12	9
36	C12	10
36	C12	11
36	C12	12
36	C12	13
36	C12	14
36	C12	15
36	C12	16
36	C12	17
36	C12	18
36	C12	19
36	C12	20
36	C12	21
36	C12	22
36	C12	23
36	C12	24
36	C12	25
36	C12	26
36	C12	27
36	C12	28
36	C12	29
36	C12	30
36	C12	31
36	C12	32
36	C12	33
36	C12	34
36	C12	35
36	C12	36
36	C12	37
36	C12	38
36	C12	39
36	C12	40
37	D1	1
37	D1	2
37	D1	3
37	D1	4
37	D1	5
37	D1	6
37	D1	7
37	D1	8
37	D1	9
37	D1	10
37	D1	11
37	D1	12
37	D1	13
37	D1	14
37	D1	15
37	D1	16
37	D1	17
37	D1	18
37	D1	19
37	D1	20
37	D1	21
37	D1	22
37	D1	23
37	D1	24
37	D1	25
37	D1	26
37	D1	27
37	D1	28
37	D1	29
37	D1	30
37	D1	31
37	D1	32
37	D1	33
37	D1	34
37	D1	35
37	D1	36
37	D1	37
37	D1	38
37	D1	39
37	D1	40
38	D2	1	6	0.0459604	-0.0054632
38	D2	2	6	0.0465525	-0.00568132
38	D2	3	6	0.0485027	-0.00454137
38	D2	4	6	0.0500052	-0.00384911
38	D2	5	6	0.053285	-0.00137952
38	D2	6	6	0.0568676	0.00139276
38	D2	7	6	0.0585336	0.00224853
38	D2	8	6	0.0591755	0.00208026
38	D2	9	6	0.0597091	0.00180361
38	D2	10	6	0.0597514	0.00103563
38	D2	11	6	0.0611935	0.00166748
38	D2	12	6	0.0625271	0.00219082
38	D2	13	6	0.0627836	0.00163711
38	D2	14	6	0.0638517	0.00189499
38	D2	15	6	0.0637085	0.000941504
38	D2	16	6	0.0634533	-0.000123893
38	D2	17	6	0.0635749	-0.000812611
38	D2	18	6	0.064081	-0.00111674
38	D2	19	6	0.0661372	0.00012923
38	D2	20	6	0.0664848	-0.000333453
38	D2	21	6	0.0662793	-0.00134915
38	D2	22	6	0.0672726	-0.00116614
38	D2	23	6	0.0673849	-0.00186409
38	D2	24	6	0.067709	-0.00235023
38	D2	25	6	0.0701409	-0.000728563
38	D2	26	6	0.0722365	0.000556795
38	D2	27	6	0.0726508	0.000160855
38	D2	28	6	0.0728865	-0.000413698
38	D2	29	6	0.0763994	0.00228898
38	D2	30	6	0.0843478	0.00942716
38	D2	31	6	0.0991839	0.023453
38	D2	32	6	0.121589	0.0450474
38	D2	33	6	0.162686	0.0853348
38	D2	34	6	0.232119	0.153958
38	D2	35	6	0.331561	0.252589
38	D2	36	6	0.450024	0.370242
38	D2	37	6	0.561609	0.481017
38	D2	38	6	0.648937	0.567535
38	D2	39	6	0.704981	0.622768
38	D2	40	6	0.736792	0.653768
39	D3	1	6	0.229658	0.000337705
39	D3	2	6	0.229683	0.000556848
39	D3	3	6	0.228864	-6.83529e-05
39	D3	4	6	0.228775	3.62452e-05
39	D3	5	6	0.228725	0.000179139
39	D3	6	6	0.228972	0.00062028
39	D3	7	6	0.22936	0.00120245
39	D3	8	6	0.229328	0.0013634
39	D3	9	6	0.229386	0.00161545
39	D3	10	6	0.228378	0.000801014
39	D3	11	6	0.227692	0.00030891
39	D3	12	6	0.226721	-0.000468193
39	D3	13	6	0.226575	-0.000420428
39	D3	14	6	0.226344	-0.000457943
39	D3	15	6	0.225935	-0.000673645
39	D3	16	6	0.225181	-0.00123343
39	D3	17	6	0.224776	-0.00144454
39	D3	18	6	0.224843	-0.00118396
39	D3	19	6	0.224509	-0.00132423
39	D3	20	6	0.223378	-0.00226136
39	D3	21	6	0.223425	-0.00202131
39	D3	22	6	0.224312	-0.00094
39	D3	23	6	0.224937	-0.000121442
39	D3	24	6	0.225426	0.000560725
39	D3	25	6	0.223841	-0.000830724
39	D3	26	6	0.224344	-0.000133924
39	D3	27	6	0.226893	0.00260928
39	D3	28	6	0.228377	0.00428659
39	D3	29	6	0.232868	0.00897123
39	D3	30	6	0.244246	0.0205437
39	D3	31	6	0.265088	0.0415792
39	D3	32	6	0.299698	0.0763827
39	D3	33	6	0.35983	0.136709
39	D3	34	6	0.451067	0.228139
39	D3	35	6	0.568162	0.345428
39	D3	36	6	0.68911	0.46657
39	D3	37	6	0.788122	0.565775
39	D3	38	6	0.854891	0.632738
39	D3	39	6	0.890153	0.668193
39	D3	40	6	0.9081	0.686334
40	D4	1	6	0.0500885	-0.0068714
40	D4	2	6	0.0515742	-0.00587077
40	D4	3	6	0.0543419	-0.00358816
40	D4	4	6	0.0563321	-0.00208302
40	D4	5	6	0.0582469	-0.000653266
40	D4	6	6	0.0594976	0.000112281
40	D4	7	6	0.0608344	0.000964034
40	D4	8	6	0.0621789	0.00182346
40	D4	9	6	0.0624666	0.00162606
40	D4	10	6	0.0623232	0.000997613
40	D4	11	6	0.0622677	0.000457024
40	D4	12	6	0.0632306	0.000934826
40	D4	13	6	0.0634385	0.000657735
40	D4	14	6	0.064478	0.00121217
40	D4	15	6	0.0662478	0.00249681
40	D4	16	6	0.0659753	0.00173923
40	D4	17	6	0.0645223	-0.000198763
40	D4	18	6	0.0642763	-0.000929826
40	D4	19	6	0.0654219	-0.000269388
40	D4	20	6	0.0656189	-0.000557469
40	D4	21	6	0.0661999	-0.000461532
40	D4	22	6	0.0658792	-0.00126726
40	D4	23	6	0.0658462	-0.00178537
40	D4	24	6	0.0673012	-0.000815462
40	D4	25	6	0.0678626	-0.000739045
40	D4	26	6	0.0678198	-0.00126695
40	D4	27	6	0.0679761	-0.00159574
40	D4	28	6	0.068794	-0.00126292
40	D4	29	6	0.0709795	0.000437556
40	D4	30	6	0.0750424	0.00401537
40	D4	31	6	0.0810675	0.00955535
40	D4	32	6	0.0951248	0.0231276
40	D4	33	6	0.119698	0.0472158
40	D4	34	6	0.163996	0.0910283
40	D4	35	6	0.23553	0.162077
40	D4	36	6	0.33596	0.262023
40	D4	37	6	0.455131	0.380709
40	D4	38	6	0.567132	0.492224
40	D4	39	6	0.648417	0.573024
40	D4	40	6	0.69566	0.619783
41	D5	1	6	0.04114	-0.00430721
41	D5	2	6	0.0417925	-0.0040281
41	D5	3	6	0.0431616	-0.00303243
41	D5	4	6	0.0442254	-0.00234211
41	D5	5	6	0.0467683	-0.000172616
41	D5	6	6	0.0478263	0.000511881
41	D5	7	6	0.0495924	0.00190459
41	D5	8	6	0.0499874	0.00192614
41	D5	9	6	0.0501235	0.00168876
41	D5	10	6	0.0503379	0.00152977
41	D5	11	6	0.0504544	0.00127281
41	D5	12	6	0.0488868	-0.000668259
41	D5	13	6	0.049054	-0.000874508
41	D5	14	6	0.0517182	0.00141628
41	D5	15	6	0.050975	0.000299662
41	D5	16	6	0.050564	-0.000484875
41	D5	17	6	0.0509293	-0.000492927
41	D5	18	6	0.0513912	-0.000404524
41	D5	19	6	0.0518976	-0.00027156
41	D5	20	6	0.0530592	0.000516579
41	D5	21	6	0.0531657	0.000249627
41	D5	22	6	0.0531171	-0.000172358
41	D5	23	6	0.0534607	-0.000202199
41	D5	24	6	0.0541455	0.000109095
41	D5	25	6	0.0541109	-0.000298931
41	D5	26	6	0.0535379	-0.00124538
41	D5	27	6	0.0533402	-0.00181647
41	D5	28	6	0.05387	-0.00166017
41	D5	29	6	0.0541803	-0.00172332
41	D5	30	6	0.0555854	-0.000691617
41	D5	31	6	0.0577601	0.00110964
41	D5	32	6	0.0610433	0.00401941
41	D5	33	6	0.0677238	0.0103265
41	D5	34	6	0.0791941	0.0214233
41	D5	35	6	0.09847	0.0403257
41	D5	36	6	0.134917	0.0763992
41	D5	37	6	0.195602	0.136711
41	D5	38	6	0.28143	0.222166
41	D5	39	6	0.385007	0.325369
41	D5	40	6	0.473491	0.41348
42	D6	1	6	0.0294404	-0.00220132
42	D6	2	6	0.0303657	-0.00150625
42	D6	3	6	0.0316032	-0.000498938
42	D6	4	6	0.0316183	-0.000713974
42	D6	5	6	0.0315953	-0.000967194
42	D6	6	6	0.032029	-0.000763634
42	D6	7	6	0.0332045	0.000181665
42	D6	8	6	0.0341171	0.000864045
42	D6	9	6	0.0347392	0.00125596
42	D6	10	6	0.0359438	0.00223048
42	D6	11	6	0.0355328	0.0015893
42	D6	12	6	0.0334425	-0.00073127
42	D6	13	6	0.0332633	-0.00114058
42	D6	14	6	0.0347184	8.43321e-05
42	D6	15	6	0.035095	0.00023075
42	D6	16	6	0.035643	0.000548509
42	D6	17	6	0.0355471	0.000222437
42	D6	18	6	0.0354518	-0.000102975
42	D6	19	6	0.0360693	0.000284346
42	D6	20	6	0.0367513	0.000736103
42	D6	21	6	0.0364437	0.000198327
42	D6	22	6	0.0349689	-0.00150666
42	D6	23	6	0.0344405	-0.00226522
42	D6	24	6	0.0342995	-0.00263638
42	D6	25	6	0.0347393	-0.00242678
42	D6	26	6	0.0371921	-0.000204151
42	D6	27	6	0.0395482	0.00192179
42	D6	28	6	0.0414663	0.00360971
42	D6	29	6	0.0499273	0.0118405
42	D6	30	6	0.0643317	0.0260148
42	D6	31	6	0.0899758	0.0514286
42	D6	32	6	0.134134	0.0953564
42	D6	33	6	0.206785	0.167778
42	D6	34	6	0.304766	0.265529
42	D6	35	6	0.417275	0.377807
42	D6	36	6	0.522265	0.482567
42	D6	37	6	0.60083	0.560902
42	D6	38	6	0.652356	0.612198
42	D6	39	6	0.67841	0.638022
42	D6	40	6	0.692111	0.651492
43	D7	1	6	0.031922	-0.000470331
43	D7	2	6	0.0318929	-0.000236644
43	D7	3	6	0.0320432	0.000176509
43	D7	4	6	0.0318979	0.000293945
43	D7	5	6	0.0306336	-0.000707551
43	D7	6	6	0.0303942	-0.000684189
43	D7	7	6	0.0317588	0.000943215
43	D7	8	6	0.031665	0.00111218
43	D7	9	6	0.0312655	0.000975405
43	D7	10	6	0.030974	0.000946668
43	D7	11	6	0.0306396	0.000875087
43	D7	12	6	0.0304222	0.000920438
43	D7	13	6	0.0300555	0.000816594
43	D7	14	6	0.0292262	0.000250068
43	D7	15	6	0.0276219	-0.00109149
43	D7	16	6	0.0273043	-0.00114631
43	D7	17	6	0.0285229	0.000335081
43	D7	18	6	0.0289557	0.00103066
43	D7	19	6	0.0266286	-0.00103364
43	D7	20	6	0.0256201	-0.00177942
43	D7	21	6	0.0254721	-0.00166461
43	D7	22	6	0.0257897	-0.00108426
43	D7	23	6	0.0253614	-0.00124982
43	D7	24	6	0.0238413	-0.0025071
43	D7	25	6	0.0237324	-0.0023532
43	D7	26	6	0.0246006	-0.00122226
43	D7	27	6	0.0247569	-0.000803172
43	D7	28	6	0.0251487	-0.000148616
43	D7	29	6	0.0265876	0.00155309
43	D7	30	6	0.0271795	0.00240778
43	D7	31	6	0.0293479	0.00483892
43	D7	32	6	0.0341171	0.00987089
43	D7	33	6	0.0432784	0.019295
43	D7	34	6	0.059687	0.0359664
43	D7	35	6	0.0919477	0.0684899
43	D7	36	6	0.148682	0.125487
43	D7	37	6	0.2345	0.211568
43	D7	38	6	0.343714	0.321044
43	D7	39	6	0.457948	0.435542
43	D7	40	6	0.541312	0.519168
44	D8	1	6	0.0166218	-0.00293776
44	D8	2	6	0.0169965	-0.00262902
44	D8	3	6	0.017325	-0.00236636
44	D8	4	6	0.0184103	-0.00134698
44	D8	5	6	0.019396	-0.000427178
44	D8	6	6	0.0207312	0.000842089
44	D8	7	6	0.0210471	0.00109211
44	D8	8	6	0.0209911	0.000970174
44	D8	9	6	0.0214776	0.00139082
44	D8	10	6	0.0217044	0.00155164
44	D8	11	6	0.0218059	0.00158723
44	D8	12	6	0.0209777	0.000693184
44	D8	13	6	0.0207133	0.000362885
44	D8	14	6	0.0212113	0.000794916
44	D8	15	6	0.0211759	0.000693597
44	D8	16	6	0.0210438	0.000495626
44	D8	17	6	0.0212097	0.000595682
44	D8	18	6	0.0203603	-0.000319663
44	D8	19	6	0.0199252	-0.000820642
44	D8	20	6	0.0197955	-0.00101627
44	D8	21	6	0.0199335	-0.000944136
44	D8	22	6	0.020394	-0.000549555
44	D8	23	6	0.0198598	-0.00114965
44	D8	24	6	0.017889	-0.00318643
44	D8	25	6	0.0179612	-0.00318006
44	D8	26	6	0.0196709	-0.00153627
44	D8	27	6	0.0184287	-0.00284442
44	D8	28	6	0.0188285	-0.00251053
44	D8	29	6	0.0225441	0.00113915
44	D8	30	6	0.0250773	0.00360644
44	D8	31	6	0.0279193	0.00638262
44	D8	32	6	0.0345543	0.0129517
44	D8	33	6	0.0482948	0.0266263
44	D8	34	6	0.0748425	0.053108
44	D8	35	6	0.121887	0.100087
44	D8	36	6	0.197122	0.175256
44	D8	37	6	0.303307	0.281374
44	D8	38	6	0.423711	0.401713
44	D8	39	6	0.531916	0.509852
44	D8	40	6	0.605712	0.583582
45	D9	1	6	0.0121548	-0.00020472
45	D9	2	6	0.0120384	-0.000129139
45	D9	3	6	0.012064	8.83833e-05
45	D9	4	6	0.012023	0.000239356
45	D9	5	6	0.0117229	0.000131191
45	D9	6	6	0.011794	0.000394321
45	D9	7	6	0.012105	0.000897199
45	D9	8	6	0.0114333	0.000417523
45	D9	9	6	0.010693	-0.000130856
45	D9	10	6	0.0104113	-0.00022056
45	D9	11	6	0.0108794	0.000439485
45	D9	12	6	0.0108588	0.000610777
45	D9	13	6	0.0105728	0.000516717
45	D9	14	6	0.0102444	0.000380275
45	D9	15	6	0.00869268	-0.000979463
45	D9	16	6	0.00824236	-0.00123783
45	D9	17	6	0.00893904	-0.000349202
45	D9	18	6	0.00954236	0.000446069
45	D9	19	6	0.00934086	0.000436521
45	D9	20	6	0.00905036	0.000337975
45	D9	21	6	0.00884431	0.000323877
45	D9	22	6	0.00748651	-0.000841966
45	D9	23	6	0.00649185	-0.00164468
45	D9	24	6	0.00616462	-0.00177995
45	D9	25	6	0.00587122	-0.0018814
45	D9	26	6	0.00516347	-0.0023972
45	D9	27	6	0.00525449	-0.00211423
45	D9	28	6	0.00671175	-0.000465012
45	D9	29	6	0.00859707	0.00161226
45	D9	30	6	0.00903189	0.00223903
45	D9	31	6	0.0111323	0.00453137
45	D9	32	6	0.017724	0.011315
45	D9	33	6	0.0303971	0.0241801
45	D9	34	6	0.049452	0.043427
45	D9	35	6	0.087043	0.0812099
45	D9	36	6	0.152183	0.146541
45	D9	37	6	0.247169	0.24172
45	D9	38	6	0.364729	0.359472
45	D9	39	6	0.47762	0.472555
45	D9	40	6	0.559791	0.554918
46	D10	1	6	0.715728	0.0226237
46	D10	2	6	0.708783	0.0168444
46	D10	3	6	0.697815	0.0070422
46	D10	4	6	0.692558	0.00295092
46	D10	5	6	0.690668	0.00222689
46	D10	6	6	0.687587	0.000311481
46	D10	7	6	0.6889	0.00278953
46	D10	8	6	0.687205	0.00226071
46	D10	9	6	0.686114	0.00233478
46	D10	10	6	0.683955	0.00134181
46	D10	11	6	0.680768	-0.000679333
46	D10	12	6	0.676601	-0.00368086
46	D10	13	6	0.675057	-0.00405876
46	D10	14	6	0.673256	-0.00469434
46	D10	15	6	0.671368	-0.00541646
46	D10	16	6	0.66979	-0.00582888
46	D10	17	6	0.669139	-0.00531469
46	D10	18	6	0.669001	-0.0042867
46	D10	19	6	0.669844	-0.00227821
46	D10	20	6	0.668283	-0.00267335
46	D10	21	6	0.667948	-0.00184313
46	D10	22	6	0.668379	-0.000245794
46	D10	23	6	0.666895	-0.000564037
46	D10	24	6	0.666295	1.30028e-06
46	D10	25	6	0.667705	0.00257698
46	D10	26	6	0.667548	0.00358596
46	D10	27	6	0.668454	0.00565738
46	D10	28	6	0.670116	0.0084846
46	D10	29	6	0.6744	0.0139344
46	D10	30	6	0.682367	0.0230674
46	D10	31	6	0.694851	0.0367167
46	D10	32	6	0.714811	0.0578432
46	D10	33	6	0.755711	0.0999088
46	D10	34	6	0.821709	0.167072
46	D10	35	6	0.91319	0.259718
46	D10	36	6	1.02414	0.37183
46	D10	37	6	1.12388	0.472737
46	D10	38	6	1.20089	0.550915
46	D10	39	6	1.24465	0.595844
46	D10	40	6	1.26484	0.617193
47	D11	1
47	D11	2
47	D11	3
47	D11	4
47	D11	5
47	D11	6
47	D11	7
47	D11	8
47	D11	9
47	D11	10
47	D11	11
47	D11	12
47	D11	13
47	D11	14
47	D11	15
47	D11	16
47	D11	17
47	D11	18
47	D11	19
47	D11	20
47	D11	21
47	D11	22
47	D11	23
47	D11	24
47	D11	25
47	D11	26
47	D11	27
47	D11	28
47	D11	29
47	D11	30
47	D11	31
47	D11	32
47	D11	33
47	D11	34
47	D11	35
47	D11	36
47	D11	37
47	D11	38
47	D11	39
47	D11	40
48	D12	1
48	D12	2
48	D12	3
48	D12	4
48	D12	5
48	D12	6
48	D12	7
48	D12	8
48	D12	9
48	D12	10
48	D12	11
48	D12	12
48	D12	13
48	D12	14
48	D12	15
48	D12	16
48	D12	17
48	D12	18
48	D12	19
48	D12	20
48	D12	21
48	D12	22
48	D12	23
48	D12	24
48	D12	25
48	D12	26
48	D12	27
48	D12	28
48	D12	29
48	D12	30
48	D12	31
48	D12	32
48	D12	33
48	D12	34
48	D12	35
48	D12	36
48	D12	37
48	D12	38
48	D12	39
48	D12	40
49	E1	1
49	E1	2
49	E1	3
49	E1	4
49	E1	5
49	E1	6
49	E1	7
49	E1	8
49	E1	9
49	E1	10
49	E1	11
49	E1	12
49	E1	13
49	E1	14
49	E1	15
49	E1	16
49	E1	17
49	E1	18
49	E1	19
49	E1	20
49	E1	21
49	E1	22
49	E1	23
49	E1	24
49	E1	25
49	E1	26
49	E1	27
49	E1	28
49	E1	29
49	E1	30
49	E1	31
49	E1	32
49	E1	33
[truncated: 1,887 more rows]

## Sheet: Results
Block Type	96-Well 0.2-mL Block
Calibration Background is expired	No
Calibration Background performed on	01-13-2023
Calibration Pure Dye ABY is expired	No
Calibration Pure Dye ABY performed on	01-13-2023
Calibration Pure Dye CY5 is expired	No
Calibration Pure Dye CY5 performed on	01-13-2023
Calibration Pure Dye FAM is expired	No
Calibration Pure Dye FAM performed on	01-13-2023
Calibration Pure Dye JUN is expired	No
Calibration Pure Dye JUN performed on	01-13-2023
Calibration Pure Dye MUSTANG PURPLE is expired	No
Calibration Pure Dye MUSTANG PURPLE performed on	01-13-2023
Calibration Pure Dye NED is expired	No
Calibration Pure Dye NED performed on	01-13-2023
Calibration Pure Dye ROX is expired	No
Calibration Pure Dye ROX performed on	01-13-2023
Calibration Pure Dye SYBR is expired	No
Calibration Pure Dye SYBR performed on	01-13-2023
Calibration Pure Dye TAMRA is expired	No
Calibration Pure Dye TAMRA performed on	01-13-2023
Calibration Pure Dye VIC is expired	No
Calibration Pure Dye VIC performed on	01-13-2023
Calibration ROI is expired	No
Calibration ROI performed on	01-13-2023
Calibration Uniformity is expired	No
Calibration Uniformity performed on	01-13-2023
Chemistry	SYBR_GREEN
Date Created	2023-12-28 22:15:19 PM CST
Experiment Barcode
Experiment Comment
Experiment File Name	D:\Users\Administrator\Desktop\YuH\YuH2023-12-28_2.eds
Experiment Name	YuH2023-12-28_2
Experiment Run End Time	2023-12-28 21:56:38 PM CST
Experiment Type	Comparative Cт (ΔΔCт)
Instrument Name	272522238
Instrument Serial Number	272522238
Instrument Type	QuantStudio™ 5 System
Passive Reference	ROX
Post-read Stage/Step
Pre-read Stage/Step
Quantification Cycle Method	Ct
Signal Smoothing On	true
Stage where Melt Analysis is performed	Stage2
Stage/ Cycle where Ct Analysis is performed	Stage2, Step3
User Name
Well	Well Position	Omit	Sample Name	Target Name	Task	Reporter	Quencher	Quantity	Quantity Mean	Quantity SD	RQ	RQ Min	RQ Max	CT	Ct Mean	Ct SD	Delta Ct	Delta Ct Mean	Delta Ct SD	Delta Ct SE	Delta Delta Ct	Automatic Ct Threshold	Ct Threshold	Automatic Baseline	Baseline Start	Baseline End	Amp Status	Comments	Cq Conf	THOLDFAIL	HIGHSD	Tm1	Tm2	Tm3	Tm4						CH1	CH2	CH3	CM1	CM2	CM4	E1	E2	E3
2	A2	FALSE	CH1	1B	UNKNOWN	SYBR	None							29.2922	29.1761	0.164197						TRUE	0.0774919	TRUE	3	25	Amp		0.916314	N	N									1B	29.1761	28.6648	30.3816	31.3193	30.8428	32.8036	31.6072	33.1265	31.2046
3	A3	FALSE	CH2	1B	UNKNOWN	SYBR	None							28.6459	28.6648	0.0266881						TRUE	0.0774919	TRUE	3	24	Amp		0.983836	N	N									IL6	31.6499	31.2064	33.5987	34.2929	30.8791	34.3661	33.8344	33.0432	32.3715
4	A4	FALSE	CH3	1B	UNKNOWN	SYBR	None							30.4766	30.3816	0.134388						TRUE	0.0774919	TRUE	3	26	Amp		0.97548	N	N									TNF	26.5346	27.7639	27.8775	27.5302	26.4026	28.1273	27.3246	28.2046	27.9514
5	A5	FALSE	CM1	1B	UNKNOWN	SYBR	None							31.1454	31.3193	0.245888						TRUE	0.0774919	TRUE	3	27	Amp		0.976272	N	N									actin	18.4391	22.1144	22.2565	22.3264	21.5512	23.7695	23.6192	23.182	22.5765
6	A6	FALSE	CM2	1B	UNKNOWN	SYBR	None							30.9361	30.8428	0.131936						TRUE	0.0774919	TRUE	3	27	Amp		0.988339	N	N
7	A7	FALSE	CM4	1B	UNKNOWN	SYBR	None							32.5474	32.8036	0.362325						TRUE	0.0774919	TRUE	3	28	Amp		0.979194	N	N									dCT
8	A8	FALSE	E1	1B	UNKNOWN	SYBR	None							31.8717	31.6072	0.374048						TRUE	0.0774919	TRUE	3	28	Amp		0.983678	N	N									1B	10.737	6.55039	8.12507	8.99286	9.29166	9.03408	7.988	9.94443	8.62812
9	A9	FALSE	E2	1B	UNKNOWN	SYBR	None							33.7916	33.1265	0.940607						TRUE	0.0774919	TRUE	3	29	Amp		0.989651	N	Y									IL6	13.2108	9.09201	11.3421	11.9665	9.32796	10.5966	10.2152	9.86121	9.79507
10	A10	FALSE	E3	1B	UNKNOWN	SYBR	None							31.2624	31.2046	0.0818188						TRUE	0.0774919	TRUE	3	27	Amp		0.986869	N	N									TNF	8.09552	5.64948	5.62093	5.20379	4.85141	4.35778	3.70543	5.02258	5.37496
14	B2	FALSE	CH1	1B	UNKNOWN	SYBR	None							29.06	29.1761	0.164197						TRUE	0.0774919	TRUE	3	25	Amp		0.930051	N	N
15	B3	FALSE	CH2	1B	UNKNOWN	SYBR	None							28.6837	28.6648	0.0266881						TRUE	0.0774919	TRUE	3	24	Amp		0.971992	N	N									CH dCT mean
16	B4	FALSE	CH3	1B	UNKNOWN	SYBR	None							30.2866	30.3816	0.134388						TRUE	0.0774919	TRUE	3	26	Amp		0.971953	N	N									1B	8.47084
17	B5	FALSE	CM1	1B	UNKNOWN	SYBR	None							31.4931	31.3193	0.245888						TRUE	0.0774919	TRUE	3	27	Amp		0.972269	N	N									IL6	11.215
18	B6	FALSE	CM2	1B	UNKNOWN	SYBR	None							30.7495	30.8428	0.131936						TRUE	0.0774919	TRUE	3	27	Amp		0.987596	N	N									TNF	6.45531
19	B7	FALSE	CM4	1B	UNKNOWN	SYBR	None							33.0598	32.8036	0.362325						TRUE	0.0774919	TRUE	3	29	Amp		0.980685	N	N
20	B8	FALSE	E1	1B	UNKNOWN	SYBR	None							31.3427	31.6072	0.374048						TRUE	0.0774919	TRUE	3	27	Amp		0.987082	N	N									ddCT
21	B9	FALSE	E2	1B	UNKNOWN	SYBR	None							32.4613	33.1265	0.940607						TRUE	0.0774919	TRUE	3	28	Amp		0.988752	N	Y									1B	2.26621	-1.92045	-0.345761	0.522025	0.820825	0.563241	-0.482836	1.47359	0.157283
22	B10	FALSE	E3	1B	UNKNOWN	SYBR	None							31.1467	31.2046	0.0818188						TRUE	0.0774919	TRUE	3	27	Amp		0.928473	N	N									IL6	1.99583	-2.12298	0.127154	0.751471	-1.88704	-0.618408	-0.999767	-1.35378	-1.41993
26	C2	FALSE	CH1	6	UNKNOWN	SYBR	None				1	0.526634	1.89885	31.4689	31.6499	0.255931		2.47378	0.304074	0.215013	0	TRUE	0.04	TRUE	3	28	Amp		0.951113	Y	N									TNF	1.64021	-0.805828	-0.834383	-1.25151	-1.6039	-2.09753	-2.74988	-1.43273	-1.08035
27	C3	FALSE	CH2	6	UNKNOWN	SYBR	None				0.954057	0.470641	1.93401	31.4426	31.2064	0.334012		2.54163	0.335077	0.236935	0.067853	TRUE	0.04	TRUE	3	28	Amp		0.991719	Y	N
28	C4	FALSE	CH3	6	UNKNOWN	SYBR	None				0.597372	0.0496406	7.18873	34.4274	33.5987	1.17198		3.21707	1.17966	0.834145	0.743299	TRUE	0.04	TRUE	3	31	Amp		0.890011	Y	Y									2^(-ddCT)
29	C5	FALSE	CM1	6	UNKNOWN	SYBR	None				0.707191	0.0856809	5.837	33.6069	34.2929	0.970187		2.9736	1.00086	0.707716	0.499827	TRUE	0.04	TRUE	3	30	Amp		0.974131	Y	Y									1B	0.207875	3.78541	1.27082	0.696393	0.566118	0.67678	1.39749	0.360085	0.896712
30	C6	FALSE	CM2	6	UNKNOWN	SYBR	None				5.41694	2.55448	11.487	31.1133	30.8791	0.331125		0.0362978	0.356442	0.252042	-2.43748	TRUE	0.04	TRUE	3	28	Amp		0.975632	Y	N									IL6	0.250724	4.35593	0.915636	0.593998	3.69875	1.53518	1.99968	2.55581	2.67572
31	C7	FALSE	CM4	6	UNKNOWN	SYBR	None				1.8807	0.712753	4.96247	34.5666	34.3661	0.283553		1.56251	0.460089	0.325332	-0.911266	TRUE	0.04	TRUE	3	32	Amp		0.987283	Y	N									TNF	0.32081	1.74815	1.78309	2.38091	3.03964	4.27976	6.72662	2.69958	2.11455
32	C8	FALSE	E1	6	UNKNOWN	SYBR	None				1.18636	0.408293	3.44716	34.0752	33.8344	0.340474		2.22723	0.505801	0.357655	-0.246544	TRUE	0.04	TRUE	3	31	Amp		0.987615	Y	N
33	C9	FALSE	E2	6	UNKNOWN	SYBR	None				5.88478	0.248274	139.486	32.216	33.0432	1.16985		-0.0832138	1.5011	1.06143	-2.55699	TRUE	0.04	TRUE	3	29	Amp		0.986213	Y	Y
34	C10	FALSE	E3	6	UNKNOWN	SYBR	None				2.47396	0.093016	65.8003	33.4701	32.3715	1.55357		1.16695	1.55573	1.10007	-1.30682	TRUE	0.04	TRUE	3	30	Amp		0.968978	Y	Y
38	D2	FALSE	CH1	6	UNKNOWN	SYBR	None				1	0.526634	1.89885	31.8309	31.6499	0.255931		2.47378	0.304074	0.215013	0	TRUE	0.04	TRUE	3	29	Amp		0.931295	Y	N
39	D3	FALSE	CH2	6	UNKNOWN	SYBR	None				0.954057	0.470641	1.93401	30.9703	31.2064	0.334012		2.54163	0.335077	0.236935	0.067853	TRUE	0.04	TRUE	3	28	Amp		0.991397	Y	N
40	D4	FALSE	CH3	6	UNKNOWN	SYBR	None				0.597372	0.0496406	7.18873	32.77	33.5987	1.17198		3.21707	1.17966	0.834145	0.743299	TRUE	0.04	TRUE	3	30	Amp		0.943805	Y	Y
41	D5	FALSE	CM1	6	UNKNOWN	SYBR	None				0.707191	0.0856809	5.837	34.9789	34.2929	0.970187		2.9736	1.00086	0.707716	0.499827	TRUE	0.04	TRUE	3	32	Amp		0.941176	Y	Y
42	D6	FALSE	CM2	6	UNKNOWN	SYBR	None				5.41694	2.55448	11.487	30.645	30.8791	0.331125		0.0362978	0.356442	0.252042	-2.43748	TRUE	0.04	TRUE	3	28	Amp		0.975371	Y	N
43	D7	FALSE	CM4	6	UNKNOWN	SYBR	None				1.8807	0.712753	4.96247	34.1656	34.3661	0.283553		1.56251	0.460089	0.325332	-0.911266	TRUE	0.04	TRUE	3	31	Amp		0.98504	Y	N
44	D8	FALSE	E1	6	UNKNOWN	SYBR	None				1.18636	0.408293	3.44716	33.5937	33.8344	0.340474		2.22723	0.505801	0.357655	-0.246544	TRUE	0.04	TRUE	3	31	Amp		0.981639	Y	N
45	D9	FALSE	E2	6	UNKNOWN	SYBR	None				5.88478	0.248274	139.486	33.8705	33.0432	1.16985		-0.0832138	1.5011	1.06143	-2.55699	TRUE	0.04	TRUE	3	31	Amp		0.989013	Y	Y
46	D10	FALSE	E3	6	UNKNOWN	SYBR	None				2.47396	0.093016	65.8003	31.273	32.3715	1.55357		1.16695	1.55573	1.10007	-1.30682	TRUE	0.04	TRUE	3	28	Amp		0.955238	Y	Y
50	E2	FALSE	CH1	TNF	UNKNOWN	SYBR	None				1	0.706681	1.41507	26.5262	26.5346	0.0118928		-2.64153	0.164628	0.116409	0	TRUE	0.0638794	TRUE	3	23	Amp		0.937397	N	N
51	E3	FALSE	CH2	TNF	UNKNOWN	SYBR	None				0.299241	0.276314	0.32407	27.7828	27.7639	0.0267663		-0.900906	0.037798	0.0267272	1.74062	TRUE	0.0638794	TRUE	3	24	Amp		0.969753	N	N
52	E4	FALSE	CH3	TNF	UNKNOWN	SYBR	None				0.90917	0.642538	1.28644	27.9447	27.8775	0.095032		-2.50415	0.164594	0.116386	0.137379	TRUE	0.0638794	TRUE	3	24	Amp		0.968667	N	N
53	E5	FALSE	CM1	TNF	UNKNOWN	SYBR	None				2.21536	1.29284	3.79615	27.4814	27.5302	0.0689981		-3.78907	0.255385	0.180585	-1.14754	TRUE	0.0638794	TRUE	3	24	Amp		0.956935	N	N
54	E6	FALSE	CM2	TNF	UNKNOWN	SYBR	None				3.47914	2.37289	5.10111	26.4907	26.4026	0.124582		-4.44026	0.181461	0.128312	-1.79873	TRUE	0.0638794	TRUE	3	22	Amp		0.977432	N	N
55	E7	FALSE	CM4	TNF	UNKNOWN	SYBR	None				4.09758	1.67181	10.0431	27.9701	28.1273	0.222345		-4.6763	0.425108	0.300597	-2.03477	TRUE	0.0638794	TRUE	3	24	Amp		0.987668	N	N
56	E8	FALSE	E1	TNF	UNKNOWN	SYBR	None				3.11892	1.15381	8.43091	27.1216	27.3246	0.287127		-4.28257	0.471544	0.333432	-1.64105	TRUE	0.0638794	TRUE	3	23	Amp		0.970188	N	N
57	E9	FALSE	E2	TNF	UNKNOWN	SYBR	None				4.85789	0.66735	35.3624	28.1793	28.2046	0.0358525		-4.92185	0.94129	0.665593	-2.28033	TRUE	0.0638794	TRUE	3	24	Amp		0.982291	N	N
58	E10	FALSE	E3	TNF	UNKNOWN	SYBR	None				1.52799	1.20844	1.93204	28.0047	27.9514	0.0753909		-3.25316	0.111257	0.0786706	-0.611636	TRUE	0.0638794	TRUE	3	24	Amp		0.967137	N	N
62	F2	FALSE	CH1	TNF	UNKNOWN	SYBR	None				1	0.706681	1.41507	26.543	26.5346	0.0118928		-2.64153	0.164628	0.116409	0	TRUE	0.0638794	TRUE	3	23	Amp		0.930499	N	N
63	F3	FALSE	CH2	TNF	UNKNOWN	SYBR	None				0.299241	0.276314	0.32407	27.745	27.7639	0.0267663		-0.900906	0.037798	0.0267272	1.74062	TRUE	0.0638794	TRUE	3	24	Amp		0.969022	N	N
64	F4	FALSE	CH3	TNF	UNKNOWN	SYBR	None				0.90917	0.642538	1.28644	27.8103	27.8775	0.095032		-2.50415	0.164594	0.116386	0.137379	TRUE	0.0638794	TRUE	3	24	Amp		0.971042	N	N
65	F5	FALSE	CM1	TNF	UNKNOWN	SYBR	None				2.21536	1.29284	3.79615	27.579	27.5302	0.0689981		-3.78907	0.255385	0.180585	-1.14754	TRUE	0.0638794	TRUE	3	24	Amp		0.962755	N	N
66	F6	FALSE	CM2	TNF	UNKNOWN	SYBR	None				3.47914	2.37289	5.10111	26.3145	26.4026	0.124582		-4.44026	0.181461	0.128312	-1.79873	TRUE	0.0638794	TRUE	3	22	Amp		0.984575	N	N
67	F7	FALSE	CM4	TNF	UNKNOWN	SYBR	None				4.09758	1.67181	10.0431	28.2845	28.1273	0.222345		-4.6763	0.425108	0.300597	-2.03477	TRUE	0.0638794	TRUE	3	24	Amp		0.988708	N	N
68	F8	FALSE	E1	TNF	UNKNOWN	SYBR	None				3.11892	1.15381	8.43091	27.5277	27.3246	0.287127		-4.28257	0.471544	0.333432	-1.64105	TRUE	0.0638794	TRUE	3	24	Amp		0.979034	N	N
69	F9	FALSE	E2	TNF	UNKNOWN	SYBR	None				4.85789	0.66735	35.3624	28.23	28.2046	0.0358525		-4.92185	0.94129	0.665593	-2.28033	TRUE	0.0638794	TRUE	3	24	Amp		0.986619	N	N
70	F10	FALSE	E3	TNF	UNKNOWN	SYBR	None				1.52799	1.20844	1.93204	27.8981	27.9514	0.0753909		-3.25316	0.111257	0.0786706	-0.611636	TRUE	0.0638794	TRUE	3	24	Amp		0.99179	N	N
74	G2	FALSE	CH1	actin	UNKNOWN	SYBR	None				1	0.69742	1.43386	18.4725	18.4391	0.0473312		-10.737	0.170883	0.120833	0	TRUE	0.072816	TRUE	3	14	Amp		0.96425	N	N
75	G3	FALSE	CH2	actin	UNKNOWN	SYBR	None				0.0549148	0.0417053	0.0723083	22.0241	22.1144	0.127718		-6.55039	0.130476	0.0922607	4.18666	TRUE	0.072816	TRUE	3	18	Amp		0.969949	N	N
76	G4	FALSE	CH3	actin	UNKNOWN	SYBR	None				0.163575	0.122853	0.217796	22.243	22.2565	0.0192001		-8.12507	0.135753	0.0959919	2.61197	TRUE	0.072816	TRUE	3	19	Amp		0.968317	N	N
77	G5	FALSE	CM1	actin	UNKNOWN	SYBR	None				0.298503	0.177112	0.503093	22.3465	22.3264	0.0284252		-8.99286	0.247526	0.175027	1.74418	TRUE	0.072816	TRUE	3	19	Amp		0.957396	N	N
78	G6	FALSE	CM2	actin	UNKNOWN	SYBR	None				0.367194	0.266595	0.505755	21.4981	21.5512	0.0751077		-9.29166	0.151817	0.107351	1.44538	TRUE	0.072816	TRUE	3	18	Amp		0.978799	N	N
79	G7	FALSE	CM4	actin	UNKNOWN	SYBR	None				0.307153	0.143006	0.659717	23.7616	23.7695	0.0113034		-9.03408	0.362502	0.256327	1.70297	TRUE	0.072816	TRUE	3	20	Amp		0.982454	N	N
80	G8	FALSE	E1	actin	UNKNOWN	SYBR	None				0.148749	0.0638717	0.346418	23.5173	23.6192	0.14418		-7.988	0.400874	0.283461	2.74905	TRUE	0.072816	TRUE	3	19	Amp		0.988769	N	N
81	G9	FALSE	E2	actin	UNKNOWN	SYBR	None				0.577296	0.0790036	4.21842	23.1336	23.182	0.0685234		-9.94443	0.9431	0.666872	0.792618	TRUE	0.072816	TRUE	3	19	Amp		0.981266	N	N
82	G10	FALSE	E3	actin	UNKNOWN	SYBR	None				0.231819	0.194755	0.275937	22.5684	22.5765	0.0114181		-8.62812	0.0826117	0.0584153	2.10893	TRUE	0.072816	TRUE	3	19	Amp		0.965404	N	N
86	H2	FALSE	CH1	actin	UNKNOWN	SYBR	None				1	0.69742	1.43386	18.4056	18.4391	0.0473312		-10.737	0.170883	0.120833	0	TRUE	0.072816	TRUE	3	15	Amp		0.971985	N	N
87	H3	FALSE	CH2	actin	UNKNOWN	SYBR	None				0.0549148	0.0417053	0.0723083	22.2047	22.1144	0.127718		-6.55039	0.130476	0.0922607	4.18666	TRUE	0.072816	TRUE	3	18	Amp		0.980032	N	N
88	H4	FALSE	CH3	actin	UNKNOWN	SYBR	None				0.163575	0.122853	0.217796	22.2701	22.2565	0.0192001		-8.12507	0.135753	0.0959919	2.61197	TRUE	0.072816	TRUE	3	18	Amp		0.970074	N	N
89	H5	FALSE	CM1	actin	UNKNOWN	SYBR	None				0.298503	0.177112	0.503093	22.3063	22.3264	0.0284252		-8.99286	0.247526	0.175027	1.74418	TRUE	0.072816	TRUE	3	18	Amp		0.96517	N	N
90	H6	FALSE	CM2	actin	UNKNOWN	SYBR	None				0.367194	0.266595	0.505755	21.6043	21.5512	0.0751077		-9.29166	0.151817	0.107351	1.44538	TRUE	0.072816	TRUE	3	18	Amp		0.976105	N	N
91	H7	FALSE	CM4	actin	UNKNOWN	SYBR	None				0.307153	0.143006	0.659717	23.7775	23.7695	0.0113034		-9.03408	0.362502	0.256327	1.70297	TRUE	0.072816	TRUE	3	20	Amp		0.978531	N	N
92	H8	FALSE	E1	actin	UNKNOWN	SYBR	None				0.148749	0.0638717	0.346418	23.7212	23.6192	0.14418		-7.988	0.400874	0.283461	2.74905	TRUE	0.072816	TRUE	3	20	Amp		0.987619	N	N
93	H9	FALSE	E2	actin	UNKNOWN	SYBR	None				0.577296	0.0790036	4.21842	23.2305	23.182	0.0685234		-9.94443	0.9431	0.666872	0.792618	TRUE	0.072816	TRUE	3	19	Amp		0.982333	N	N
94	H10	FALSE	E3	actin	UNKNOWN	SYBR	None				0.231819	0.194755	0.275937	22.5845	22.5765	0.0114181		-8.62812	0.0826117	0.0584153	2.10893	TRUE	0.072816	TRUE	3	19	Amp		0.982914	N	N
Analysis Type	Singleplex
Endogenous Control	1B
RQ Min/Max Confidence Level	95.0
Reference Sample	CH1
