# Supplementary material for: Camel Milk-Derived Extracellular Vesicles as a Functional Food Component Ameliorate Hypobaric Hypoxia-Induced Colonic Injury Through Microbiota–Metabolite Crosstalk
Source: Nutrients. 2025 Jul 25;17(15):2431. doi: 10.3390/nu17152431 (PMC12348715; doi:10.3390/nu17152431)
Supplement: Supplementary file 1 [file nutrients-17-02431-s001.zip › RT-qPCR/2024-01-09_3.xls]

## Sheet: Sample Setup
Block Type	96-Well 0.2-mL Block
Calibration Background is expired	No
Calibration Background performed on	01-13-2023
Calibration Pure Dye ABY is expired	No
Calibration Pure Dye ABY performed on	01-13-2023
Calibration Pure Dye CY5 is expired	No
Calibration Pure Dye CY5 performed on	01-13-2023
Calibration Pure Dye FAM is expired	No
Calibration Pure Dye FAM performed on	01-13-2023
Calibration Pure Dye JUN is expired	No
Calibration Pure Dye JUN performed on	01-13-2023
Calibration Pure Dye MUSTANG PURPLE is expired	No
Calibration Pure Dye MUSTANG PURPLE performed on	01-13-2023
Calibration Pure Dye NED is expired	No
Calibration Pure Dye NED performed on	01-13-2023
Calibration Pure Dye ROX is expired	No
Calibration Pure Dye ROX performed on	01-13-2023
Calibration Pure Dye SYBR is expired	No
Calibration Pure Dye SYBR performed on	01-13-2023
Calibration Pure Dye TAMRA is expired	No
Calibration Pure Dye TAMRA performed on	01-13-2023
Calibration Pure Dye VIC is expired	No
Calibration Pure Dye VIC performed on	01-13-2023
Calibration ROI is expired	No
Calibration ROI performed on	01-13-2023
Calibration Uniformity is expired	No
Calibration Uniformity performed on	01-13-2023
Chemistry	SYBR_GREEN
Date Created	2024-01-09 23:28:40 PM CST
Experiment Barcode
Experiment Comment
Experiment File Name	D:\Users\Administrator\Desktop\YuH\2024-01-09_3.eds
Experiment Name	2024-01-09_3
Experiment Run End Time	2024-01-09 23:21:44 PM CST
Experiment Type	Comparative Cт (ΔΔCт)
Instrument Name	272522238
Instrument Serial Number	272522238
Instrument Type	QuantStudio™ 5 System
Passive Reference	ROX
Post-read Stage/Step
Pre-read Stage/Step
Quantification Cycle Method	Ct
Signal Smoothing On	true
Stage where Melt Analysis is performed	Stage3
Stage/ Cycle where Ct Analysis is performed	Stage2, Step3
User Name
Well	Well Position	Sample Name	Sample Color	Biogroup Name	Biogroup Color	Target Name	Target Color	Task	Reporter	Quencher	Quantity	Comments
1	A1
2	A2	ch1	RGB(0,0,255)			1b	RGB(0,0,255)	UNKNOWN	SYBR	None
3	A3	ch2	RGB(0,139,69)			1b	RGB(0,0,255)	UNKNOWN	SYBR	None
4	A4	ch3	RGB(255,127,0)			1b	RGB(0,0,255)	UNKNOWN	SYBR	None
5	A5	cm2	RGB(139,137,112)			1b	RGB(0,0,255)	UNKNOWN	SYBR	None
6	A6	cm3	RGB(238,121,66)			1b	RGB(0,0,255)	UNKNOWN	SYBR	None
7	A7	cm4	RGB(142,56,142)			1b	RGB(0,0,255)	UNKNOWN	SYBR	None
8	A8	ev1	RGB(198,113,113)			1b	RGB(0,0,255)	UNKNOWN	SYBR	None
9	A9	ev2	RGB(0,245,255)			1b	RGB(0,0,255)	UNKNOWN	SYBR	None
10	A10	ev3	RGB(238,220,130)			1b	RGB(0,0,255)	UNKNOWN	SYBR	None
11	A11
12	A12
13	B1
14	B2	ch1	RGB(0,0,255)			1b	RGB(0,0,255)	UNKNOWN	SYBR	None
15	B3	ch2	RGB(0,139,69)			1b	RGB(0,0,255)	UNKNOWN	SYBR	None
16	B4	ch3	RGB(255,127,0)			1b	RGB(0,0,255)	UNKNOWN	SYBR	None
17	B5	cm2	RGB(139,137,112)			1b	RGB(0,0,255)	UNKNOWN	SYBR	None
18	B6	cm3	RGB(238,121,66)			1b	RGB(0,0,255)	UNKNOWN	SYBR	None
19	B7	cm4	RGB(142,56,142)			1b	RGB(0,0,255)	UNKNOWN	SYBR	None
20	B8	ev1	RGB(198,113,113)			1b	RGB(0,0,255)	UNKNOWN	SYBR	None
21	B9	ev2	RGB(0,245,255)			1b	RGB(0,0,255)	UNKNOWN	SYBR	None
22	B10	ev3	RGB(238,220,130)			1b	RGB(0,0,255)	UNKNOWN	SYBR	None
23	B11
24	B12
25	C1
26	C2	ch1	RGB(0,0,255)			6	RGB(0,139,69)	UNKNOWN	SYBR	None
27	C3	ch2	RGB(0,139,69)			6	RGB(0,139,69)	UNKNOWN	SYBR	None
28	C4	ch3	RGB(255,127,0)			6	RGB(0,139,69)	UNKNOWN	SYBR	None
29	C5	cm2	RGB(139,137,112)			6	RGB(0,139,69)	UNKNOWN	SYBR	None
30	C6	cm3	RGB(238,121,66)			6	RGB(0,139,69)	UNKNOWN	SYBR	None
31	C7	cm4	RGB(142,56,142)			6	RGB(0,139,69)	UNKNOWN	SYBR	None
32	C8	ev1	RGB(198,113,113)			6	RGB(0,139,69)	UNKNOWN	SYBR	None
33	C9	ev2	RGB(0,245,255)			6	RGB(0,139,69)	UNKNOWN	SYBR	None
34	C10	ev3	RGB(238,220,130)			6	RGB(0,139,69)	UNKNOWN	SYBR	None
35	C11
36	C12
37	D1
38	D2	ch1	RGB(0,0,255)			6	RGB(0,139,69)	UNKNOWN	SYBR	None
39	D3	ch2	RGB(0,139,69)			6	RGB(0,139,69)	UNKNOWN	SYBR	None
40	D4	ch3	RGB(255,127,0)			6	RGB(0,139,69)	UNKNOWN	SYBR	None
41	D5	cm2	RGB(139,137,112)			6	RGB(0,139,69)	UNKNOWN	SYBR	None
42	D6	cm3	RGB(238,121,66)			6	RGB(0,139,69)	UNKNOWN	SYBR	None
43	D7	cm4	RGB(142,56,142)			6	RGB(0,139,69)	UNKNOWN	SYBR	None
44	D8	ev1	RGB(198,113,113)			6	RGB(0,139,69)	UNKNOWN	SYBR	None
45	D9	ev2	RGB(0,245,255)			6	RGB(0,139,69)	UNKNOWN	SYBR	None
46	D10	ev3	RGB(238,220,130)			6	RGB(0,139,69)	UNKNOWN	SYBR	None
47	D11
48	D12
49	E1
50	E2	ch1	RGB(0,0,255)			tnfa	RGB(238,238,0)	UNKNOWN	SYBR	None
51	E3	ch2	RGB(0,139,69)			tnfa	RGB(238,238,0)	UNKNOWN	SYBR	None
52	E4	ch3	RGB(255,127,0)			tnfa	RGB(238,238,0)	UNKNOWN	SYBR	None
53	E5	cm2	RGB(139,137,112)			tnfa	RGB(238,238,0)	UNKNOWN	SYBR	None
54	E6	cm3	RGB(238,121,66)			tnfa	RGB(238,238,0)	UNKNOWN	SYBR	None
55	E7	cm4	RGB(142,56,142)			tnfa	RGB(238,238,0)	UNKNOWN	SYBR	None
56	E8	ev1	RGB(198,113,113)			tnfa	RGB(238,238,0)	UNKNOWN	SYBR	None
57	E9	ev2	RGB(0,245,255)			tnfa	RGB(238,238,0)	UNKNOWN	SYBR	None
58	E10	ev3	RGB(238,220,130)			tnfa	RGB(238,238,0)	UNKNOWN	SYBR	None
59	E11
60	E12
61	F1
62	F2	ch1	RGB(0,0,255)			tnfa	RGB(238,238,0)	UNKNOWN	SYBR	None
63	F3	ch2	RGB(0,139,69)			tnfa	RGB(238,238,0)	UNKNOWN	SYBR	None
64	F4	ch3	RGB(255,127,0)			tnfa	RGB(238,238,0)	UNKNOWN	SYBR	None
65	F5	cm2	RGB(139,137,112)			tnfa	RGB(238,238,0)	UNKNOWN	SYBR	None
66	F6	cm3	RGB(238,121,66)			tnfa	RGB(238,238,0)	UNKNOWN	SYBR	None
67	F7	cm4	RGB(142,56,142)			tnfa	RGB(238,238,0)	UNKNOWN	SYBR	None
68	F8	ev1	RGB(198,113,113)			tnfa	RGB(238,238,0)	UNKNOWN	SYBR	None
69	F9	ev2	RGB(0,245,255)			tnfa	RGB(238,238,0)	UNKNOWN	SYBR	None
70	F10	ev3	RGB(238,220,130)			tnfa	RGB(238,238,0)	UNKNOWN	SYBR	None
71	F11
72	F12
73	G1
74	G2	ch1	RGB(0,0,255)			actin	RGB(139,137,112)	UNKNOWN	SYBR	None
75	G3	ch2	RGB(0,139,69)			actin	RGB(139,137,112)	UNKNOWN	SYBR	None
76	G4	ch3	RGB(255,127,0)			actin	RGB(139,137,112)	UNKNOWN	SYBR	None
77	G5	cm2	RGB(139,137,112)			actin	RGB(139,137,112)	UNKNOWN	SYBR	None
78	G6	cm3	RGB(238,121,66)			actin	RGB(139,137,112)	UNKNOWN	SYBR	None
79	G7	cm4	RGB(142,56,142)			actin	RGB(139,137,112)	UNKNOWN	SYBR	None
80	G8	ev1	RGB(198,113,113)			actin	RGB(139,137,112)	UNKNOWN	SYBR	None
81	G9	ev2	RGB(0,245,255)			actin	RGB(139,137,112)	UNKNOWN	SYBR	None
82	G10	ev3	RGB(238,220,130)			actin	RGB(139,137,112)	UNKNOWN	SYBR	None
83	G11
84	G12
85	H1
86	H2	ch1	RGB(0,0,255)			actin	RGB(139,137,112)	UNKNOWN	SYBR	None
87	H3	ch2	RGB(0,139,69)			actin	RGB(139,137,112)	UNKNOWN	SYBR	None
88	H4	ch3	RGB(255,127,0)			actin	RGB(139,137,112)	UNKNOWN	SYBR	None
89	H5	cm2	RGB(139,137,112)			actin	RGB(139,137,112)	UNKNOWN	SYBR	None
90	H6	cm3	RGB(238,121,66)			actin	RGB(139,137,112)	UNKNOWN	SYBR	None
91	H7	cm4	RGB(142,56,142)			actin	RGB(139,137,112)	UNKNOWN	SYBR	None
92	H8	ev1	RGB(198,113,113)			actin	RGB(139,137,112)	UNKNOWN	SYBR	None
93	H9	ev2	RGB(0,245,255)			actin	RGB(139,137,112)	UNKNOWN	SYBR	None
94	H10	ev3	RGB(238,220,130)			actin	RGB(139,137,112)	UNKNOWN	SYBR	None
95	H11
96	H12

## Sheet: Amplification Data
Block Type	96-Well 0.2-mL Block
Calibration Background is expired	No
Calibration Background performed on	01-13-2023
Calibration Pure Dye ABY is expired	No
Calibration Pure Dye ABY performed on	01-13-2023
Calibration Pure Dye CY5 is expired	No
Calibration Pure Dye CY5 performed on	01-13-2023
Calibration Pure Dye FAM is expired	No
Calibration Pure Dye FAM performed on	01-13-2023
Calibration Pure Dye JUN is expired	No
Calibration Pure Dye JUN performed on	01-13-2023
Calibration Pure Dye MUSTANG PURPLE is expired	No
Calibration Pure Dye MUSTANG PURPLE performed on	01-13-2023
Calibration Pure Dye NED is expired	No
Calibration Pure Dye NED performed on	01-13-2023
Calibration Pure Dye ROX is expired	No
Calibration Pure Dye ROX performed on	01-13-2023
Calibration Pure Dye SYBR is expired	No
Calibration Pure Dye SYBR performed on	01-13-2023
Calibration Pure Dye TAMRA is expired	No
Calibration Pure Dye TAMRA performed on	01-13-2023
Calibration Pure Dye VIC is expired	No
Calibration Pure Dye VIC performed on	01-13-2023
Calibration ROI is expired	No
Calibration ROI performed on	01-13-2023
Calibration Uniformity is expired	No
Calibration Uniformity performed on	01-13-2023
Chemistry	SYBR_GREEN
Date Created	2024-01-09 23:28:40 PM CST
Experiment Barcode
Experiment Comment
Experiment File Name	D:\Users\Administrator\Desktop\YuH\2024-01-09_3.eds
Experiment Name	2024-01-09_3
Experiment Run End Time	2024-01-09 23:21:44 PM CST
Experiment Type	Comparative Cт (ΔΔCт)
Instrument Name	272522238
Instrument Serial Number	272522238
Instrument Type	QuantStudio™ 5 System
Passive Reference	ROX
Post-read Stage/Step
Pre-read Stage/Step
Quantification Cycle Method	Ct
Signal Smoothing On	true
Stage where Melt Analysis is performed	Stage3
Stage/ Cycle where Ct Analysis is performed	Stage2, Step3
User Name
Well	Well Position	Cycle	Target Name	Rn	Delta Rn
1	A1	1
1	A1	2
1	A1	3
1	A1	4
1	A1	5
1	A1	6
1	A1	7
1	A1	8
1	A1	9
1	A1	10
1	A1	11
1	A1	12
1	A1	13
1	A1	14
1	A1	15
1	A1	16
1	A1	17
1	A1	18
1	A1	19
1	A1	20
1	A1	21
1	A1	22
1	A1	23
1	A1	24
1	A1	25
1	A1	26
1	A1	27
1	A1	28
1	A1	29
1	A1	30
1	A1	31
1	A1	32
1	A1	33
1	A1	34
1	A1	35
1	A1	36
1	A1	37
1	A1	38
1	A1	39
1	A1	40
2	A2	1	1b	-0.0517692	-0.00502257
2	A2	2	1b	-0.0504419	-0.00370962
2	A2	3	1b	-0.0502421	-0.0035241
2	A2	4	1b	-0.0473012	-0.00059746
2	A2	5	1b	-0.0472136	-0.000524242
2	A2	6	1b	-0.0465493	0.000125747
2	A2	7	1b	-0.0450363	0.00162443
2	A2	8	1b	-0.0439792	0.00266725
2	A2	9	1b	-0.0426619	0.00397022
2	A2	10	1b	-0.0434843	0.00313355
2	A2	11	1b	-0.0454675	0.00113609
2	A2	12	1b	-0.0488856	-0.0022964
2	A2	13	1b	-0.0492851	-0.00271019
2	A2	14	1b	-0.0450149	0.00154571
2	A2	15	1b	-0.0444801	0.00206624
2	A2	16	1b	-0.0455882	0.000943801
2	A2	17	1b	-0.0460378	0.000479925
2	A2	18	1b	-0.0459302	0.000573226
2	A2	19	1b	-0.0469292	-0.000440172
2	A2	20	1b	-0.0480411	-0.00156631
2	A2	21	1b	-0.0480334	-0.00157292
2	A2	22	1b	-0.0491132	-0.00266704
2	A2	23	1b	-0.0509346	-0.00450275
2	A2	24	1b	-0.0513221	-0.00490459
2	A2	25	1b	-0.0487009	-0.00229768
2	A2	26	1b	-0.0478348	-0.00144587
2	A2	27	1b	-0.0460122	0.000362377
2	A2	28	1b	-0.0457185	0.000641759
2	A2	29	1b	-0.0457742	0.000571791
2	A2	30	1b	-0.0433976	0.00293406
2	A2	31	1b	-0.0400438	0.00627355
2	A2	32	1b	-0.0355422	0.0107609
2	A2	33	1b	-0.0273631	0.0189257
2	A2	34	1b	-0.00702932	0.0392451
2	A2	35	1b	0.0278722	0.0741323
2	A2	36	1b	0.0784009	0.124647
2	A2	37	1b	0.145553	0.191784
2	A2	38	1b	0.21526	0.261478
2	A2	39	1b	0.273497	0.3197
2	A2	40	1b	0.310249	0.356437
3	A3	1	1b	0.0654097	-0.00264977
3	A3	2	1b	0.0654508	-0.00170043
3	A3	3	1b	0.0657055	-0.000537538
3	A3	4	1b	0.0661273	0.000792494
3	A3	5	1b	0.0656887	0.00126214
3	A3	6	1b	0.0658834	0.00236506
3	A3	7	1b	0.0651808	0.00257067
3	A3	8	1b	0.0625917	0.000889815
3	A3	9	1b	0.0614069	0.000613158
3	A3	10	1b	0.06055	0.00066451
3	A3	11	1b	0.0596942	0.000716942
3	A3	12	1b	0.0589764	0.0009074
3	A3	13	1b	0.0583767	0.00121585
3	A3	14	1b	0.0560028	-0.000249742
3	A3	15	1b	0.0493896	-0.00595479
3	A3	16	1b	0.0479502	-0.00648593
3	A3	17	1b	0.0495793	-0.00394856
3	A3	18	1b	0.0503311	-0.00228858
3	A3	19	1b	0.0529764	0.00126499
3	A3	20	1b	0.0527909	0.00198768
3	A3	21	1b	0.0501397	0.000244695
3	A3	22	1b	0.0485745	-0.000412291
3	A3	23	1b	0.0459623	-0.00211623
3	A3	24	1b	0.0458385	-0.00133179
3	A3	25	1b	0.0473732	0.00111112
3	A3	26	1b	0.0440587	-0.00129522
3	A3	27	1b	0.0435321	-0.000913533
3	A3	28	1b	0.0449266	0.00138918
3	A3	29	1b	0.0453418	0.00271258
3	A3	30	1b	0.0465469	0.00482592
3	A3	31	1b	0.0501556	0.00934282
3	A3	32	1b	0.0562049	0.0163003
3	A3	33	1b	0.0636638	0.0246675
3	A3	34	1b	0.0881598	0.0500717
3	A3	35	1b	0.127434	0.0902542
3	A3	36	1b	0.17976	0.143488
3	A3	37	1b	0.248202	0.212839
3	A3	38	1b	0.320892	0.286437
3	A3	39	1b	0.378693	0.345146
3	A3	40	1b	0.412398	0.379759
4	A4	1	1b	-0.0445846	0.000580127
4	A4	2	1b	-0.0458921	-0.000763776
4	A4	3	1b	-0.0463708	-0.00127889
4	A4	4	1b	-0.045092	-3.64666e-05
4	A4	5	1b	-0.045816	-0.000796807
4	A4	6	1b	-0.0455028	-0.000519981
4	A4	7	1b	-0.0422302	0.00271629
4	A4	8	1b	-0.0438965	0.00101361
4	A4	9	1b	-0.0446968	0.000176873
4	A4	10	1b	-0.0440197	0.000817614
4	A4	11	1b	-0.0456383	-0.000837298
4	A4	12	1b	-0.045881	-0.00111645
4	A4	13	1b	-0.0434216	0.00130663
4	A4	14	1b	-0.0434998	0.00119207
4	A4	15	1b	-0.044584	7.14306e-05
4	A4	16	1b	-0.0447889	-0.000169772
4	A4	17	1b	-0.0429238	0.00165891
4	A4	18	1b	-0.0432893	0.00125709
4	A4	19	1b	-0.0444039	0.000106046
4	A4	20	1b	-0.0454654	-0.000991775
4	A4	21	1b	-0.046962	-0.00252477
4	A4	22	1b	-0.0471797	-0.00277882
4	A4	23	1b	-0.0450629	-0.000698426
4	A4	24	1b	-0.0452575	-0.000929414
4	A4	25	1b	-0.0463414	-0.00204973
4	A4	26	1b	-0.0463556	-0.00210022
4	A4	27	1b	-0.0435	0.000718965
4	A4	28	1b	-0.0433057	0.00087692
4	A4	29	1b	-0.0428267	0.00131952
4	A4	30	1b	-0.040513	0.00359685
4	A4	31	1b	-0.0336694	0.0104041
4	A4	32	1b	-0.0184307	0.0256064
4	A4	33	1b	0.00114211	0.0451428
4	A4	34	1b	0.0382564	0.0822207
4	A4	35	1b	0.0980695	0.141998
4	A4	36	1b	0.170839	0.214731
4	A4	37	1b	0.242497	0.286352
4	A4	38	1b	0.299981	0.3438
4	A4	39	1b	0.33872	0.382502
4	A4	40	1b	0.358407	0.402153
5	A5	1	1b	-0.0568653	-0.00146749
5	A5	2	1b	-0.0551063	0.000200896
5	A5	3	1b	-0.055045	0.000171711
5	A5	4	1b	-0.0551293	-3.20709e-06
5	A5	5	1b	-0.0556518	-0.000616208
5	A5	6	1b	-0.0537499	0.00119514
5	A5	7	1b	-0.0520546	0.0027998
5	A5	8	1b	-0.0522373	0.00252662
5	A5	9	1b	-0.0509711	0.00370228
5	A5	10	1b	-0.0512572	0.00332553
5	A5	11	1b	-0.0519508	0.0025414
5	A5	12	1b	-0.0517281	0.00267359
5	A5	13	1b	-0.0552665	-0.000955424
5	A5	14	1b	-0.0568213	-0.00260074
5	A5	15	1b	-0.0564787	-0.00234869
5	A5	16	1b	-0.0570157	-0.0029762
5	A5	17	1b	-0.0564883	-0.00253941
5	A5	18	1b	-0.0563578	-0.00249944
5	A5	19	1b	-0.0562174	-0.00244958
5	A5	20	1b	-0.0530361	0.000641178
5	A5	21	1b	-0.0529074	0.000679261
5	A5	22	1b	-0.0526675	0.00082866
5	A5	23	1b	-0.0545641	-0.00115852
5	A5	24	1b	-0.0553658	-0.00205075
5	A5	25	1b	-0.0536706	-0.000446189
5	A5	26	1b	-0.0559484	-0.00281452
5	A5	27	1b	-0.0567123	-0.00366892
5	A5	28	1b	-0.0538103	-0.000857538
5	A5	29	1b	-0.0550252	-0.00216301
5	A5	30	1b	-0.0558207	-0.00304906
5	A5	31	1b	-0.0535798	-0.000898667
5	A5	32	1b	-0.0535358	-0.000945271
5	A5	33	1b	-0.0530436	-0.000543607
5	A5	34	1b	-0.051836	0.000573483
5	A5	35	1b	-0.0535078	-0.00118888
5	A5	36	1b	-0.0538669	-0.00163851
5	A5	37	1b	-0.0498852	0.00225257
5	A5	38	1b	-0.0478169	0.00423031
5	A5	39	1b	-0.0416859	0.0102708
5	A5	40	1b	-0.0359594	0.0159067
6	A6	1	1b	-0.0455576	8.77643e-05
6	A6	2	1b	-0.0437837	0.00173423
6	A6	3	1b	-0.0438871	0.00150354
6	A6	4	1b	-0.0474364	-0.00217317
6	A6	5	1b	-0.0481008	-0.00296494
6	A6	6	1b	-0.0450649	-5.63371e-05
6	A6	7	1b	-0.042821	0.00206015
6	A6	8	1b	-0.0429059	0.00184794
6	A6	9	1b	-0.0425932	0.00203328
6	A6	10	1b	-0.0428185	0.00168054
6	A6	11	1b	-0.0414114	0.00296028
6	A6	12	1b	-0.0420347	0.00220965
6	A6	13	1b	-0.0435393	0.0005777
6	A6	14	1b	-0.0443794	-0.000389761
6	A6	15	1b	-0.0439677	-0.000105425
6	A6	16	1b	-0.0443929	-0.000657997
6	A6	17	1b	-0.0460044	-0.00239689
6	A6	18	1b	-0.0460642	-0.00258404
6	A6	19	1b	-0.0426145	0.000738287
6	A6	20	1b	-0.0430394	0.000186083
6	A6	21	1b	-0.0457089	-0.00261083
6	A6	22	1b	-0.0467349	-0.00376414
6	A6	23	1b	-0.0453771	-0.00253373
6	A6	24	1b	-0.0440652	-0.0013492
6	A6	25	1b	-0.0455099	-0.00292127
6	A6	26	1b	-0.0458919	-0.00343057
6	A6	27	1b	-0.0423566	-2.26366e-05
6	A6	28	1b	-0.0412487	0.00095786
6	A6	29	1b	-0.0401163	0.00196289
6	A6	30	1b	-0.0383391	0.00361274
6	A6	31	1b	-0.0361945	0.00563
6	A6	32	1b	-0.0281679	0.0135293
6	A6	33	1b	-0.0165224	0.0250474
6	A6	34	1b	0.0102293	0.0516717
6	A6	35	1b	0.0572199	0.098535
6	A6	36	1b	0.118616	0.159803
6	A6	37	1b	0.194172	0.235232
6	A6	38	1b	0.263334	0.304267
6	A6	39	1b	0.315094	0.355899
6	A6	40	1b	0.344225	0.384903
7	A7	1	1b	-0.0789384	-0.00282404
7	A7	2	1b	-0.0781303	-0.00153321
7	A7	3	1b	-0.0762828	0.000797056
7	A7	4	1b	-0.0768462	0.000716501
7	A7	5	1b	-0.0768714	0.00117405
7	A7	6	1b	-0.0770723	0.00145597
7	A7	7	1b	-0.0767539	0.00225717
7	A7	8	1b	-0.077308	0.00218578
7	A7	9	1b	-0.0800309	-5.4261e-05
7	A7	10	1b	-0.0812397	-0.000780305
7	A7	11	1b	-0.0805838	0.000358352
7	A7	12	1b	-0.0827875	-0.00136257
7	A7	13	1b	-0.0839883	-0.00208058
7	A7	14	1b	-0.0831333	-0.000742813
7	A7	15	1b	-0.0834245	-0.000551229
7	A7	16	1b	-0.0829092	0.000446873
7	A7	17	1b	-0.0840502	-0.000211385
7	A7	18	1b	-0.0851996	-0.000877996
7	A7	19	1b	-0.0858164	-0.00101193
7	A7	20	1b	-0.0869907	-0.00170346
7	A7	21	1b	-0.0875972	-0.00182724
7	A7	22	1b	-0.0884041	-0.00215131
7	A7	23	1b	-0.088182	-0.00144644
7	A7	24	1b	-0.0872404	-2.20128e-05
7	A7	25	1b	-0.088008	-0.000306863
7	A7	26	1b	-0.0903954	-0.00221146
7	A7	27	1b	-0.0913021	-0.00263542
7	A7	28	1b	-0.0898566	-0.000707145
7	A7	29	1b	-0.089698	-6.57247e-05
7	A7	30	1b	-0.0879542	0.00216084
7	A7	31	1b	-0.0877895	0.00280836
7	A7	32	1b	-0.0846914	0.0063892
7	A7	33	1b	-0.0792954	0.012268
7	A7	34	1b	-0.069641	0.0224052
7	A7	35	1b	-0.0471807	0.0453482
7	A7	36	1b	-0.0141386	0.0788731
7	A7	37	1b	0.044447	0.137941
7	A7	38	1b	0.112658	0.206635
7	A7	39	1b	0.18357	0.27803
7	A7	40	1b	0.233604	0.328547
8	A8	1	1b	-0.0357731	-0.00852677
8	A8	2	1b	-0.0334369	-0.00605436
8	A8	3	1b	-0.0323242	-0.00480545
8	A8	4	1b	-0.0316984	-0.00404345
8	A8	5	1b	-0.0321264	-0.00433522
8	A8	6	1b	-0.0319538	-0.00402639
8	A8	7	1b	-0.0300945	-0.00203086
8	A8	8	1b	-0.0274631	0.000736712
8	A8	9	1b	-0.0248535	0.00348255
8	A8	10	1b	-0.0244088	0.00406353
8	A8	11	1b	-0.0248027	0.00380584
8	A8	12	1b	-0.0264795	0.0022653
8	A8	13	1b	-0.0276525	0.00122847
8	A8	14	1b	-0.0270308	0.00198637
8	A8	15	1b	-0.0270041	0.00214937
8	A8	16	1b	-0.0274935	0.00179617
8	A8	17	1b	-0.0295855	-0.000159588
8	A8	18	1b	-0.030394	-0.000831907
8	A8	19	1b	-0.0282828	0.00141557
8	A8	20	1b	-0.0275911	0.00224343
8	A8	21	1b	-0.028139	0.00183181
8	A8	22	1b	-0.0290498	0.00105718
8	A8	23	1b	-0.0297521	0.000491193
8	A8	24	1b	-0.0287954	0.0015841
8	A8	25	1b	-0.0309957	-0.000480036
8	A8	26	1b	-0.0321427	-0.00149076
8	A8	27	1b	-0.030701	8.71726e-05
8	A8	28	1b	-0.0315934	-0.000668974
8	A8	29	1b	-0.0326275	-0.00156693
8	A8	30	1b	-0.0318088	-0.000611922
8	A8	31	1b	-0.0314375	-0.000104441
8	A8	32	1b	-0.0312525	0.000216742
8	A8	33	1b	-0.0310088	0.00059671
8	A8	34	1b	-0.0319231	-0.000181351
8	A8	35	1b	-0.0324621	-0.000584104
8	A8	36	1b	-0.0332913	-0.00127707
8	A8	37	1b	-0.0332043	-0.00105392
8	A8	38	1b	-0.033904	-0.00161739
8	A8	39	1b	-0.0335913	-0.00116844
8	A8	40	1b	-0.0338122	-0.0012531
9	A9	1	1b	-0.0308489	-0.00325826
9	A9	2	1b	-0.0303446	-0.00263763
9	A9	3	1b	-0.0295488	-0.00172543
9	A9	4	1b	-0.0275232	0.000416518
9	A9	5	1b	-0.029764	-0.00170802
9	A9	6	1b	-0.0302731	-0.00210071
9	A9	7	1b	-0.0277237	0.000565036
9	A9	8	1b	-0.0279564	0.000448661
9	A9	9	1b	-0.0285275	-6.03066e-06
9	A9	10	1b	-0.0271004	0.00153739
9	A9	11	1b	-0.0255371	0.00321703
9	A9	12	1b	-0.0265975	0.00227303
9	A9	13	1b	-0.0291044	-0.000117525
9	A9	14	1b	-0.0297878	-0.000684647
9	A9	15	1b	-0.0282309	0.000988626
9	A9	16	1b	-0.0286194	0.000716521
9	A9	17	1b	-0.0296418	-0.000189592
9	A9	18	1b	-0.0304274	-0.000858798
9	A9	19	1b	-0.0303663	-0.000681345
9	A9	20	1b	-0.030567	-0.000765746
9	A9	21	1b	-0.0308989	-0.000981218
9	A9	22	1b	-0.0298435	0.000190484
9	A9	23	1b	-0.0299702	0.000180166
9	A9	24	1b	-0.0297359	0.000530797
9	A9	25	1b	-0.0306929	-0.000309896
9	A9	26	1b	-0.0315272	-0.00102781
9	A9	27	1b	-0.031461	-0.000845222
9	A9	28	1b	-0.0312493	-0.000517162
9	A9	29	1b	-0.0293936	0.00145489
9	A9	30	1b	-0.0228045	0.00816031
9	A9	31	1b	-0.0185182	0.0125629
9	A9	32	1b	-0.0101182	0.0210793
9	A9	33	1b	0.0134287	0.0447426
9	A9	34	1b	0.050265	0.0816952
9	A9	35	1b	0.106925	0.138471
9	A9	36	1b	0.176337	0.208
9	A9	37	1b	0.25107	0.282849
9	A9	38	1b	0.313349	0.345245
9	A9	39	1b	0.351491	0.383503
9	A9	40	1b	0.367807	0.399935
10	A10	1	1b	-0.0345421	-0.0075722
10	A10	2	1b	-0.0325971	-0.00553729
10	A10	3	1b	-0.0306382	-0.00348839
10	A10	4	1b	-0.0303438	-0.00310406
10	A10	5	1b	-0.0308115	-0.00348181
10	A10	6	1b	-0.0309928	-0.00357318
10	A10	7	1b	-0.0281714	-0.000661801
10	A10	8	1b	-0.0268602	0.000739319
10	A10	9	1b	-0.0253201	0.00236943
10	A10	10	1b	-0.0253107	0.00246875
10	A10	11	1b	-0.0288558	-0.000986365
10	A10	12	1b	-0.0296174	-0.00165802
10	A10	13	1b	-0.0261816	0.00186774
10	A10	14	1b	-0.0262832	0.00185603
10	A10	15	1b	-0.0263283	0.00190089
10	A10	16	1b	-0.0251733	0.00314586
10	A10	17	1b	-0.0275176	0.000891573
10	A10	18	1b	-0.0285511	-5.20287e-05
10	A10	19	1b	-0.0270214	0.00156761
10	A10	20	1b	-0.0276979	0.000981091
10	A10	21	1b	-0.0282406	0.000528334
10	A10	22	1b	-0.0276069	0.00125206
10	A10	23	1b	-0.0282744	0.000674442
10	A10	24	1b	-0.0277583	0.00128049
10	A10	25	1b	-0.0263023	0.00282645
10	A10	26	1b	-0.0268282	0.00239059
10	A10	27	1b	-0.0279035	0.00140525
10	A10	28	1b	-0.0279072	0.0014915
10	A10	29	1b	-0.0290665	0.000422149
10	A10	30	1b	-0.0306264	-0.00104779
10	A10	31	1b	-0.0316758	-0.00200729
10	A10	32	1b	-0.0314391	-0.00168058
10	A10	33	1b	-0.0319176	-0.00206912
10	A10	34	1b	-0.0306133	-0.00067488
10	A10	35	1b	-0.0290603	0.000968024
10	A10	36	1b	-0.0298043	0.000314047
10	A10	37	1b	-0.0308385	-0.000630248
10	A10	38	1b	-0.0327085	-0.00241024
10	A10	39	1b	-0.034204	-0.00381583
10	A10	40	1b	-0.034958	-0.0044799
11	A11	1
11	A11	2
11	A11	3
11	A11	4
11	A11	5
11	A11	6
11	A11	7
11	A11	8
11	A11	9
11	A11	10
11	A11	11
11	A11	12
11	A11	13
11	A11	14
11	A11	15
11	A11	16
11	A11	17
11	A11	18
11	A11	19
11	A11	20
11	A11	21
11	A11	22
11	A11	23
11	A11	24
11	A11	25
11	A11	26
11	A11	27
11	A11	28
11	A11	29
11	A11	30
11	A11	31
11	A11	32
11	A11	33
11	A11	34
11	A11	35
11	A11	36
11	A11	37
11	A11	38
11	A11	39
11	A11	40
12	A12	1
12	A12	2
12	A12	3
12	A12	4
12	A12	5
12	A12	6
12	A12	7
12	A12	8
12	A12	9
12	A12	10
12	A12	11
12	A12	12
12	A12	13
12	A12	14
12	A12	15
12	A12	16
12	A12	17
12	A12	18
12	A12	19
12	A12	20
12	A12	21
12	A12	22
12	A12	23
12	A12	24
12	A12	25
12	A12	26
12	A12	27
12	A12	28
12	A12	29
12	A12	30
12	A12	31
12	A12	32
12	A12	33
12	A12	34
12	A12	35
12	A12	36
12	A12	37
12	A12	38
12	A12	39
12	A12	40
13	B1	1
13	B1	2
13	B1	3
13	B1	4
13	B1	5
13	B1	6
13	B1	7
13	B1	8
13	B1	9
13	B1	10
13	B1	11
13	B1	12
13	B1	13
13	B1	14
13	B1	15
13	B1	16
13	B1	17
13	B1	18
13	B1	19
13	B1	20
13	B1	21
13	B1	22
13	B1	23
13	B1	24
13	B1	25
13	B1	26
13	B1	27
13	B1	28
13	B1	29
13	B1	30
13	B1	31
13	B1	32
13	B1	33
13	B1	34
13	B1	35
13	B1	36
13	B1	37
13	B1	38
13	B1	39
13	B1	40
14	B2	1	1b	-0.0342204	-0.00683838
14	B2	2	1b	-0.0329448	-0.00576338
14	B2	3	1b	-0.0323847	-0.00540396
14	B2	4	1b	-0.0291908	-0.00241071
14	B2	5	1b	-0.026988	-0.000408633
14	B2	6	1b	-0.0272746	-0.000895841
14	B2	7	1b	-0.0273894	-0.00121135
14	B2	8	1b	-0.0239838	0.00199364
14	B2	9	1b	-0.0221968	0.00357995
14	B2	10	1b	-0.0217703	0.00380577
14	B2	11	1b	-0.0218448	0.00353055
14	B2	12	1b	-0.0229556	0.0022191
14	B2	13	1b	-0.0240263	0.000947778
14	B2	14	1b	-0.0246946	7.878e-05
14	B2	15	1b	-0.0267023	-0.00212955
14	B2	16	1b	-0.0273969	-0.00302484
14	B2	17	1b	-0.0247856	-0.000614249
14	B2	18	1b	-0.0219667	0.00200403
14	B2	19	1b	-0.0221246	0.00164546
14	B2	20	1b	-0.0220376	0.00153174
14	B2	21	1b	-0.0226877	0.000681027
14	B2	22	1b	-0.0238022	-0.000634197
14	B2	23	1b	-0.024539	-0.00157162
14	B2	24	1b	-0.0248055	-0.00203884
14	B2	25	1b	-0.0231939	-0.000627902
14	B2	26	1b	-0.022755	-0.000389658
14	B2	27	1b	-0.0223952	-0.000230466
14	B2	28	1b	-0.0220119	-4.78256e-05
14	B2	29	1b	-0.0210951	0.000668282
14	B2	30	1b	-0.0221916	-0.000628938
14	B2	31	1b	-0.0217795	-0.000417507
14	B2	32	1b	-0.0149414	0.00622001
14	B2	33	1b	-0.00835152	0.0126092
14	B2	34	1b	0.00679221	0.0275522
14	B2	35	1b	0.0275066	0.048066
14	B2	36	1b	0.0660743	0.086433
14	B2	37	1b	0.121632	0.14179
14	B2	38	1b	0.192063	0.21202
14	B2	39	1b	0.266362	0.286119
14	B2	40	1b	0.320012	0.339568
15	B3	1	1b	-0.0468067	-0.00113391
15	B3	2	1b	-0.046782	-0.00125043
15	B3	3	1b	-0.0472713	-0.00188092
15	B3	4	1b	-0.0461561	-0.000906967
15	B3	5	1b	-0.0442279	0.000880001
15	B3	6	1b	-0.0442821	0.000684667
15	B3	7	1b	-0.0469027	-0.00207716
15	B3	8	1b	-0.0470258	-0.00234146
15	B3	9	1b	-0.0424283	0.00211484
15	B3	10	1b	-0.0415889	0.00281297
15	B3	11	1b	-0.0427476	0.00151311
15	B3	12	1b	-0.0443395	-0.000220005
15	B3	13	1b	-0.0450334	-0.00105515
15	B3	14	1b	-0.0433651	0.000471941
15	B3	15	1b	-0.0426624	0.00103342
15	B3	16	1b	-0.0429585	0.000596124
15	B3	17	1b	-0.043462	-4.85806e-05
15	B3	18	1b	-0.0437183	-0.000446056
15	B3	19	1b	-0.0418397	0.00129128
15	B3	20	1b	-0.041691	0.00129882
15	B3	21	1b	-0.0423028	0.00054576
15	B3	22	1b	-0.0424919	0.000215462
15	B3	23	1b	-0.0426431	-7.69079e-05
15	B3	24	1b	-0.0434564	-0.00103143
15	B3	25	1b	-0.0431655	-0.000881779
15	B3	26	1b	-0.0430959	-0.000953329
15	B3	27	1b	-0.0442211	-0.00221981
15	B3	28	1b	-0.0446985	-0.00283838
15	B3	29	1b	-0.0423975	-0.000678617
15	B3	30	1b	-0.0409589	0.000618859
15	B3	31	1b	-0.0378572	0.0035793
15	B3	32	1b	-0.0329119	0.00838336
15	B3	33	1b	-0.0267502	0.0144039
15	B3	34	1b	-0.0115894	0.0294234
15	B3	35	1b	0.0159014	0.056773
15	B3	36	1b	0.0594616	0.100192
15	B3	37	1b	0.12202	0.162609
15	B3	38	1b	0.200071	0.240519
15	B3	39	1b	0.27135	0.311657
15	B3	40	1b	0.320018	0.360183
16	B4	1	1b	-0.0765492	0.000371785
16	B4	2	1b	-0.0773921	-0.000301819
16	B4	3	1b	-0.0782203	-0.000960716
16	B4	4	1b	-0.0782114	-0.000782541
16	B4	5	1b	-0.0773537	0.000244383
16	B4	6	1b	-0.0764152	0.00135212
16	B4	7	1b	-0.0760897	0.00184688
16	B4	8	1b	-0.0766271	0.00147877
16	B4	9	1b	-0.0767351	0.00154005
16	B4	10	1b	-0.0773098	0.00113463
16	B4	11	1b	-0.0778839	0.000729811
16	B4	12	1b	-0.0786284	0.000154576
16	B4	13	1b	-0.0794622	-0.000509961
16	B4	14	1b	-0.0800282	-0.000906769
16	B4	15	1b	-0.0796361	-0.000345387
16	B4	16	1b	-0.0815595	-0.00209953
16	B4	17	1b	-0.0822469	-0.0026176
16	B4	18	1b	-0.081077	-0.00127842
16	B4	19	1b	-0.0800048	-3.6968e-05
16	B4	20	1b	-0.0799691	0.000168007
16	B4	21	1b	-0.080884	-0.000577689
16	B4	22	1b	-0.0819931	-0.00151749
16	B4	23	1b	-0.0826644	-0.00201959
16	B4	24	1b	-0.0824942	-0.00168011
16	B4	25	1b	-0.0816427	-0.000659337
16	B4	26	1b	-0.0806775	0.000475113
16	B4	27	1b	-0.0794795	0.0018424
16	B4	28	1b	-0.0798554	0.00163582
16	B4	29	1b	-0.0806267	0.00103377
16	B4	30	1b	-0.0794739	0.00235577
16	B4	31	1b	-0.0745243	0.00747468
16	B4	32	1b	-0.0630318	0.0191365
16	B4	33	1b	-0.0427854	0.0395521
16	B4	34	1b	-0.0136879	0.0688189
16	B4	35	1b	0.0401076	0.122784
16	B4	36	1b	0.112785	0.195631
16	B4	37	1b	0.188811	0.271826
16	B4	38	1b	0.250489	0.333673
16	B4	39	1b	0.294686	0.378039
16	B4	40	1b	0.316629	0.400151
17	B5	1	1b	-0.0275143	-0.00451691
17	B5	2	1b	-0.026466	-0.00366048
17	B5	3	1b	-0.0258381	-0.00322449
17	B5	4	1b	-0.0240258	-0.00160408
17	B5	5	1b	-0.0230074	-0.000777555
17	B5	6	1b	-0.0230961	-0.00105822
17	B5	7	1b	-0.0217903	5.57018e-05
17	B5	8	1b	-0.0212249	0.000429247
17	B5	9	1b	-0.0195272	0.00193507
17	B5	10	1b	-0.0188136	0.00245683
17	B5	11	1b	-0.0198303	0.00124822
17	B5	12	1b	-0.0213298	-0.000443177
17	B5	13	1b	-0.0222801	-0.00158538
17	B5	14	1b	-0.0217982	-0.00129536
17	B5	15	1b	-0.0214869	-0.0011759
17	B5	16	1b	-0.0216943	-0.00157525
17	B5	17	1b	-0.0191647	0.000762469
17	B5	18	1b	-0.0166645	0.00307079
17	B5	19	1b	-0.0161478	0.00339561
17	B5	20	1b	-0.0148986	0.00445292
17	B5	21	1b	-0.0161546	0.00300502
17	B5	22	1b	-0.0202977	-0.00132993
17	B5	23	1b	-0.0212983	-0.00252248
17	B5	24	1b	-0.0186805	-9.65156e-05
17	B5	25	1b	-0.0186353	-0.000243173
17	B5	26	1b	-0.0178833	0.000316868
17	B5	27	1b	-0.0170495	0.000958813
17	B5	28	1b	-0.0173429	0.000473494
17	B5	29	1b	-0.0197257	-0.00210118
17	B5	30	1b	-0.0205422	-0.00310957
17	B5	31	1b	-0.0175849	-0.0003441
17	B5	32	1b	-0.0141902	0.00285869
17	B5	33	1b	-0.0150941	0.00176287
17	B5	34	1b	-0.0174151	-0.000749974
17	B5	35	1b	-0.0183826	-0.0019094
17	B5	36	1b	-0.016774	-0.00049266
17	B5	37	1b	-0.0168369	-0.000747435
17	B5	38	1b	-0.0169912	-0.00109365
17	B5	39	1b	-0.0154088	0.00029687
17	B5	40	1b	-0.0145204	0.000993395
18	B6	1	1b	-0.0214874	-0.00314746
18	B6	2	1b	-0.0212165	-0.00296259
18	B6	3	1b	-0.0197353	-0.00156735
18	B6	4	1b	-0.0193791	-0.0012972
18	B6	5	1b	-0.0185623	-0.000566327
18	B6	6	1b	-0.0182837	-0.000373759
18	B6	7	1b	-0.0164725	0.00135142
18	B6	8	1b	-0.0161383	0.00159965
18	B6	9	1b	-0.0146849	0.00296701
18	B6	10	1b	-0.0145497	0.00301628
18	B6	11	1b	-0.0143534	0.00312655
18	B6	12	1b	-0.0181789	-0.00078497
18	B6	13	1b	-0.0195211	-0.00221315
18	B6	14	1b	-0.0191533	-0.00193136
18	B6	15	1b	-0.0191653	-0.00202933
18	B6	16	1b	-0.0179875	-0.000937551
18	B6	17	1b	-0.0182446	-0.00128062
18	B6	18	1b	-0.0182086	-0.00133065
18	B6	19	1b	-0.0166117	0.000180218
18	B6	20	1b	-0.0166619	4.40482e-05
18	B6	21	1b	-0.0161003	0.00051967
18	B6	22	1b	-0.0155846	0.000949347
18	B6	23	1b	-0.0166613	-0.00021335
18	B6	24	1b	-0.0172571	-0.000895102
18	B6	25	1b	-0.0161766	9.94046e-05
18	B6	26	1b	-0.0156101	0.000579836
18	B6	27	1b	-0.0160715	3.24572e-05
18	B6	28	1b	-0.0159023	0.000115662
18	B6	29	1b	-0.0160988	-0.000166796
18	B6	30	1b	-0.0159509	-0.000104873
18	B6	31	1b	-0.0146492	0.00111083
18	B6	32	1b	-0.00591988	0.00975412
18	B6	33	1b	0.00383512	0.0194231
18	B6	34	1b	0.0196899	0.0351919
18	B6	35	1b	0.0518538	0.0672698
18	B6	36	1b	0.105984	0.121314
18	B6	37	1b	0.177255	0.192499
18	B6	38	1b	0.254915	0.270073
18	B6	39	1b	0.319054	0.334126
18	B6	40	1b	0.36028	0.375266
19	B7	1	1b	-0.00863067	-0.00895403
19	B7	2	1b	-0.0079011	-0.00808357
19	B7	3	1b	-0.00657891	-0.00662049
19	B7	4	1b	-0.00327429	-0.00317498
19	B7	5	1b	0.00101688	0.00125708
19	B7	6	1b	0.00145837	0.00183945
19	B7	7	1b	0.00142515	0.00194712
19	B7	8	1b	0.00015833	0.000821185
19	B7	9	1b	-0.00062494	0.000178804
19	B7	10	1b	-9.07594e-05	0.000853872
19	B7	11	1b	0.000183827	0.00126935
19	B7	12	1b	-0.000315493	0.000910915
19	B7	13	1b	-0.000344556	0.00102274
19	B7	14	1b	-0.00135129	0.000156898
19	B7	15	1b	-0.00224253	-0.00059346
19	B7	16	1b	-0.00268219	-0.000892233
19	B7	17	1b	-0.00279167	-0.00086082
19	B7	18	1b	-0.000742046	0.00132969
19	B7	19	1b	0.000114382	0.00232701
19	B7	20	1b	-8.71544e-05	0.00226636
19	B7	21	1b	-0.000763814	0.00173058
19	B7	22	1b	-0.00154088	0.0010944
19	B7	23	1b	-0.00474217	-0.001966
19	B7	24	1b	-0.00497396	-0.00205689
19	B7	25	1b	-0.000973637	0.00208431
19	B7	26	1b	-0.00121009	0.00198875
19	B7	27	1b	-0.00397005	-0.000630318
19	B7	28	1b	-0.00516244	-0.00168182
19	B7	29	1b	-0.0054972	-0.00187569
19	B7	30	1b	-0.00595853	-0.00219614
19	B7	31	1b	-0.00443293	-0.000529654
19	B7	32	1b	0.0013133	0.00535747
19	B7	33	1b	0.00628305	0.0104681
19	B7	34	1b	0.0174422	0.0217682
19	B7	35	1b	0.0335905	0.0380574
19	B7	36	1b	0.0644525	0.0690603
19	B7	37	1b	0.114938	0.119687
19	B7	38	1b	0.181035	0.185925
19	B7	39	1b	0.251842	0.256872
19	B7	40	1b	0.307031	0.312203
20	B8	1	1b	-0.0592719	-0.00295401
20	B8	2	1b	-0.0588078	-0.0020438
20	B8	3	1b	-0.0582091	-0.000999029
20	B8	4	1b	-0.0588229	-0.00116677
20	B8	5	1b	-0.058167	-6.47429e-05
20	B8	6	1b	-0.0592816	-0.000733246
20	B8	7	1b	-0.0603646	-0.00137015
20	B8	8	1b	-0.0595253	-8.47641e-05
20	B8	9	1b	-0.0578081	0.00207847
20	B8	10	1b	-0.0596452	0.000687475
20	B8	11	1b	-0.0612885	-0.000509721
20	B8	12	1b	-0.0612796	-5.47167e-05
20	B8	13	1b	-0.0621478	-0.000476896
20	B8	14	1b	-0.0619911	0.000125946
20	B8	15	1b	-0.062715	-0.000151937
20	B8	16	1b	-0.0625924	0.000416755
20	B8	17	1b	-0.0633637	9.16089e-05
20	B8	18	1b	-0.0649097	-0.00100832
20	B8	19	1b	-0.0654332	-0.0010858
20	B8	20	1b	-0.0629328	0.00186073
20	B8	21	1b	-0.063012	0.00222764
20	B8	22	1b	-0.0628174	0.00286834
20	B8	23	1b	-0.0641467	0.00198509
20	B8	24	1b	-0.0668307	-0.000252793
20	B8	25	1b	-0.0679782	-0.000954283
20	B8	26	1b	-0.0672177	0.000252366
20	B8	27	1b	-0.0676679	0.000248242
20	B8	28	1b	-0.0672247	0.00113747
20	B8	29	1b	-0.0686923	0.000115951
20	B8	30	1b	-0.0697333	-0.000478876
20	B8	31	1b	-0.0691612	0.000539295
20	B8	32	1b	-0.0694694	0.00067718
20	B8	33	1b	-0.071449	-0.000856384
20	B8	34	1b	-0.072925	-0.00188628
20	B8	35	1b	-0.0742306	-0.00274584
20	B8	36	1b	-0.0749477	-0.00301678
20	B8	37	1b	-0.0732309	-0.000853937
20	B8	38	1b	-0.0726922	0.000130863
20	B8	39	1b	-0.0699613	0.00330784
20	B8	40	1b	-0.0700172	0.00369806
21	B9	1	1b	-0.0208104	-0.00652751
21	B9	2	1b	-0.0207984	-0.00661497
21	B9	3	1b	-0.0189994	-0.0049155
21	B9	4	1b	-0.0175485	-0.0035641
21	B9	5	1b	-0.0140714	-0.000186463
21	B9	6	1b	-0.0114635	0.00232198
21	B9	7	1b	-0.0120821	0.00160383
21	B9	8	1b	-0.0140493	-0.000462862
21	B9	9	1b	-0.0142443	-0.000757306
21	B9	10	1b	-0.0110597	0.00232778
21	B9	11	1b	-0.0115018	0.00178617
21	B9	12	1b	-0.0123173	0.000871162
21	B9	13	1b	-0.0116905	0.00139846
21	B9	14	1b	-0.0112313	0.00175817
21	B9	15	1b	-0.0112035	0.00168652
21	B9	16	1b	-0.0111355	0.00165495
21	B9	17	1b	-0.0118338	0.000857146
21	B9	18	1b	-0.0127114	-0.000119913
21	B9	19	1b	-0.0127177	-0.000225752
21	B9	20	1b	-0.0125331	-0.000140645
21	B9	21	1b	-0.0130163	-0.00072332
21	B9	22	1b	-0.0127167	-0.000523222
21	B9	23	1b	-0.0137534	-0.00165942
21	B9	24	1b	-0.0139604	-0.00196591
21	B9	25	1b	-0.0105712	0.00132384
21	B9	26	1b	-0.00932176	0.00247375
21	B9	27	1b	-0.0124547	-0.000758737
21	B9	28	1b	-0.0148848	-0.00328825
21	B9	29	1b	-0.0155534	-0.00405639
21	B9	30	1b	-0.0131457	-0.0017482
21	B9	31	1b	-0.00957353	0.00172449
21	B9	32	1b	-0.00789077	0.00330775
21	B9	33	1b	3.86448e-05	0.0111377
21	B9	34	1b	0.0142931	0.0252926
21	B9	35	1b	0.0386806	0.0495807
21	B9	36	1b	0.0783556	0.0891562
21	B9	37	1b	0.137389	0.14809
21	B9	38	1b	0.210846	0.221447
21	B9	39	1b	0.284838	0.29534
21	B9	40	1b	0.333544	0.343947
22	B10	1	1b	-0.0266191	-0.00382718
22	B10	2	1b	-0.026894	-0.00412936
22	B10	3	1b	-0.0268927	-0.00415527
22	B10	4	1b	-0.0247626	-0.00205243
22	B10	5	1b	-0.0221241	0.000558893
22	B10	6	1b	-0.021835	0.000820729
22	B10	7	1b	-0.0207104	0.00191813
22	B10	8	1b	-0.0223633	0.00023801
22	B10	9	1b	-0.0229747	-0.000400594
22	B10	10	1b	-0.0211161	0.00143073
22	B10	11	1b	-0.0214623	0.00105729
22	B10	12	1b	-0.0218674	0.000625003
22	B10	13	1b	-0.0204046	0.00206056
22	B10	14	1b	-0.0214079	0.00103
22	B10	15	1b	-0.0233733	-0.000962622
22	B10	16	1b	-0.0238663	-0.00148287
22	B10	17	1b	-0.0221898	0.000166429
22	B10	18	1b	-0.0224519	-0.000122839
22	B10	19	1b	-0.0227268	-0.000425039
22	B10	20	1b	-0.0224366	-0.000162022
22	B10	21	1b	-0.0228754	-0.00062805
22	B10	22	1b	-0.022766	-0.000545886
22	B10	23	1b	-0.0229786	-0.000785697
22	B10	24	1b	-0.0215936	0.00057206
22	B10	25	1b	-0.0213361	0.000802312
22	B10	26	1b	-0.0215909	0.000520331
22	B10	27	1b	-0.021337	0.000746965
22	B10	28	1b	-0.0187328	0.00332394
22	B10	29	1b	-0.0235543	-0.0015248
22	B10	30	1b	-0.0247405	-0.00273819
22	B10	31	1b	-0.0213762	0.000598832
22	B10	32	1b	-0.020444	0.00150385
22	B10	33	1b	-0.0197276	0.00219297
22	B10	34	1b	-0.0219087	-1.53511e-05
22	B10	35	1b	-0.0229956	-0.00112945
22	B10	36	1b	-0.0220843	-0.000245329
22	B10	37	1b	-0.0226832	-0.000871542
22	B10	38	1b	-0.0232337	-0.00144926
22	B10	39	1b	-0.022227	-0.000469796
22	B10	40	1b	-0.021912	-0.000181962
23	B11	1
23	B11	2
23	B11	3
23	B11	4
23	B11	5
23	B11	6
23	B11	7
23	B11	8
23	B11	9
23	B11	10
23	B11	11
23	B11	12
23	B11	13
23	B11	14
23	B11	15
23	B11	16
23	B11	17
23	B11	18
23	B11	19
23	B11	20
23	B11	21
23	B11	22
23	B11	23
23	B11	24
23	B11	25
23	B11	26
23	B11	27
23	B11	28
23	B11	29
23	B11	30
23	B11	31
23	B11	32
23	B11	33
23	B11	34
23	B11	35
23	B11	36
23	B11	37
23	B11	38
23	B11	39
23	B11	40
24	B12	1
24	B12	2
24	B12	3
24	B12	4
24	B12	5
24	B12	6
24	B12	7
24	B12	8
24	B12	9
24	B12	10
24	B12	11
24	B12	12
24	B12	13
24	B12	14
24	B12	15
24	B12	16
24	B12	17
24	B12	18
24	B12	19
24	B12	20
24	B12	21
24	B12	22
24	B12	23
24	B12	24
24	B12	25
24	B12	26
24	B12	27
24	B12	28
24	B12	29
24	B12	30
24	B12	31
24	B12	32
24	B12	33
24	B12	34
24	B12	35
24	B12	36
24	B12	37
24	B12	38
24	B12	39
24	B12	40
25	C1	1
25	C1	2
25	C1	3
25	C1	4
25	C1	5
25	C1	6
25	C1	7
25	C1	8
25	C1	9
25	C1	10
25	C1	11
25	C1	12
25	C1	13
25	C1	14
25	C1	15
25	C1	16
25	C1	17
25	C1	18
25	C1	19
25	C1	20
25	C1	21
25	C1	22
25	C1	23
25	C1	24
25	C1	25
25	C1	26
25	C1	27
25	C1	28
25	C1	29
25	C1	30
25	C1	31
25	C1	32
25	C1	33
25	C1	34
25	C1	35
25	C1	36
25	C1	37
25	C1	38
25	C1	39
25	C1	40
26	C2	1	6	-0.0550078	0.00107141
26	C2	2	6	-0.0541441	0.00238791
26	C2	3	6	-0.0548749	0.00210997
26	C2	4	6	-0.0562251	0.00121271
26	C2	5	6	-0.0562816	0.00160901
26	C2	6	6	-0.0557851	0.00255842
26	C2	7	6	-0.0589262	-0.000129795
26	C2	8	6	-0.0603781	-0.00112889
26	C2	9	6	-0.0600174	-0.00031528
26	C2	10	6	-0.0628901	-0.00273509
26	C2	11	6	-0.0631789	-0.00257112
26	C2	12	6	-0.0594959	0.00156478
26	C2	13	6	-0.060859	0.000654565
26	C2	14	6	-0.0620734	-0.000106936
26	C2	15	6	-0.0622763	0.000143028
26	C2	16	6	-0.0626939	0.000178218
26	C2	17	6	-0.0650247	-0.00169969
26	C2	18	6	-0.0655085	-0.00173063
26	C2	19	6	-0.0641689	6.18458e-05
26	C2	20	6	-0.0672472	-0.00256357
26	C2	21	6	-0.0680332	-0.00289671
26	C2	22	6	-0.0657424	-0.000153046
26	C2	23	6	-0.0642855	0.00175674
26	C2	24	6	-0.0648022	0.0016929
26	C2	25	6	-0.0665751	0.000372837
26	C2	26	6	-0.0681885	-0.000787698
26	C2	27	6	-0.0712951	-0.00344142
26	C2	28	6	-0.0713489	-0.00304234
26	C2	29	6	-0.0678842	0.000875173
26	C2	30	6	-0.0655757	0.00363654
26	C2	31	6	-0.0647896	0.0048755
26	C2	32	6	-0.0627798	0.00733821
26	C2	33	6	-0.0533572	0.0172137
26	C2	34	6	-0.0387445	0.0322792
26	C2	35	6	-0.0121792	0.0592974
26	C2	36	6	0.0358232	0.107753
26	C2	37	6	0.102987	0.17537
26	C2	38	6	0.182216	0.255051
26	C2	39	6	0.258159	0.331447
26	C2	40	6	0.311437	0.385178
27	C3	1	6	0.0194627	-0.00114177
27	C3	2	6	0.0193326	-0.00115647
27	C3	3	6	0.0194278	-0.000945795
27	C3	4	6	0.0190338	-0.0012244
27	C3	5	6	0.0193329	-0.000809882
27	C3	6	6	0.0216022	0.00157489
27	C3	7	6	0.021792	0.0018801
27	C3	8	6	0.0210909	0.00129447
27	C3	9	6	0.0201785	0.000497462
27	C3	10	6	0.0197161	0.000150518
27	C3	11	6	0.0199492	0.000499082
27	C3	12	6	0.0201422	0.000807514
27	C3	13	6	0.0198641	0.000644775
27	C3	14	6	0.0200215	0.000917682
27	C3	15	6	0.0200797	0.00109131
27	C3	16	6	0.0205167	0.00164368
27	C3	17	6	0.01866	-9.75363e-05
27	C3	18	6	0.0171561	-0.00148604
27	C3	19	6	0.0144764	-0.00405028
27	C3	20	6	0.0142127	-0.00419855
27	C3	21	6	0.0158479	-0.00244789
27	C3	22	6	0.0172815	-0.00089888
27	C3	23	6	0.0186967	0.000631771
27	C3	24	6	0.0190292	0.00107969
27	C3	25	6	0.0197824	0.00194837
27	C3	26	6	0.0176015	-0.000117184
27	C3	27	6	0.016537	-0.00106624
27	C3	28	6	0.0156588	-0.00182896
27	C3	29	6	0.0154676	-0.00190472
27	C3	30	6	0.0168332	-0.000423673
27	C3	31	6	0.0198675	0.00272605
27	C3	32	6	0.0211387	0.00411267
27	C3	33	6	0.0269696	0.010059
27	C3	34	6	0.0376282	0.020833
27	C3	35	6	0.0532134	0.0365336
27	C3	36	6	0.0856335	0.0690692
27	C3	37	6	0.14061	0.124161
27	C3	38	6	0.21627	0.199936
27	C3	39	6	0.300196	0.283978
27	C3	40	6	0.365151	0.349048
28	C4	1	6	-0.0109795	0.0019245
28	C4	2	6	-0.0111363	0.00190223
28	C4	3	6	-0.0112219	0.00195122
28	C4	4	6	-0.0144243	-0.00111669
28	C4	5	6	-0.015123	-0.00168082
28	C4	6	6	-0.0136209	-4.41408e-05
28	C4	7	6	-0.0135378	0.000173495
28	C4	8	6	-0.0132546	0.000591287
28	C4	9	6	-0.0127747	0.00120575
28	C4	10	6	-0.0136381	0.000476915
28	C4	11	6	-0.0142804	-3.08723e-05
28	C4	12	6	-0.0143924	-8.27003e-06
28	C4	13	6	-0.0143137	0.000204958
28	C4	14	6	-0.0152886	-0.00063537
28	C4	15	6	-0.0154009	-0.000613106
28	C4	16	6	-0.0139781	0.000944257
28	C4	17	6	-0.0145753	0.00048162
28	C4	18	6	-0.0151378	5.36238e-05
28	C4	19	6	-0.015567	-0.000240941
28	C4	20	6	-0.017747	-0.00228641
28	C4	21	6	-0.0180624	-0.00246729
28	C4	22	6	-0.01669	-0.000960285
28	C4	23	6	-0.0153808	0.00048343
28	C4	24	6	-0.0152185	0.000780331
28	C4	25	6	-0.0150456	0.00108776
28	C4	26	6	-0.0152565	0.00101141
28	C4	27	6	-0.0157643	0.000638136
28	C4	28	6	-0.0141859	0.00235114
28	C4	29	6	-0.00576011	0.0109115
28	C4	30	6	0.00147356	0.0182797
28	C4	31	6	0.0164478	0.0333885
28	C4	32	6	0.0428955	0.0599708
28	C4	33	6	0.0918669	0.109077
28	C4	34	6	0.157639	0.174983
28	C4	35	6	0.236978	0.254457
28	C4	36	6	0.316369	0.333983
28	C4	37	6	0.380212	0.39796
28	C4	38	6	0.422159	0.440041
28	C4	39	6	0.444828	0.462845
28	C4	40	6	0.456285	0.474437
29	C5	1	6	-0.0440358	-0.00381168
29	C5	2	6	-0.0433991	-0.00312714
29	C5	3	6	-0.0433344	-0.00301468
29	C5	4	6	-0.0439551	-0.00358758
29	C5	5	6	-0.0428833	-0.00246792
29	C5	6	6	-0.0394296	0.0010336
29	C5	7	6	-0.0394056	0.00110533
29	C5	8	6	-0.0393988	0.00115994
29	C5	9	6	-0.0393678	0.00123879
29	C5	10	6	-0.0383794	0.00227496
29	C5	11	6	-0.0395288	0.00117338
29	C5	12	6	-0.0402756	0.00047439
29	C5	13	6	-0.0384997	0.0022981
29	C5	14	6	-0.0393	0.00154563
29	C5	15	6	-0.0402244	0.000668972
29	C5	16	6	-0.0397555	0.00118571
29	C5	17	6	-0.0410067	-1.76435e-05
29	C5	18	6	-0.0420229	-0.000986066
29	C5	19	6	-0.0415343	-0.000449673
29	C5	20	6	-0.0415885	-0.000456088
29	C5	21	6	-0.0419984	-0.000818134
29	C5	22	6	-0.0403559	0.000872171
29	C5	23	6	-0.0394643	0.00181156
29	C5	24	6	-0.0391844	0.0021393
29	C5	25	6	-0.0402494	0.00112204
29	C5	26	6	-0.0453545	-0.00393518
29	C5	27	6	-0.0468257	-0.00535859
29	C5	28	6	-0.0445809	-0.00306597
29	C5	29	6	-0.0421328	-0.000570128
29	C5	30	6	-0.0397956	0.00181492
29	C5	31	6	-0.0388495	0.00280885
29	C5	32	6	-0.031919	0.00978714
29	C5	33	6	-0.020246	0.021508
29	C5	34	6	-0.00264692	0.0391548
29	C5	35	6	0.0286065	0.0704561
29	C5	36	6	0.0847819	0.126679
29	C5	37	6	0.158017	0.199962
29	C5	38	6	0.239839	0.281832
29	C5	39	6	0.314115	0.356156
29	C5	40	6	0.363898	0.405987
30	C6	1	6	-0.00279171	-0.000127306
30	C6	2	6	-0.00278368	-0.000359699
30	C6	3	6	-0.00238172	-0.000198156
30	C6	4	6	-0.00295759	-0.00101445
30	C6	5	6	-0.00269806	-0.000995345
30	C6	6	6	-0.000859907	0.000602388
30	C6	7	6	-7.21695e-05	0.0011497
30	C6	8	6	0.00203023	0.00301168
30	C6	9	6	0.00118428	0.00192531
30	C6	10	6	0.000250705	0.000751313
30	C6	11	6	0.00019008	0.000450266
30	C6	12	6	0.00148152	0.00150129
30	C6	13	6	0.000659423	0.000438765
30	C6	14	6	-0.000348551	-0.00080963
30	C6	15	6	-0.0019694	-0.0026709
30	C6	16	6	-0.00140792	-0.00234984
30	C6	17	6	0.00285271	0.00167036
30	C6	18	6	0.00246171	0.00103894
30	C6	19	6	0.000409311	-0.00125388
30	C6	20	6	6.83381e-05	-0.00183527
30	C6	21	6	0.00168814	-0.00045589
30	C6	22	6	0.00185352	-0.000530937
30	C6	23	6	0.00119095	-0.00143393
30	C6	24	6	0.000242313	-0.00262298
30	C6	25	6	0.000240993	-0.00286473
30	C6	26	6	0.00265666	-0.000689476
30	C6	27	6	0.0041019	0.000515337
30	C6	28	6	0.00322351	-0.00060347
30	C6	29	6	0.00298385	-0.00108355
30	C6	30	6	0.00503201	0.000724179
30	C6	31	6	0.00660191	0.00205366
30	C6	32	6	0.0103679	0.00557925
30	C6	33	6	0.0154108	0.0103817
30	C6	34	6	0.0247189	0.0194494
30	C6	35	6	0.0428431	0.0373331
30	C6	36	6	0.0776429	0.0718926
30	C6	37	6	0.132778	0.126787
30	C6	38	6	0.207851	0.201619
30	C6	39	6	0.292541	0.286069
30	C6	40	6	0.35933	0.352618
31	C7	1	6	-0.0200934	-0.00668854
31	C7	2	6	-0.0189434	-0.00540809
31	C7	3	6	-0.0178375	-0.00417157
31	C7	4	6	-0.0166854	-0.00288901
31	C7	5	6	-0.013137	0.000789992
31	C7	6	6	-0.0117715	0.00228603
31	C7	7	6	-0.0116518	0.0025363
31	C7	8	6	-0.0124338	0.00188478
31	C7	9	6	-0.0130375	0.0014116
31	C7	10	6	-0.0140131	0.000566592
31	C7	11	6	-0.0147761	-6.58733e-05
31	C7	12	6	-0.014596	0.000244756
31	C7	13	6	-0.0148555	0.000115785
31	C7	14	6	-0.015122	-2.01526e-05
31	C7	15	6	-0.0156393	-0.000406937
31	C7	16	6	-0.015296	6.6933e-05
31	C7	17	6	-0.0159248	-0.000431362
31	C7	18	6	-0.0166779	-0.00105389
31	C7	19	6	-0.0168122	-0.00105766
31	C7	20	6	-0.014547	0.00133801
31	C7	21	6	-0.0149152	0.00110037
31	C7	22	6	-0.0163752	-0.000229118
31	C7	23	6	-0.0169483	-0.000671645
31	C7	24	6	-0.0156875	0.000719674
31	C7	25	6	-0.0163501	0.000187599
31	C7	26	6	-0.0177475	-0.00107917
31	C7	27	6	-0.0190349	-0.00223604
31	C7	28	6	-0.0194547	-0.00252535
31	C7	29	6	-0.0175468	-0.000486859
31	C7	30	6	-0.0159443	0.00124618
31	C7	31	6	-0.0144909	0.00283005
31	C7	32	6	-0.0103053	0.00714623
31	C7	33	6	-0.00283176	0.0147503
31	C7	34	6	0.0180529	0.0357655
31	C7	35	6	0.0531993	0.0710424
31	C7	36	6	0.104792	0.122766
31	C7	37	6	0.174641	0.192745
31	C7	38	6	0.25918	0.277415
31	C7	39	6	0.325851	0.344216
31	C7	40	6	0.37014	0.388636
32	C8	1	6	-0.0564418	-0.00582633
32	C8	2	6	-0.0565945	-0.00555565
32	C8	3	6	-0.0548451	-0.00338274
32	C8	4	6	-0.0541491	-0.0022633
32	C8	5	6	-0.0517251	0.000584126
32	C8	6	6	-0.0523501	0.000382669
32	C8	7	6	-0.0547606	-0.00160446
32	C8	8	6	-0.0558047	-0.00222508
32	C8	9	6	-0.0532437	0.000759427
32	C8	10	6	-0.0526007	0.00182583
32	C8	11	6	-0.0516727	0.0031773
32	C8	12	6	-0.0521525	0.00312098
32	C8	13	6	-0.054649	0.00104791
32	C8	14	6	-0.0561622	-4.18388e-05
32	C8	15	6	-0.0558739	0.000670004
32	C8	16	6	-0.0545903	0.002377
32	C8	17	6	-0.0573307	6.01047e-05
32	C8	18	6	-0.0587264	-0.000912141
32	C8	19	6	-0.0581783	5.93765e-05
32	C8	20	6	-0.0584883	0.000172852
32	C8	21	6	-0.0574222	0.0016624
32	C8	22	6	-0.0580977	0.00141034
32	C8	23	6	-0.060251	-0.000319418
32	C8	24	6	-0.0610566	-0.000701552
32	C8	25	6	-0.0598762	0.00090224
32	C8	26	6	-0.0617195	-0.000517584
32	C8	27	6	-0.0633107	-0.00168533
32	C8	28	6	-0.0645504	-0.0025016
32	C8	29	6	-0.0654774	-0.00300506
32	C8	30	6	-0.0649072	-0.00201141
32	C8	31	6	-0.065367	-0.00204782
32	C8	32	6	-0.0647392	-0.000996487
32	C8	33	6	-0.062824	0.00134212
32	C8	34	6	-0.0599285	0.00466113
32	C8	35	6	-0.0530206	0.0119924
32	C8	36	6	-0.0415618	0.0238747
32	C8	37	6	-0.0231702	0.0426898
32	C8	38	6	0.0135629	0.0798463
32	C8	39	6	0.0662285	0.132935
32	C8	40	6	0.124425	0.191555
33	C9	1	6	-0.00519706	-0.00496581
33	C9	2	6	-0.00463621	-0.00442634
33	C9	3	6	-0.00259776	-0.00240928
33	C9	4	6	-0.00225772	-0.00209064
33	C9	5	6	-0.0010963	-0.000950606
33	C9	6	6	0.000598081	0.000722386
33	C9	7	6	0.000877128	0.000980044
33	C9	8	6	0.00180451	0.00188604
33	C9	9	6	0.000489329	0.000549465
33	C9	10	6	-0.000389402	-0.000350655
33	C9	11	6	-0.000387688	-0.000370331
33	C9	12	6	0.000383578	0.000379545
33	C9	13	6	0.000514234	0.000488811
33	C9	14	6	0.00110076	0.00105394
33	C9	15	6	0.000382695	0.000314493
33	C9	16	6	6.98448e-07	-8.88931e-05
33	C9	17	6	0.00100356	0.000892576
33	C9	18	6	0.000692235	0.000559864
33	C9	19	6	4.94554e-05	-0.000104305
33	C9	20	6	-0.000420177	-0.000595327
33	C9	21	6	3.39372e-05	-0.000162603
33	C9	22	6	0.000744318	0.000526388
33	C9	23	6	0.00169269	0.00145337
33	C9	24	6	0.00139479	0.00113408
33	C9	25	6	0.00118333	0.000901236
33	C9	26	6	0.000569958	0.000266469
33	C9	27	6	-0.00019025	-0.000515128
33	C9	28	6	-0.00155561	-0.00190187
33	C9	29	6	-0.00196793	-0.00233558
33	C9	30	6	0.000155566	-0.000233482
33	C9	31	6	0.0052768	0.00486636
33	C9	32	6	0.012743	0.0123112
33	C9	33	6	0.0248976	0.0244444
33	C9	34	6	0.0459692	0.0454946
33	C9	35	6	0.0830761	0.0825801
33	C9	36	6	0.143388	0.142871
33	C9	37	6	0.220172	0.219633
33	C9	38	6	0.304154	0.303594
33	C9	39	6	0.372925	0.372344
33	C9	40	6	0.414563	0.41396
34	C10	1	6	-0.0282768	-0.00559813
34	C10	2	6	-0.0282701	-0.00558723
34	C10	3	6	-0.0265841	-0.00389694
34	C10	4	6	-0.025839	-0.00314766
34	C10	5	6	-0.0251314	-0.00243587
34	C10	6	6	-0.0231317	-0.000431947
34	C10	7	6	-0.0214467	0.00125724
34	C10	8	6	-0.0191758	0.00353234
34	C10	9	6	-0.0200396	0.00267276
34	C10	10	6	-0.0211491	0.00156744
34	C10	11	6	-0.02132	0.00140079
34	C10	12	6	-0.0218371	0.000887907
34	C10	13	6	-0.0216652	0.00106406
34	C10	14	6	-0.0220878	0.0006456
34	C10	15	6	-0.0211275	0.00161015
34	C10	16	6	-0.0203616	0.00238026
34	C10	17	6	-0.0222265	0.000519575
34	C10	18	6	-0.0231853	-0.000435055
34	C10	19	6	-0.0218798	0.000874632
34	C10	20	6	-0.0217364	0.00102232
34	C10	21	6	-0.0247663	-0.00200342
34	C10	22	6	-0.0257096	-0.00294255
34	C10	23	6	-0.0237387	-0.00096743
34	C10	24	6	-0.0237263	-0.000950827
34	C10	25	6	-0.0231844	-0.000404707
34	C10	26	6	-0.0239588	-0.00117491
34	C10	27	6	-0.0249868	-0.00219863
34	C10	28	6	-0.0257131	-0.00292075
34	C10	29	6	-0.0243246	-0.00152807
34	C10	30	6	-0.0226191	0.000181712
34	C10	31	6	-0.0220787	0.000726265
34	C10	32	6	-0.0177135	0.00509573
34	C10	33	6	-0.0124572	0.0103562
34	C10	34	6	-0.00308155	0.0197361
34	C10	35	6	0.0182346	0.0410564
34	C10	36	6	0.0559428	0.0787689
34	C10	37	6	0.113347	0.136177
34	C10	38	6	0.189262	0.212097
34	C10	39	6	0.271679	0.294518
34	C10	40	6	0.337516	0.360359
35	C11	1
35	C11	2
35	C11	3
35	C11	4
35	C11	5
35	C11	6
35	C11	7
35	C11	8
35	C11	9
35	C11	10
35	C11	11
35	C11	12
35	C11	13
35	C11	14
35	C11	15
35	C11	16
35	C11	17
35	C11	18
35	C11	19
35	C11	20
35	C11	21
35	C11	22
35	C11	23
35	C11	24
35	C11	25
35	C11	26
35	C11	27
35	C11	28
35	C11	29
35	C11	30
35	C11	31
35	C11	32
35	C11	33
35	C11	34
35	C11	35
35	C11	36
35	C11	37
35	C11	38
35	C11	39
35	C11	40
36	C12	1
36	C12	2
36	C12	3
36	C12	4
36	C12	5
36	C12	6
36	C12	7
36	C12	8
36	C12	9
36	C12	10
36	C12	11
36	C12	12
36	C12	13
36	C12	14
36	C12	15
36	C12	16
36	C12	17
36	C12	18
36	C12	19
36	C12	20
36	C12	21
36	C12	22
36	C12	23
36	C12	24
36	C12	25
36	C12	26
36	C12	27
36	C12	28
36	C12	29
36	C12	30
36	C12	31
36	C12	32
36	C12	33
36	C12	34
36	C12	35
36	C12	36
36	C12	37
36	C12	38
36	C12	39
36	C12	40
37	D1	1
37	D1	2
37	D1	3
37	D1	4
37	D1	5
37	D1	6
37	D1	7
37	D1	8
37	D1	9
37	D1	10
37	D1	11
37	D1	12
37	D1	13
37	D1	14
37	D1	15
37	D1	16
37	D1	17
37	D1	18
37	D1	19
37	D1	20
37	D1	21
37	D1	22
37	D1	23
37	D1	24
37	D1	25
37	D1	26
37	D1	27
37	D1	28
37	D1	29
37	D1	30
37	D1	31
37	D1	32
37	D1	33
37	D1	34
37	D1	35
37	D1	36
37	D1	37
37	D1	38
37	D1	39
37	D1	40
38	D2	1	6	-0.0248216	0.000339687
38	D2	2	6	-0.0234816	0.00185444
38	D2	3	6	-0.0240346	0.00147602
38	D2	4	6	-0.024637	0.00104831
38	D2	5	6	-0.0241355	0.0017245
38	D2	6	6	-0.024409	0.00162572
38	D2	7	6	-0.0252014	0.00100791
38	D2	8	6	-0.0297758	-0.00339176
38	D2	9	6	-0.0302254	-0.00366673
38	D2	10	6	-0.0262993	0.000434079
38	D2	11	6	-0.0244261	0.00248195
38	D2	12	6	-0.0234448	0.00363787
38	D2	13	6	-0.0247637	0.00249366
38	D2	14	6	-0.0283428	-0.000910784
38	D2	15	6	-0.0294931	-0.00188636
38	D2	16	6	-0.0288548	-0.00107345
38	D2	17	6	-0.0273958	0.000560242
38	D2	18	6	-0.0279041	0.000226648
38	D2	19	6	-0.0295276	-0.00122223
38	D2	20	6	-0.0300269	-0.00154686
38	D2	21	6	-0.029231	-0.000576284
38	D2	22	6	-0.0293836	-0.000554171
38	D2	23	6	-0.0294943	-0.000490202
38	D2	24	6	-0.0302132	-0.00103451
38	D2	25	6	-0.0317356	-0.00238216
38	D2	26	6	-0.0324558	-0.00292776
38	D2	27	6	-0.0331255	-0.00342277
38	D2	28	6	-0.0331357	-0.00325829
38	D2	29	6	-0.0319116	-0.00185948
38	D2	30	6	-0.0313572	-0.00113049
38	D2	31	6	-0.030642	-0.000240585
38	D2	32	6	-0.0267081	0.00386797
38	D2	33	6	-0.0254772	0.00527353
38	D2	34	6	-0.025209	0.00571647
38	D2	35	6	-0.0210497	0.0100504
38	D2	36	6	-0.0138226	0.0174522
38	D2	37	6	0.00296922	0.0344187
38	D2	38	6	0.02757	0.0591941
38	D2	39	6	0.0715589	0.103358
38	D2	40	6	0.122912	0.154886
39	D3	1	6	0.0788261	-0.0021691
39	D3	2	6	0.0804251	-0.00076718
39	D3	3	6	0.0817808	0.000391488
39	D3	4	6	0.0829232	0.00133679
39	D3	5	6	0.0834538	0.00167029
39	D3	6	6	0.0832272	0.00124657
39	D3	7	6	0.0830915	0.000913777
39	D3	8	6	0.0841605	0.00178578
39	D3	9	6	0.0868423	0.00427042
39	D3	10	6	0.084917	0.00214811
39	D3	11	6	0.0803723	-0.0025937
39	D3	12	6	0.0799097	-0.00325344
39	D3	13	6	0.0813373	-0.00202288
39	D3	14	6	0.0821936	-0.00136365
39	D3	15	6	0.0845794	0.000825033
39	D3	16	6	0.085141	0.00118958
39	D3	17	6	0.0828106	-0.00133793
39	D3	18	6	0.0816118	-0.00273378
39	D3	19	6	0.0800612	-0.00448151
39	D3	20	6	0.0812349	-0.00350487
39	D3	21	6	0.0864674	0.00153051
39	D3	22	6	0.0868262	0.00169224
39	D3	23	6	0.084537	-0.000794002
39	D3	24	6	0.0836825	-0.00184561
39	D3	25	6	0.0829176	-0.00280757
39	D3	26	6	0.0831118	-0.00281049
39	D3	27	6	0.0844594	-0.0016599
39	D3	28	6	0.0847378	-0.00157868
39	D3	29	6	0.0860462	-0.000467315
39	D3	30	6	0.0898765	0.00316589
39	D3	31	6	0.0919058	0.0049981
39	D3	32	6	0.0931955	0.00609075
39	D3	33	6	0.096939	0.00963715
39	D3	34	6	0.107447	0.0199477
39	D3	35	6	0.131059	0.0433627
39	D3	36	6	0.165975	0.0780824
39	D3	37	6	0.222809	0.134719
39	D3	38	6	0.297555	0.209268
39	D3	39	6	0.379509	0.291024
39	D3	40	6	0.444349	0.355667
40	D4	1	6	-0.0125429	0.000823488
40	D4	2	6	-0.012553	0.000425875
40	D4	3	6	-0.0120676	0.000523776
40	D4	4	6	-0.0120273	0.00017652
40	D4	5	6	-0.0113565	0.000459716
40	D4	6	6	-0.0108124	0.000616365
40	D4	7	6	-0.0103521	0.00068908
40	D4	8	6	-0.00781336	0.00284028
40	D4	9	6	-0.00804231	0.00222379
40	D4	10	6	-0.00870888	0.00116968
40	D4	11	6	-0.0088248	0.000666224
40	D4	12	6	-0.00930544	-0.000201951
40	D4	13	6	-0.0110086	-0.00229267
40	D4	14	6	-0.0112485	-0.00292013
40	D4	15	6	-0.00946262	-0.00152175
40	D4	16	6	-0.00897555	-0.00142222
40	D4	17	6	-0.00745032	-0.000284524
40	D4	18	6	-0.00780373	-0.00102548
40	D4	19	6	-0.00798637	-0.00159565
40	D4	20	6	-0.00581104	0.000192136
40	D4	21	6	-0.00437503	0.0012406
40	D4	22	6	-0.00581129	-0.000583194
40	D4	23	6	-0.00690716	-0.0020666
40	D4	24	6	-0.00738041	-0.00292739
40	D4	25	6	-0.00644898	-0.0023835
40	D4	26	6	-0.00484422	-0.00116627
40	D4	27	6	-0.00420073	-0.000910323
40	D4	28	6	-0.00350075	-0.00059789
40	D4	29	6	0.00112665	0.00364197
40	D4	30	6	0.00533164	0.00745942
40	D4	31	6	0.0115563	0.0132965
40	D4	32	6	0.02666	0.0280127
40	D4	33	6	0.0583974	0.0593625
40	D4	34	6	0.108553	0.109131
40	D4	35	6	0.17747	0.17766
40	D4	36	6	0.262174	0.261977
40	D4	37	6	0.342776	0.342191
40	D4	38	6	0.40155	0.400577
40	D4	39	6	0.443132	0.441772
40	D4	40	6	0.464207	0.462459
41	D5	1	6	-0.0213129	-0.0098393
41	D5	2	6	-0.019883	-0.00870591
41	D5	3	6	-0.0152445	-0.00436385
41	D5	4	6	-0.0142586	-0.00367445
41	D5	5	6	-0.011592	-0.00130436
41	D5	6	6	-0.0104099	-0.000418754
41	D5	7	6	-0.00856184	0.00113284
41	D5	8	6	-0.00873718	0.000661012
41	D5	9	6	-0.00792073	0.00118098
41	D5	10	6	-0.00743381	0.00137141
41	D5	11	6	-0.00729746	0.00121127
41	D5	12	6	-0.00473077	0.00348148
41	D5	13	6	-0.00520324	0.00271252
41	D5	14	6	-0.0062445	0.00137477
41	D5	15	6	-0.00653949	0.000783292
41	D5	16	6	-0.00752797	-0.000501674
41	D5	17	6	-0.00763953	-0.000909722
41	D5	18	6	-0.00612883	0.000304488
41	D5	19	6	-0.00569833	0.000438502
41	D5	20	6	-0.00586013	-1.97826e-05
41	D5	21	6	-0.00286789	0.00267597
41	D5	22	6	-0.00233004	0.00291734
41	D5	23	6	-0.0047839	0.00016699
41	D5	24	6	-0.00621655	-0.00156216
41	D5	25	6	-0.0060552	-0.00169729
41	D5	26	6	-0.0066776	-0.00261617
41	D5	27	6	-0.00536466	-0.00159972
41	D5	28	6	-0.00280925	0.000659199
41	D5	29	6	-0.00309017	8.17964e-05
41	D5	30	6	-0.00291041	-3.49286e-05
41	D5	31	6	-0.00410633	-0.00152734
41	D5	32	6	-0.00522969	-0.00294718
41	D5	33	6	-0.00402158	-0.00203557
41	D5	34	6	-0.00118818	0.000501349
41	D5	35	6	0.000836618	0.00222966
41	D5	36	6	3.482e-05	0.00113137
41	D5	37	6	-0.000707054	9.30122e-05
41	D5	38	6	-0.0011504	-0.000646819
41	D5	39	6	0.000543441	0.000750532
41	D5	40	6	-0.000135754	-0.00022515
42	D6	1	6	-0.0103945	-0.000719632
42	D6	2	6	-0.0101897	-0.000711801
42	D6	3	6	-0.00962485	-0.000343906
42	D6	4	6	-0.00996089	-0.000876924
42	D6	5	6	-0.0108283	-0.00194133
42	D6	6	6	-0.0103752	-0.00168521
42	D6	7	6	-0.00725816	0.00123485
42	D6	8	6	-0.00693984	0.00135619
42	D6	9	6	-0.0073118	0.000787251
42	D6	10	6	-0.00759747	0.00030459
42	D6	11	6	-0.00645539	0.00124969
42	D6	12	6	-0.00439744	0.00311066
42	D6	13	6	-0.00542343	0.00188768
42	D6	14	6	-0.00639929	0.000714844
42	D6	15	6	-0.00707794	-0.00016079
42	D6	16	6	-0.00729268	-0.000572516
42	D6	17	6	-0.00648666	3.65237e-05
42	D6	18	6	-0.00827261	-0.00194642
42	D6	19	6	-0.00865124	-0.00252202
42	D6	20	6	-0.00620039	-0.000268159
42	D6	21	6	-0.00409041	0.00164483
42	D6	22	6	-0.00487494	0.000663322
42	D6	23	6	-0.00581924	-0.00047796
42	D6	24	6	-0.00639839	-0.00125409
42	D6	25	6	-0.00674178	-0.00179446
42	D6	26	6	-0.00798168	-0.00323136
42	D6	27	6	-0.00776859	-0.00321525
42	D6	28	6	-0.00396031	0.000396047
42	D6	29	6	-0.00197684	0.00218254
42	D6	30	6	0.000758971	0.00472137
42	D6	31	6	0.00472369	0.0084891
42	D6	32	6	0.014858	0.0184265
42	D6	33	6	0.0353063	0.0386777
42	D6	34	6	0.0741709	0.0773454
42	D6	35	6	0.130361	0.133338
42	D6	36	6	0.205677	0.208458
42	D6	37	6	0.28819	0.290774
42	D6	38	6	0.358306	0.360692
42	D6	39	6	0.408214	0.410404
42	D6	40	6	0.434615	0.436608
43	D7	1	6	-0.0243096	-0.0107192
43	D7	2	6	-0.0240954	-0.010704
43	D7	3	6	-0.0201772	-0.00698484
43	D7	4	6	-0.01714	-0.00414666
43	D7	5	6	-0.013705	-0.000910709
43	D7	6	6	-0.0133537	-0.000758352
43	D7	7	6	-0.0121161	0.000280248
43	D7	8	6	-0.0114018	0.000795503
43	D7	9	6	-0.00773423	0.00426405
43	D7	10	6	-0.00855233	0.00324695
43	D7	11	6	-0.0100733	0.00152694
43	D7	12	6	-0.0106698	0.000731439
43	D7	13	6	-0.0100845	0.00111779
43	D7	14	6	-0.0106184	0.00038482
43	D7	15	6	-0.00917552	0.00162871
43	D7	16	6	-0.00617248	0.00443275
43	D7	17	6	-0.00857077	0.00183545
43	D7	18	6	-0.0101723	3.48732e-05
43	D7	19	6	-0.00978008	0.000228122
43	D7	20	6	-0.00886839	0.000940807
43	D7	21	6	-0.00729154	0.00231865
43	D7	22	6	-0.00728811	0.00212307
43	D7	23	6	-0.00945533	-0.000243155
43	D7	24	6	-0.0108579	-0.00184474
43	D7	25	6	-0.0110321	-0.00221795
43	D7	26	6	-0.011868	-0.00325282
43	D7	27	6	-0.0121368	-0.00372068
43	D7	28	6	-0.0123133	-0.00409621
43	D7	29	6	-0.00941813	-0.00140001
43	D7	30	6	-0.00809817	-0.000279058
43	D7	31	6	-0.0073738	0.000246301
43	D7	32	6	-0.00732735	9.3743e-05
43	D7	33	6	-0.00359713	0.00362495
43	D7	34	6	0.00257953	0.0096026
43	D7	35	6	0.0169338	0.0237579
43	D7	36	6	0.0452683	0.0518934
43	D7	37	6	0.090922	0.0973481
43	D7	38	6	0.155424	0.161651
43	D7	39	6	0.23628	0.242308
43	D7	40	6	0.306311	0.31214
44	D8	1	6	-0.0317624	-0.00449479
44	D8	2	6	-0.0310382	-0.00378573
44	D8	3	6	-0.030599	-0.00336154
44	D8	4	6	-0.0300683	-0.00284597
44	D8	5	6	-0.0302197	-0.00301244
44	D8	6	6	-0.0281748	-0.000982605
44	D8	7	6	-0.0248927	0.00228438
44	D8	8	6	-0.024209	0.00295301
44	D8	9	6	-0.0265247	0.000622238
44	D8	10	6	-0.0274892	-0.000357282
44	D8	11	6	-0.0258978	0.00121904
44	D8	12	6	-0.0262342	0.000867474
44	D8	13	6	-0.0265001	0.000586496
44	D8	14	6	-0.0269623	0.000109234
44	D8	15	6	-0.025229	0.00182747
44	D8	16	6	-0.0243234	0.00271803
44	D8	17	6	-0.0246589	0.00236743
44	D8	18	6	-0.0263172	0.000694005
44	D8	19	6	-0.0274024	-0.000406273
44	D8	20	6	-0.0271325	-0.000151446
44	D8	21	6	-0.0273423	-0.00037629
44	D8	22	6	-0.0278206	-0.00086971
44	D8	23	6	-0.0265218	0.000414034
44	D8	24	6	-0.025035	0.00188577
44	D8	25	6	-0.0249864	0.00191928
44	D8	26	6	-0.0256906	0.00120002
44	D8	27	6	-0.0289713	-0.00209579
44	D8	28	6	-0.0309711	-0.00411063
44	D8	29	6	-0.0312261	-0.00438074
44	D8	30	6	-0.0279175	-0.00108722
44	D8	31	6	-0.0276364	-0.000821154
44	D8	32	6	-0.0262816	0.00051853
44	D8	33	6	-0.0241124	0.00267264
44	D8	34	6	-0.0182361	0.00853385
44	D8	35	6	-0.00747054	0.0192844
44	D8	36	6	0.0119611	0.0387009
44	D8	37	6	0.0427961	0.0695208
44	D8	38	6	0.0907964	0.117506
44	D8	39	6	0.166177	0.192871
44	D8	40	6	0.237149	0.263829
45	D9	1	6	-0.0153425	-0.00492456
45	D9	2	6	-0.0152668	-0.00501657
45	D9	3	6	-0.0156121	-0.00552962
45	D9	4	6	-0.0153713	-0.00545648
45	D9	5	6	-0.012901	-0.00315395
45	D9	6	6	-0.0118387	-0.00225935
45	D9	7	6	-0.00812016	0.00129143
45	D9	8	6	-0.00652914	0.00271472
45	D9	9	6	-0.00584999	0.00322614
45	D9	10	6	-0.00523204	0.00367636
45	D9	11	6	-0.00532842	0.00341225
45	D9	12	6	-0.00586128	0.00271165
45	D9	13	6	-0.00532789	0.00307731
45	D9	14	6	-0.0050885	0.00314897
45	D9	15	6	-0.00502936	0.00304038
45	D9	16	6	-0.00450871	0.0033933
45	D9	17	6	-0.00613717	0.00159711
45	D9	18	6	-0.00800843	-0.000441885
45	D9	19	6	-0.00863599	-0.00123717
45	D9	20	6	-0.00749816	-0.00026708
45	D9	21	6	-0.00766976	-0.000606402
45	D9	22	6	-0.00781421	-0.00091859
45	D9	23	6	-0.0102363	-0.00350845
45	D9	24	6	-0.0108761	-0.00431594
45	D9	25	6	-0.00895209	-0.00255966
45	D9	26	6	-0.0088965	-0.0026718
45	D9	27	6	-0.00838743	-0.00233046
45	D9	28	6	-0.00805095	-0.00216172
45	D9	29	6	-0.00763339	-0.00191189
45	D9	30	6	-0.00591149	-0.000357713
45	D9	31	6	-0.00370925	0.00167679
45	D9	32	6	0.00150345	0.00672176
45	D9	33	6	0.00588812	0.0109387
45	D9	34	6	0.0169655	0.0218484
45	D9	35	6	0.0417902	0.0465053
45	D9	36	6	0.0811303	0.0856777
45	D9	37	6	0.143138	0.147517
45	D9	38	6	0.221477	0.225689
45	D9	39	6	0.301979	0.306023
45	D9	40	6	0.363988	0.367865
46	D10	1	6	0.165085	0.0136631
46	D10	2	6	0.164478	0.0164445
46	D10	3	6	0.157653	0.0130084
46	D10	4	6	0.151729	0.0104733
46	D10	5	6	0.145442	0.00757467
46	D10	6	6	0.140124	0.00564544
46	D10	7	6	0.133271	0.00218158
46	D10	8	6	0.129395	0.00169436
46	D10	9	6	0.124938	0.000625995
46	D10	10	6	0.117006	-0.00391738
46	D10	11	6	0.109917	-0.00761731
46	D10	12	6	0.107161	-0.00698402
46	D10	13	6	0.104507	-0.00624966
46	D10	14	6	0.0994815	-0.00788634
46	D10	15	6	0.0972722	-0.00670678
46	D10	16	6	0.0955114	-0.00507881
46	D10	17	6	0.0932511	-0.0039503
46	D10	18	6	0.0894067	-0.00440585
46	D10	19	6	0.0860185	-0.00440527
46	D10	20	6	0.0818048	-0.00523021
46	D10	21	6	0.0797443	-0.00390186
46	D10	22	6	0.0767661	-0.00349127
46	D10	23	6	0.0751934	-0.00167521
46	D10	24	6	0.0734597	-2.00334e-05
46	D10	25	6	0.0687122	-0.00137876
46	D10	26	6	0.0669469	0.000244723
46	D10	27	6	0.0658335	0.00252017
46	D10	28	6	0.0631746	0.00325011
46	D10	29	6	0.0605637	0.00402795
46	D10	30	6	0.0571604	0.00401353
46	D10	31	6	0.0566729	0.0069148
46	D10	32	6	0.0570934	0.0107241
46	D10	33	6	0.0582178	0.0152373
46	D10	34	6	0.0650535	0.0254618
46	D10	35	6	0.0834515	0.0472486
46	D10	36	6	0.110883	0.0780688
46	D10	37	6	0.156369	0.126943
46	D10	38	6	0.22123	0.195194
46	D10	39	6	0.293801	0.271153
46	D10	40	6	0.349218	0.329959
47	D11	1
47	D11	2
47	D11	3
47	D11	4
47	D11	5
47	D11	6
47	D11	7
47	D11	8
47	D11	9
47	D11	10
47	D11	11
47	D11	12
47	D11	13
47	D11	14
47	D11	15
47	D11	16
47	D11	17
47	D11	18
47	D11	19
47	D11	20
47	D11	21
47	D11	22
47	D11	23
47	D11	24
47	D11	25
47	D11	26
47	D11	27
47	D11	28
47	D11	29
47	D11	30
47	D11	31
47	D11	32
47	D11	33
47	D11	34
47	D11	35
47	D11	36
47	D11	37
47	D11	38
47	D11	39
47	D11	40
48	D12	1
48	D12	2
48	D12	3
48	D12	4
48	D12	5
48	D12	6
48	D12	7
48	D12	8
48	D12	9
48	D12	10
48	D12	11
48	D12	12
48	D12	13
48	D12	14
48	D12	15
48	D12	16
48	D12	17
48	D12	18
48	D12	19
48	D12	20
48	D12	21
48	D12	22
48	D12	23
48	D12	24
48	D12	25
48	D12	26
48	D12	27
48	D12	28
48	D12	29
48	D12	30
48	D12	31
48	D12	32
48	D12	33
48	D12	34
48	D12	35
48	D12	36
48	D12	37
48	D12	38
48	D12	39
48	D12	40
49	E1	1
49	E1	2
49	E1	3
49	E1	4
49	E1	5
49	E1	6
49	E1	7
49	E1	8
49	E1	9
49	E1	10
49	E1	11
49	E1	12
49	E1	13
49	E1	14
49	E1	15
49	E1	16
49	E1	17
49	E1	18
49	E1	19
49	E1	20
49	E1	21
49	E1	22
49	E1	23
49	E1	24
49	E1	25
49	E1	26
49	E1	27
49	E1	28
49	E1	29
49	E1	30
49	E1	31
49	E1	32
49	E1	33
[truncated: 1,887 more rows]

## Sheet: Results
Block Type	96-Well 0.2-mL Block
Calibration Background is expired	No
Calibration Background performed on	01-13-2023
Calibration Pure Dye ABY is expired	No
Calibration Pure Dye ABY performed on	01-13-2023
Calibration Pure Dye CY5 is expired	No
Calibration Pure Dye CY5 performed on	01-13-2023
Calibration Pure Dye FAM is expired	No
Calibration Pure Dye FAM performed on	01-13-2023
Calibration Pure Dye JUN is expired	No
Calibration Pure Dye JUN performed on	01-13-2023
Calibration Pure Dye MUSTANG PURPLE is expired	No
Calibration Pure Dye MUSTANG PURPLE performed on	01-13-2023
Calibration Pure Dye NED is expired	No
Calibration Pure Dye NED performed on	01-13-2023
Calibration Pure Dye ROX is expired	No
Calibration Pure Dye ROX performed on	01-13-2023
Calibration Pure Dye SYBR is expired	No
Calibration Pure Dye SYBR performed on	01-13-2023
Calibration Pure Dye TAMRA is expired	No
Calibration Pure Dye TAMRA performed on	01-13-2023
Calibration Pure Dye VIC is expired	No
Calibration Pure Dye VIC performed on	01-13-2023
Calibration ROI is expired	No
Calibration ROI performed on	01-13-2023
Calibration Uniformity is expired	No
Calibration Uniformity performed on	01-13-2023
Chemistry	SYBR_GREEN
Date Created	2024-01-09 23:28:40 PM CST
Experiment Barcode
Experiment Comment
Experiment File Name	D:\Users\Administrator\Desktop\YuH\2024-01-09_3.eds
Experiment Name	2024-01-09_3
Experiment Run End Time	2024-01-09 23:21:44 PM CST
Experiment Type	Comparative Cт (ΔΔCт)
Instrument Name	272522238
Instrument Serial Number	272522238
Instrument Type	QuantStudio™ 5 System
Passive Reference	ROX
Post-read Stage/Step
Pre-read Stage/Step
Quantification Cycle Method	Ct
Signal Smoothing On	true
Stage where Melt Analysis is performed	Stage3
Stage/ Cycle where Ct Analysis is performed	Stage2, Step3
User Name
Well	Well Position	Omit	Sample Name	Target Name	Task	Reporter	Quencher	Quantity	Quantity Mean	Quantity SD	RQ	RQ Min	RQ Max	CT	Ct Mean	Ct SD	Delta Ct	Delta Ct Mean	Delta Ct SD	Delta Ct SE	Delta Delta Ct	Automatic Ct Threshold	Ct Threshold	Automatic Baseline	Baseline Start	Baseline End	Amp Status	Comments	Cq Conf	THOLDFAIL	CQCONF	HIGHSD	Tm1	EXPFAIL	MTP	Tm2	NOAMP	Tm3	Tm4
2	A2	FALSE	ch1	1b	UNKNOWN	SYBR	None							33.9944	34.3288	0.472938						TRUE	0.04	TRUE	3	31	Amp		0.957848	Y	N	N	86.3027	N	N		N
3	A3	FALSE	ch2	1b	UNKNOWN	SYBR	None							33.6147	34.0281	0.584669						TRUE	0.04	TRUE	3	30	Amp		0.964888	Y	N	Y	86.4417	N	N		N
4	A4	FALSE	ch3	1b	UNKNOWN	SYBR	None							32.7959	32.9355	0.197452						TRUE	0.04	TRUE	3	30	Amp		0.981403	Y	N	N	86.4417	N	N		N
5	A5	FALSE	cm2	1b	UNKNOWN	SYBR	None							Undetermined								TRUE	0.04	TRUE	3	39	No Amp		0	Y	Y	N	86.4394	Y	Y	81.7652	Y	73.001	78.2595
6	A6	FALSE	cm3	1b	UNKNOWN	SYBR	None							33.579	33.8542	0.389186						TRUE	0.04	TRUE	3	31	Amp		0.967919	Y	N	N	86.2934	N	N		N
7	A7	FALSE	cm4	1b	UNKNOWN	SYBR	None							34.8566	34.9485	0.130012						TRUE	0.04	TRUE	3	32	Amp		0.971168	Y	N	N	86.316	N	N		N
8	A8	FALSE	ev1	1b	UNKNOWN	SYBR	None							Undetermined								TRUE	0.04	TRUE	3	39	No Amp		0	Y	Y	N	63.2175	Y	N		Y
9	A9	FALSE	ev2	1b	UNKNOWN	SYBR	None							32.8499	33.759	1.28565						TRUE	0.04	TRUE	3	29	Amp		0.983222	Y	N	Y	86.1687	N	N		N
10	A10	FALSE	ev3	1b	UNKNOWN	SYBR	None							Undetermined								TRUE	0.04	TRUE	3	39	No Amp		0	Y	Y	N	64.972	Y	N		Y
14	B2	FALSE	ch1	1b	UNKNOWN	SYBR	None							34.6632	34.3288	0.472938						TRUE	0.04	TRUE	3	31	Amp		0.924403	Y	N	N	86.1566	N	N		N
15	B3	FALSE	ch2	1b	UNKNOWN	SYBR	None							34.4415	34.0281	0.584669						TRUE	0.04	TRUE	3	31	Amp		0.972442	Y	N	Y	86.2956	N	N		N
16	B4	FALSE	ch3	1b	UNKNOWN	SYBR	None							33.0751	32.9355	0.197452						TRUE	0.04	TRUE	3	30	Amp		0.983177	Y	N	N	86.2956	N	N		N
17	B5	FALSE	cm2	1b	UNKNOWN	SYBR	None							Undetermined								TRUE	0.04	TRUE	3	39	No Amp		0	Y	Y	N	60.0008	Y	N		Y
18	B6	FALSE	cm3	1b	UNKNOWN	SYBR	None							34.1294	33.8542	0.389186						TRUE	0.04	TRUE	3	31	Amp		0.964825	Y	N	N	86.1473	N	N		N
19	B7	FALSE	cm4	1b	UNKNOWN	SYBR	None							35.0404	34.9485	0.130012						TRUE	0.04	TRUE	3	31	Amp		0.94655	Y	N	N	86.1698	N	N		N
20	B8	FALSE	ev1	1b	UNKNOWN	SYBR	None							Undetermined								TRUE	0.04	TRUE	3	39	No Amp		0	Y	Y	N	60.0012	Y	N		Y
21	B9	FALSE	ev2	1b	UNKNOWN	SYBR	None							34.668	33.759	1.28565						TRUE	0.04	TRUE	3	32	Amp		0.941716	Y	N	Y	86.0225	N	N		N
22	B10	FALSE	ev3	1b	UNKNOWN	SYBR	None							Undetermined								TRUE	0.04	TRUE	3	39	No Amp		0	Y	Y	N	60.4403	Y	N		Y
26	C2	FALSE	ch1	6	UNKNOWN	SYBR	None				1	0.0116298	85.9859	34.3407	35.7963	2.0585		1.46749	2.11213	1.4935	0	TRUE	0.04	TRUE	3	31	Amp		0.963893	Y	N	Y	83.3804	N	N		N
27	C3	FALSE	ch2	6	UNKNOWN	SYBR	None				1.40219	0.397567	4.94544	35.0956	35.0079	0.124051		0.979801	0.597684	0.422627	-0.487684	TRUE	0.04	TRUE	3	32	Amp		0.972074	Y	N	N	84.5427	N	Y	76.8004	N
28	C4	FALSE	ch3	6	UNKNOWN	SYBR	None				5.88261	1.03015	33.5922	31.2793	31.8465	0.802237		-1.08897	0.826179	0.584197	-2.55646	TRUE	0.04	TRUE	3	27	Amp		0.981678	Y	N	Y	83.374	N	N		N
29	C5	FALSE	cm2	6	UNKNOWN	SYBR	None							34.0194	34.0194							TRUE	0.04	TRUE	3	31	Amp		0.959458	Y	N	N	83.2259	N	N		N
30	C6	FALSE	cm3	6	UNKNOWN	SYBR	None				2.45389	0.100923	59.6652	35.0606	34.0266	1.46227		0.172415	1.51318	1.06998	-1.29507	TRUE	0.04	TRUE	3	32	Amp		0.9679	Y	N	Y	83.372	N	N		N
31	C7	FALSE	cm4	6	UNKNOWN	SYBR	None				2.90473	0.306996	27.4841	34.1297	34.8776	1.05767		-0.0709209	1.06563	0.753516	-1.53841	TRUE	0.04	TRUE	3	31	Amp		0.967047	Y	N	Y	83.2459	N	N		N
32	C8	FALSE	ev1	6	UNKNOWN	SYBR	None							36.8469	36.4712	0.53139						TRUE	0.04	TRUE	3	34	Amp		0.949198	Y	N	Y	77.252	N	N		N
33	C9	FALSE	ev2	6	UNKNOWN	SYBR	None				1.9015	0.0860362	42.0254	33.7984	34.2993	0.708439		0.540346	1.46792	1.03798	-0.927139	TRUE	0.04	TRUE	3	30	Amp		0.966016	Y	N	Y	83.245	N	N		N
34	C10	FALSE	ev3	6	UNKNOWN	SYBR	None							34.9541	34.8485	0.149344						TRUE	0.04	TRUE	3	32	Amp		0.961242	Y	N	N	83.0988	N	Y	88.6538	N	76.2281
38	D2	FALSE	ch1	6	UNKNOWN	SYBR	None				1	0.0116298	85.9859	37.2518	35.7963	2.0585		1.46749	2.11213	1.4935	0	TRUE	0.04	TRUE	3	34	Amp		0.925895	Y	N	Y	77.0973	N	N		N
39	D3	FALSE	ch2	6	UNKNOWN	SYBR	None				1.40219	0.397567	4.94544	34.9202	35.0079	0.124051		0.979801	0.597684	0.422627	-0.487684	TRUE	0.04	TRUE	3	32	Amp		0.957533	Y	N	N	83.374	N	N		N
40	D4	FALSE	ch3	6	UNKNOWN	SYBR	None				5.88261	1.03015	33.5922	32.4138	31.8465	0.802237		-1.08897	0.826179	0.584197	-2.55646	TRUE	0.04	TRUE	3	30	Amp		0.971155	Y	N	Y	83.2279	N	N		N
41	D5	FALSE	cm2	6	UNKNOWN	SYBR	None							Undetermined	34.0194							TRUE	0.04	TRUE	3	39	No Amp		0	Y	Y	N	60.0008	Y	N		Y
42	D6	FALSE	cm3	6	UNKNOWN	SYBR	None				2.45389	0.100923	59.6652	32.9926	34.0266	1.46227		0.172415	1.51318	1.06998	-1.29507	TRUE	0.04	TRUE	3	30	Amp		0.975515	Y	N	Y	83.2259	N	N		N
43	D7	FALSE	cm4	6	UNKNOWN	SYBR	None				2.90473	0.306996	27.4841	35.6255	34.8776	1.05767		-0.0709209	1.06563	0.753516	-1.53841	TRUE	0.04	TRUE	3	33	Amp		0.899305	Y	N	Y	83.2459	N	N		N
44	D8	FALSE	ev1	6	UNKNOWN	SYBR	None							36.0954	36.4712	0.53139						TRUE	0.04	TRUE	3	33	Amp		0.948763	Y	N	Y	83.2459	N	N		N
45	D9	FALSE	ev2	6	UNKNOWN	SYBR	None				1.9015	0.0860362	42.0254	34.8002	34.2993	0.708439		0.540346	1.46792	1.03798	-0.927139	TRUE	0.04	TRUE	3	32	Amp		0.942602	Y	N	Y	83.245	N	N		N
46	D10	FALSE	ev3	6	UNKNOWN	SYBR	None							34.7429	34.8485	0.149344						TRUE	0.04	TRUE	3	32	Amp		0.902771	Y	N	N	77.1052	N	N		N
50	E2	FALSE	ch1	tnfa	UNKNOWN	SYBR	None				1	0.349265	2.86316	32.7103	32.5982	0.158572		-1.73058	0.498814	0.352714	0	TRUE	0.0516353	TRUE	3	29	Amp		0.980068	N	N	N	84.2571	N	N		N
51	E3	FALSE	ch2	tnfa	UNKNOWN	SYBR	None				1.0641	0.267863	4.22721	32.0005	32.2079	0.293283		-1.82022	0.654105	0.462522	-0.0896358	TRUE	0.0516353	TRUE	3	28	Amp		0.96846	N	N	N	84.3966	N	N		N
52	E4	FALSE	ch3	tnfa	UNKNOWN	SYBR	None				0.759985	0.106398	5.42846	30.9566	31.6009	0.911164		-1.33462	0.932312	0.659244	0.395957	TRUE	0.0516353	TRUE	3	28	Amp		0.977863	N	N	Y	84.3966	N	N		N
53	E5	FALSE	cm2	tnfa	UNKNOWN	SYBR	None							34.7928	36.809	2.8513						TRUE	0.0516353	TRUE	3	31	Amp		0.901264	N	N	Y	84.2484	N	N		N
54	E6	FALSE	cm3	tnfa	UNKNOWN	SYBR	None				0.496368	0.206079	1.19556	33.2397	33.1341	0.149298		-0.72006	0.41684	0.294751	1.01052	TRUE	0.0516353	TRUE	3	30	Amp		0.972043	N	N	N	84.2484	N	N		N
55	E7	FALSE	cm4	tnfa	UNKNOWN	SYBR	None				0.529943	0.334573	0.839395	34.0102	34.134	0.175096		-0.814487	0.218087	0.154211	0.916092	TRUE	0.0516353	TRUE	3	31	Amp		0.937479	N	N	N	84.1231	N	N		N
56	E8	FALSE	ev1	tnfa	UNKNOWN	SYBR	None							38.3184	36.8958	2.01179						TRUE	0.0516353	TRUE	3	34	Inconclusive		0.887665	N	N	Y	86.9008	N	Y	80.7607	N	71.4043
57	E9	FALSE	ev2	tnfa	UNKNOWN	SYBR	None				0.493034	0.0269482	9.02036	33.3999	33.0486	0.496831		-0.710339	1.37831	0.974614	1.02024	TRUE	0.0516353	TRUE	3	30	Amp		0.965111	N	N	N	84.1221	N	N		N
58	E10	FALSE	ev3	tnfa	UNKNOWN	SYBR	None							Undetermined	35.5463							TRUE	0.0516353	TRUE	3	39	No Amp		0	N	Y	N	60.7326	Y	N		Y
62	F2	FALSE	ch1	tnfa	UNKNOWN	SYBR	None				1	0.349265	2.86316	32.4861	32.5982	0.158572		-1.73058	0.498814	0.352714	0	TRUE	0.0516353	TRUE	3	29	Amp		0.957594	N	N	N	84.2571	N	N		N
63	F3	FALSE	ch2	tnfa	UNKNOWN	SYBR	None				1.0641	0.267863	4.22721	32.4153	32.2079	0.293283		-1.82022	0.654105	0.462522	-0.0896358	TRUE	0.0516353	TRUE	3	29	Amp		0.968771	N	N	N	84.3966	N	N		N
64	F4	FALSE	ch3	tnfa	UNKNOWN	SYBR	None				0.759985	0.106398	5.42846	32.2452	31.6009	0.911164		-1.33462	0.932312	0.659244	0.395957	TRUE	0.0516353	TRUE	3	29	Amp		0.852357	N	N	Y	84.1044	N	Y	88.779	N
65	F5	FALSE	cm2	tnfa	UNKNOWN	SYBR	None							38.8252	36.809	2.8513						TRUE	0.0516353	TRUE	3	34	Inconclusive		0.209067	N	Y	Y	91.844	N	Y	85.563	N	75.7764
66	F6	FALSE	cm3	tnfa	UNKNOWN	SYBR	None				0.496368	0.206079	1.19556	33.0285	33.1341	0.149298		-0.72006	0.41684	0.294751	1.01052	TRUE	0.0516353	TRUE	3	29	Amp		0.981024	N	N	N	84.2484	N	N		N
67	F7	FALSE	cm4	tnfa	UNKNOWN	SYBR	None				0.529943	0.334573	0.839395	34.2578	34.134	0.175096		-0.814487	0.218087	0.154211	0.916092	TRUE	0.0516353	TRUE	3	31	Amp		0.94607	N	N	N	84.1231	N	N		N
68	F8	FALSE	ev1	tnfa	UNKNOWN	SYBR	None							35.4733	36.8958	2.01179						TRUE	0.0516353	TRUE	3	32	Amp		0.975249	N	N	Y	83.9769	N	Y	90.4094	N
69	F9	FALSE	ev2	tnfa	UNKNOWN	SYBR	None				0.493034	0.0269482	9.02036	32.6973	33.0486	0.496831		-0.710339	1.37831	0.974614	1.02024	TRUE	0.0516353	TRUE	3	30	Amp		0.944639	N	N	N	84.1221	N	N		N
70	F10	FALSE	ev3	tnfa	UNKNOWN	SYBR	None							35.5463	35.5463							TRUE	0.0516353	TRUE	3	32	Amp		0.935294	N	N	N	84.1221	N	N		N
74	G2	FALSE	ch1	actin	UNKNOWN	SYBR	None				1	0.362265	2.76041	32.2572	32.1933	0.0903116		-2.13548	0.481483	0.34046	0	TRUE	0.0429764	TRUE	3	28	Amp		0.965504	N	N	N	89.8096	N	N		N
75	G3	FALSE	ch2	actin	UNKNOWN	SYBR	None				31.3915	9.05116	108.873	26.9748	26.9203	0.0770498		-7.10778	0.589724	0.416998	-4.9723	TRUE	0.0429764	TRUE	3	24	Amp		0.92141	N	N	N	89.9476	N	N		N
76	G4	FALSE	ch3	actin	UNKNOWN	SYBR	None				0.414841	0.156931	1.09661	31.7749	32.0694	0.416524		-0.866104	0.460955	0.325945	1.26937	TRUE	0.0429764	TRUE	3	28	Amp		0.952263	N	N	N	89.8015	N	N		N
77	G5	FALSE	cm2	actin	UNKNOWN	SYBR	None							34.9754	33.8082	1.65066						TRUE	0.0429764	TRUE	3	31	Amp		0.931614	N	N	Y	89.9451	N	N		N
78	G6	FALSE	cm3	actin	UNKNOWN	SYBR	None				1.34815	0.458518	3.96385	31.5223	31.2877	0.331772		-2.56645	0.511408	0.36162	-0.430977	TRUE	0.0429764	TRUE	3	28	Amp		0.959244	N	N	N	89.7991	N	N		N
79	G7	FALSE	cm4	actin	UNKNOWN	SYBR	None				0.416676	0.268621	0.646334	33.9611	34.076	0.162583		-0.872473	0.208174	0.147201	1.263	TRUE	0.0429764	TRUE	3	31	Amp		0.925875	N	N	N	89.6784	N	N		N
80	G8	FALSE	ev1	actin	UNKNOWN	SYBR	None							33.6602	34.397	1.04195						TRUE	0.0429764	TRUE	3	30	Amp		0.986729	N	N	Y	89.9708	N	N		N
81	G9	FALSE	ev2	actin	UNKNOWN	SYBR	None				2.89692	0.185701	45.1918	29.9403	30.089	0.210238		-3.66999	1.30273	0.921169	-1.53452	TRUE	0.0429764	TRUE	3	27	Amp		0.966414	N	N	N	89.8233	N	N		N
82	G10	FALSE	ev3	actin	UNKNOWN	SYBR	None							29.4988	29.3424	0.2212						TRUE	0.0429764	TRUE	3	26	Amp		0.946523	N	N	N	89.9694	N	N		N
86	H2	FALSE	ch1	actin	UNKNOWN	SYBR	None				1	0.362265	2.76041	32.1294	32.1933	0.0903116		-2.13548	0.481483	0.34046	0	TRUE	0.0429764	TRUE	3	29	Amp		0.97407	N	N	N	89.8096	N	N		N
87	H3	FALSE	ch2	actin	UNKNOWN	SYBR	None				31.3915	9.05116	108.873	26.8659	26.9203	0.0770498		-7.10778	0.589724	0.416998	-4.9723	TRUE	0.0429764	TRUE	3	23	Amp		0.947981	N	N	N	89.9476	N	N		N
88	H4	FALSE	ch3	actin	UNKNOWN	SYBR	None				0.414841	0.156931	1.09661	32.3639	32.0694	0.416524		-0.866104	0.460955	0.325945	1.26937	TRUE	0.0429764	TRUE	3	29	Amp		0.982253	N	N	N	89.8015	N	N		N
89	H5	FALSE	cm2	actin	UNKNOWN	SYBR	None							32.641	33.8082	1.65066						TRUE	0.0429764	TRUE	3	29	Amp		0.978816	N	N	Y	90.0912	N	N		N
90	H6	FALSE	cm3	actin	UNKNOWN	SYBR	None				1.34815	0.458518	3.96385	31.0531	31.2877	0.331772		-2.56645	0.511408	0.36162	-0.430977	TRUE	0.0429764	TRUE	3	28	Amp		0.967207	N	N	N	89.7991	N	N		N
91	H7	FALSE	cm4	actin	UNKNOWN	SYBR	None				0.416676	0.268621	0.646334	34.191	34.076	0.162583		-0.872473	0.208174	0.147201	1.263	TRUE	0.0429764	TRUE	3	31	Amp		0.966598	N	N	N	87.7779	N	Y	79.1525	N
92	H8	FALSE	ev1	actin	UNKNOWN	SYBR	None							35.1338	34.397	1.04195						TRUE	0.0429764	TRUE	3	31	Amp		0.978138	N	N	Y	89.9708	N	N		N
93	H9	FALSE	ev2	actin	UNKNOWN	SYBR	None				2.89692	0.185701	45.1918	30.2376	30.089	0.210238		-3.66999	1.30273	0.921169	-1.53452	TRUE	0.0429764	TRUE	3	26	Amp		0.972576	N	N	N	90.1156	N	N		N
94	H10	FALSE	ev3	actin	UNKNOWN	SYBR	None							29.186	29.3424	0.2212						TRUE	0.0429764	TRUE	3	26	Amp		0.955263	N	N	N	89.8233	N	N		N
Analysis Type	Singleplex
Endogenous Control	1b
RQ Min/Max Confidence Level	95.0
Reference Sample	ch1

## Sheet: Melt Curve Raw Data
Block Type	96-Well 0.2-mL Block
Calibration Background is expired	No
Calibration Background performed on	01-13-2023
Calibration Pure Dye ABY is expired	No
Calibration Pure Dye ABY performed on	01-13-2023
Calibration Pure Dye CY5 is expired	No
Calibration Pure Dye CY5 performed on	01-13-2023
Calibration Pure Dye FAM is expired	No
Calibration Pure Dye FAM performed on	01-13-2023
Calibration Pure Dye JUN is expired	No
Calibration Pure Dye JUN performed on	01-13-2023
Calibration Pure Dye MUSTANG PURPLE is expired	No
Calibration Pure Dye MUSTANG PURPLE performed on	01-13-2023
Calibration Pure Dye NED is expired	No
Calibration Pure Dye NED performed on	01-13-2023
Calibration Pure Dye ROX is expired	No
Calibration Pure Dye ROX performed on	01-13-2023
Calibration Pure Dye SYBR is expired	No
Calibration Pure Dye SYBR performed on	01-13-2023
Calibration Pure Dye TAMRA is expired	No
Calibration Pure Dye TAMRA performed on	01-13-2023
Calibration Pure Dye VIC is expired	No
Calibration Pure Dye VIC performed on	01-13-2023
Calibration ROI is expired	No
Calibration ROI performed on	01-13-2023
Calibration Uniformity is expired	No
Calibration Uniformity performed on	01-13-2023
Chemistry	SYBR_GREEN
Date Created	2024-01-09 23:28:40 PM CST
Experiment Barcode
Experiment Comment
Experiment File Name	D:\Users\Administrator\Desktop\YuH\2024-01-09_3.eds
Experiment Name	2024-01-09_3
Experiment Run End Time	2024-01-09 23:21:44 PM CST
Experiment Type	Comparative Cт (ΔΔCт)
Instrument Name	272522238
Instrument Serial Number	272522238
Instrument Type	QuantStudio™ 5 System
Passive Reference	ROX
Post-read Stage/Step
Pre-read Stage/Step
Quantification Cycle Method	Ct
Signal Smoothing On	true
Stage where Melt Analysis is performed	Stage3
Stage/ Cycle where Ct Analysis is performed	Stage2, Step3
User Name
Well	Well Position	Reading	Temperature	Fluorescence	Derivative	Target Name
2	A2	1	60.0015	102487	1782.57	1b
2	A2	2	60.2937	101828	1878.84	1b
2	A2	3	60.586	102117	2003.36	1b
2	A2	4	60.8782	102043	2158.59	1b
2	A2	5	61.1704	100252	2337.49	1b
2	A2	6	61.4627	99832.1	2510.9	1b
2	A2	7	61.7549	99665.2	2662.44	1b
2	A2	8	62.0471	98757.2	2782.4	1b
2	A2	9	62.3394	96772.8	2859.21	1b
2	A2	10	62.6316	96110.9	2893.66	1b
2	A2	11	62.9239	95657.7	2899.12	1b
2	A2	12	63.2161	94011.8	2896.45	1b
2	A2	13	63.5083	93627.8	2905.02	1b
2	A2	14	63.8006	92791.6	2934.15	1b
2	A2	15	64.0928	91818	2978.49	1b
2	A2	16	64.385	91153.8	3020.1	1b
2	A2	17	64.6773	90047.1	3037.27	1b
2	A2	18	64.9695	88711.8	3015.83	1b
2	A2	19	65.2617	87393.6	2957.04	1b
2	A2	20	65.554	86257.6	2876.31	1b
2	A2	21	65.8462	86440.1	2793.6	1b
2	A2	22	66.1385	85400.2	2722.08	1b
2	A2	23	66.4307	84092.8	2663.17	1b
2	A2	24	66.7229	83874.3	2610.99	1b
2	A2	25	67.0152	81953	2561.95	1b
2	A2	26	67.3074	81802	2521.39	1b
2	A2	27	67.5996	81310.9	2502.13	1b
2	A2	28	67.8919	80117	2516.06	1b
2	A2	29	68.1841	80212.5	2564.85	1b
2	A2	30	68.4763	78797.3	2635.88	1b
2	A2	31	68.7686	78243.1	2706.58	1b
2	A2	32	69.0608	77468.9	2754.27	1b
2	A2	33	69.3531	74861	2765.03	1b
2	A2	34	69.6453	75426	2736.44	1b
2	A2	35	69.9375	74998	2673.84	1b
2	A2	36	70.2298	73485.8	2585.07	1b
2	A2	37	70.522	72249.3	2479.09	1b
2	A2	38	70.8142	71845.3	2362.56	1b
2	A2	39	71.1065	71212.4	2253.58	1b
2	A2	40	71.3987	71032	2185.46	1b
2	A2	41	71.6909	70091.9	2177.4	1b
2	A2	42	71.9832	69603.5	2233.96	1b
2	A2	43	72.2754	69299.1	2340.93	1b
2	A2	44	72.5676	68244.8	2462.29	1b
2	A2	45	72.8599	66678.8	2561.84	1b
2	A2	46	73.1521	66810.4	2621.31	1b
2	A2	47	73.4444	65012.7	2626.93	1b
2	A2	48	73.7366	64105.8	2581.95	1b
2	A2	49	74.0288	63358	2504.57	1b
2	A2	50	74.3211	64007.5	2421.29	1b
2	A2	51	74.6133	61470.2	2350.47	1b
2	A2	52	74.9055	61925.5	2321.13	1b
2	A2	53	75.1978	61386.1	2338.79	1b
2	A2	54	75.49	60243.5	2391.19	1b
2	A2	55	75.7822	59773.2	2448.29	1b
2	A2	56	76.0745	58933.5	2485.07	1b
2	A2	57	76.3667	57016.4	2486.47	1b
2	A2	58	76.659	56963.4	2451.69	1b
2	A2	59	76.9512	56029.9	2395.35	1b
2	A2	60	77.2434	55968.3	2340.77	1b
2	A2	61	77.5357	55672	2315.58	1b
2	A2	62	77.8279	54249.3	2324.68	1b
2	A2	63	78.1201	53008.6	2353.54	1b
2	A2	64	78.4124	53736.2	2376.07	1b
2	A2	65	78.7046	51902.2	2367.38	1b
2	A2	66	78.9968	51054.1	2315.74	1b
2	A2	67	79.2891	50039	2229.56	1b
2	A2	68	79.5813	49634.7	2135.33	1b
2	A2	69	79.8735	50000	2065.82	1b
2	A2	70	80.1658	49108.4	2043.45	1b
2	A2	71	80.458	48649.3	2068.56	1b
2	A2	72	80.7503	47266	2120.52	1b
2	A2	73	81.0425	46535.7	2170.6	1b
2	A2	74	81.3347	45745.6	2197.43	1b
2	A2	75	81.627	45732.7	2195.29	1b
2	A2	76	81.9192	44616.9	2172.48	1b
2	A2	77	82.2114	43843	2145.48	1b
2	A2	78	82.5037	43470.2	2134.82	1b
2	A2	79	82.7959	42389.2	2165.83	1b
2	A2	80	83.0881	42386.1	2271.84	1b
2	A2	81	83.3804	41743.5	2487.48	1b
2	A2	82	83.6726	40399	2842.46	1b
2	A2	83	83.9648	40150.5	3415.86	1b
2	A2	84	84.2571	38730.3	4276.02	1b
2	A2	85	84.5493	37079	5480.1	1b
2	A2	86	84.8416	35920.7	7042.46	1b
2	A2	87	85.1338	33499.5	8895.43	1b
2	A2	88	85.426	28545.8	10861.5	1b
2	A2	89	85.7183	20256.6	12659.6	1b
2	A2	90	86.0105	10641.4	13958	1b
2	A2	91	86.3027	2255.52	14463.8	1b
2	A2	92	86.595	-862.725	14018.7	1b
2	A2	93	86.8872	-3322.35	12660.2	1b
2	A2	94	87.1794	-4030.32	10618.7	1b
2	A2	95	87.4717	-3396.83	8248.92	1b
2	A2	96	87.7639	-3786.06	5922.71	1b
2	A2	97	88.0562	-3806.31	3928.79	1b
2	A2	98	88.3484	-3056.32	2416.48	1b
2	A2	99	88.6406	-3603.93	1260.92	1b
2	A2	100	88.9329	-4280.2	568.05	1b
2	A2	101	89.2251	-3464.78	201.034	1b
2	A2	102	89.5173	-3685.38	33.1814	1b
2	A2	103	89.8096	-3745.08	-26.3264	1b
2	A2	104	90.1018	-3924.99	-32.0005	1b
2	A2	105	90.394	-3657.32	-14.7737	1b
2	A2	106	90.6863	-4246.3	5.05762	1b
2	A2	107	90.9785	-3954.75	12.1736	1b
2	A2	108	91.2708	-5185.48	-2.36523	1b
2	A2	109	91.563	-3248.74	-38.2039	1b
2	A2	110	91.8552	-4345.45	-86.9336	1b
2	A2	111	92.1475	-4070.2	-138.363	1b
2	A2	112	92.4397	-4072.09	-187.104	1b
2	A2	113	92.7319	-4980.19	-233.702	1b
2	A2	114	93.0242	-3443.26	-279.544	1b
2	A2	115	93.3164	-4186.92	-321.131	1b
2	A2	116	93.6086	-3508.35	-350.216	1b
2	A2	117	93.9009	-3902.93	-360.511	1b
2	A2	118	94.1931	-3782.11	-354.832	1b
2	A2	119	94.4853	-4818.57	-345.817	1b
2	A2	120	94.7776	-3787.15	-349.053	1b
3	A3	1	60.0013	120599	2722.1	1b
3	A3	2	60.2935	120730	2756.91	1b
3	A3	3	60.5856	120180	2789.05	1b
3	A3	4	60.8778	119332	2810.34	1b
3	A3	5	61.1699	117724	2819.95	1b
3	A3	6	61.4621	116891	2827.29	1b
3	A3	7	61.7543	116720	2847.74	1b
3	A3	8	62.0464	115398	2893.16	1b
3	A3	9	62.3386	115181	2963.49	1b
3	A3	10	62.6307	113858	3044.39	1b
3	A3	11	62.9229	113086	3112.77	1b
3	A3	12	63.215	111766	3146.51	1b
3	A3	13	63.5072	110862	3133.52	1b
3	A3	14	63.7994	108910	3076.44	1b
3	A3	15	64.0915	109346	2991.59	1b
3	A3	16	64.3837	107677	2903.38	1b
3	A3	17	64.6758	106068	2836.08	1b
3	A3	18	64.968	106881	2806.02	1b
3	A3	19	65.2602	105622	2816.91	1b
3	A3	20	65.5523	104278	2860.14	1b
3	A3	21	65.8445	103644	2919.23	1b
3	A3	22	66.1366	102769	2975.96	1b
3	A3	23	66.4288	101704	3015.48	1b
3	A3	24	66.721	100514	3028.89	1b
3	A3	25	67.0131	99842.3	3014.04	1b
3	A3	26	67.3053	98278.5	2974.24	1b
3	A3	27	67.5974	97892.6	2915.94	1b
3	A3	28	67.8896	96975.1	2846.78	1b
3	A3	29	68.1818	96303.8	2775.05	1b
3	A3	30	68.4739	94662	2710.5	1b
3	A3	31	68.7661	94228.9	2664.69	1b
3	A3	32	69.0582	94205.1	2648.3	1b
3	A3	33	69.3504	92613	2665.94	1b
3	A3	34	69.6425	92192.5	2711.34	1b
3	A3	35	69.9347	91772.6	2766.36	1b
3	A3	36	70.2269	89990.2	2805.93	1b
3	A3	37	70.519	89485.4	2807.77	1b
3	A3	38	70.8112	88661.1	2762.84	1b
3	A3	39	71.1033	86550.6	2681.15	1b
3	A3	40	71.3955	86988.5	2582.58	1b
3	A3	41	71.6877	85790.5	2497.74	1b
3	A3	42	71.9798	86263.1	2455.99	1b
3	A3	43	72.272	84715.3	2456.22	1b
3	A3	44	72.5641	84037.9	2478.24	1b
3	A3	45	72.8563	82972.2	2497.17	1b
3	A3	46	73.1485	81855.4	2498.75	1b
3	A3	47	73.4406	81411.4	2485.63	1b
3	A3	48	73.7328	81119.7	2471.74	1b
3	A3	49	74.0249	80042	2470.88	1b
3	A3	50	74.3171	79381.9	2487.5	1b
3	A3	51	74.6093	78387.3	2515.28	1b
3	A3	52	74.9014	77859	2542.63	1b
3	A3	53	75.1936	76724.6	2560.6	1b
3	A3	54	75.4857	76256.7	2568.91	1b
3	A3	55	75.7779	74614.3	2576.39	1b
3	A3	56	76.07	74745.4	2595.27	1b
3	A3	57	76.3622	74032.6	2631.54	1b
3	A3	58	76.6544	73689.2	2673.62	1b
3	A3	59	76.9465	71719.7	2710	1b
3	A3	60	77.2387	70910.4	2722	1b
3	A3	61	77.5308	70038.1	2697.79	1b
3	A3	62	77.823	70076.8	2637.64	1b
3	A3	63	78.1152	68281.5	2541.85	1b
3	A3	64	78.4073	68180.6	2436.81	1b
3	A3	65	78.6995	67228	2344.38	1b
3	A3	66	78.9916	66224.9	2279.34	1b
3	A3	67	79.2838	66910	2245.78	1b
3	A3	68	79.576	65365.7	2235.15	1b
3	A3	69	79.8681	64580.1	2230.21	1b
3	A3	70	80.1603	63673.4	2215.52	1b
3	A3	71	80.4524	63063.9	2188.61	1b
3	A3	72	80.7446	62345	2163.8	1b
3	A3	73	81.0367	61649.1	2163.56	1b
3	A3	74	81.3289	62059.5	2201.71	1b
3	A3	75	81.6211	61353.9	2269.93	1b
3	A3	76	81.9132	59696.9	2339.12	1b
3	A3	77	82.2054	57951.2	2377.12	1b
3	A3	78	82.4975	58322.9	2372.78	1b
3	A3	79	82.7897	57278.2	2351.11	1b
3	A3	80	83.0819	56514.3	2370.65	1b
3	A3	81	83.374	56820.2	2506.98	1b
3	A3	82	83.6662	55860.3	2807.74	1b
3	A3	83	83.9583	54907.3	3315.05	1b
3	A3	84	84.2505	53679.9	4093.02	1b
3	A3	85	84.5427	51899.5	5183.6	1b
3	A3	86	84.8348	50760.6	6611.77	1b
3	A3	87	85.127	48811.2	8357.38	1b
3	A3	88	85.4191	45963.9	10317.5	1b
3	A3	89	85.7113	38254.3	12280.8	1b
3	A3	90	86.0034	30465.7	13939.5	1b
3	A3	91	86.2956	20506.7	14951.5	1b
3	A3	92	86.5878	14406.2	15043.1	1b
3	A3	93	86.8799	10250.2	14113.6	1b
3	A3	94	87.1721	9351.48	12289.3	1b
3	A3	95	87.4642	9073.58	9894.87	1b
3	A3	96	87.7564	8921.68	7347.41	1b
3	A3	97	88.0486	9630.54	5024.77	1b
3	A3	98	88.3407	8966.9	3166.89	1b
3	A3	99	88.6329	9311.79	1730.52	1b
3	A3	100	88.925	8838.29	766.515	1b
3	A3	101	89.2172	9468.99	216.088	1b
3	A3	102	89.5094	8860.25	-63.9385	1b
3	A3	103	89.8015	9274.34	-182.416	1b
3	A3	104	90.0937	9307.92	-207.778	1b
3	A3	105	90.3858	9650.56	-180.792	1b
3	A3	106	90.678	8809.4	-129.736	1b
3	A3	107	90.9702	8519.54	-77.4919	1b
3	A3	108	91.2623	8891.34	-39.5566	1b
3	A3	109	91.5545	8878.71	-19.7041	1b
3	A3	110	91.8466	8690.74	-10.9512	1b
3	A3	111	92.1388	9051.09	-3.56104	1b
3	A3	112	92.431	8426.3	5.64233	1b
3	A3	113	92.7231	7968.64	10.2732	1b
3	A3	114	93.0153	8447.59	0.183594	1b
3	A3	115	93.3074	8206.63	-28.9187	1b
3	A3	116	93.5996	8196.54	-70.0466	1b
3	A3	117	93.8917	8594.58	-108.061	1b
3	A3	118	94.1839	8638.65	-128.821	1b
3	A3	119	94.4761	7770.09	-127.501	1b
3	A3	120	94.7682	8108.26	-110.376	1b
4	A4	1	60.0013	102774	2398.03	1b
4	A4	2	60.2935	101613	2412.23	1b
4	A4	3	60.5856	101581	2415.98	1b
4	A4	4	60.8778	100842	2413.29	1b
4	A4	5	61.1699	99496.6	2415.47	1b
4	A4	6	61.4621	99142.3	2437.5	1b
4	A4	7	61.7543	98888.6	2490.67	1b
4	A4	8	62.0464	97500.6	2575.76	1b
4	A4	9	62.3386	97671	2680.63	1b
4	A4	10	62.6307	96019.5	2783.4	1b
4	A4	11	62.9229	95414.6	2859.46	1b
4	A4	12	63.215	94116.4	2888.82	1b
4	A4	13	63.5072	93156.4	2861.72	1b
4	A4	14	63.7994	93055.2	2782.31	1b
4	A4	15	64.0915	90518.3	2669.7	1b
4	A4	16	64.3837	90649.4	2554.74	1b
4	A4	17	64.6758	89962.1	2471.63	1b
4	A4	18	64.968	88903.2	2444.92	1b
4	A4	19	65.2602	89303.1	2478.33	1b
4	A4	20	65.5523	87437.1	2551.17	1b
4	A4	21	65.8445	88123.8	2626.33	1b
4	A4	22	66.1366	85381.8	2666.65	1b
4	A4	23	66.4288	85076.7	2651.74	1b
4	A4	24	66.721	83689.5	2586.53	1b
4	A4	25	67.0131	83771.9	2497.89	1b
4	A4	26	67.3053	82471.9	2421.33	1b
4	A4	27	67.5974	81675.5	2384.69	1b
4	A4	28	67.8896	82004	2397.7	1b
4	A4	29	68.1818	80928.1	2446.03	1b
4	A4	30	68.4739	79900.5	2502.08	1b
4	A4	31	68.7661	78761.1	2538.07	1b
4	A4	32	69.0582	78459.2	2540.6	1b
4	A4	33	69.3504	76363.8	2516.44	1b
4	A4	34	69.6425	76875.6	2486.45	1b
4	A4	35	69.9347	75907.6	2470.88	1b
4	A4	36	70.2269	75547.3	2475.76	1b
4	A4	37	70.519	74558	2489.53	1b
4	A4	38	70.8112	73311.9	2491.9	1b
4	A4	39	71.1033	72692.2	2468.55	1b
4	A4	40	71.3955	71233.4	2421.19	1b
4	A4	41	71.6877	71431	2363.46	1b
4	A4	42	71.9798	70667.8	2314.28	1b
4	A4	43	72.272	69980.7	2288	1b
4	A4	44	72.5641	69698.4	2280.63	1b
4	A4	45	72.8563	67666.1	2279.44	1b
4	A4	46	73.1485	67683.2	2273.08	1b
4	A4	47	73.4406	66617.3	2257.26	1b
4	A4	48	73.7328	67058.3	2233.77	1b
4	A4	49	74.0249	65411.1	2206.79	1b
4	A4	50	74.3171	64360.3	2181.36	1b
4	A4	51	74.6093	63820.3	2164.13	1b
4	A4	52	74.9014	64018.4	2162.7	1b
4	A4	53	75.1936	63252.2	2182.14	1b
4	A4	54	75.4857	61632.6	2221.24	1b
4	A4	55	75.7779	61637.3	2272.24	1b
4	A4	56	76.07	60434.1	2324.25	1b
4	A4	57	76.3622	60420.3	2367.51	1b
4	A4	58	76.6544	58989	2396.14	1b
4	A4	59	76.9465	58486.5	2412	1b
4	A4	60	77.2387	57429.1	2425.05	1b
4	A4	61	77.5308	56633	2446.05	1b
4	A4	62	77.823	56895.2	2480.91	1b
4	A4	63	78.1152	55616.5	2523.17	1b
4	A4	64	78.4073	55236.6	2553.66	1b
4	A4	65	78.6995	53111.4	2550.29	1b
4	A4	66	78.9916	52464.8	2502.6	1b
4	A4	67	79.2838	52237.1	2420.16	1b
4	A4	68	79.576	51205.6	2320.88	1b
4	A4	69	79.8681	51614.8	2233.18	1b
4	A4	70	80.1603	50415.5	2171.38	1b
4	A4	71	80.4524	49469.5	2129.05	1b
4	A4	72	80.7446	48501.1	2094.24	1b
4	A4	73	81.0367	47906.7	2063.64	1b
4	A4	74	81.3289	47225.6	2046.55	1b
4	A4	75	81.6211	48209.6	2055.84	1b
4	A4	76	81.9132	46116.3	2094.95	1b
4	A4	77	82.2054	45697.7	2153.67	1b
4	A4	78	82.4975	44593.3	2217.43	1b
4	A4	79	82.7897	43824.7	2283.78	1b
4	A4	80	83.0819	43627.1	2375.16	1b
4	A4	81	83.374	42764.8	2527.35	1b
4	A4	82	83.6662	42108.2	2814.22	1b
4	A4	83	83.9583	41006.7	3319.97	1b
4	A4	84	84.2505	40521.9	4133.83	1b
4	A4	85	84.5427	39251	5334.13	1b
4	A4	86	84.8348	37938.6	6958.76	1b
4	A4	87	85.127	35419.2	8966.59	1b
4	A4	88	85.4191	32222.4	11203.4	1b
4	A4	89	85.7113	25415.1	13392.5	1b
4	A4	90	86.0034	15832	15168.6	1b
4	A4	91	86.2956	7262.32	16159.9	1b
4	A4	92	86.5878	1198.6	16099.3	1b
4	A4	93	86.8799	-2015.14	14924.9	1b
4	A4	94	87.1721	-3361.67	12820	1b
4	A4	95	87.4642	-3525.12	10164.5	1b
4	A4	96	87.7564	-2622.27	7414.27	1b
4	A4	97	88.0486	-3643.85	4960.78	1b
4	A4	98	88.3407	-3124.01	3035.45	1b
4	A4	99	88.6329	-2966.57	1615.15	1b
4	A4	100	88.925	-4062.14	677.723	1b
4	A4	101	89.2172	-3784.13	140.685	1b
4	A4	102	89.5094	-3075.55	-138.76	1b
4	A4	103	89.8015	-3295.22	-261.26	1b
4	A4	104	90.0937	-3247.64	-287.462	1b
4	A4	105	90.3858	-3888.83	-256.837	1b
4	A4	106	90.678	-3726.32	-203.335	1b
4	A4	107	90.9702	-3714.79	-158.442	1b
4	A4	108	91.2623	-4307.48	-144.364	1b
4	A4	109	91.5545	-4485.95	-166.305	1b
4	A4	110	91.8466	-3911.92	-211.762	1b
4	A4	111	92.1388	-3414.09	-259.055	1b
4	A4	112	92.431	-3956.15	-290.494	1b
4	A4	113	92.7231	-4787.89	-301.615	1b
4	A4	114	93.0153	-4551.48	-300.298	1b
4	A4	115	93.3074	-3661.66	-297.651	1b
4	A4	116	93.5996	-4406.63	-299.24	1b
4	A4	117	93.8917	-4398.36	-303.712	1b
4	A4	118	94.1839	-4443.35	-307.86	1b
4	A4	119	94.4761	-4564.37	-311.493	1b
4	A4	120	94.7682	-4430.31	-317.502	1b
5	A5	1	60.0008	21478.5	2038.36	1b
5	A5	2	60.2929	21866.1	2034.26	1b
5	A5	3	60.5851	21378.3	2016.85	1b
5	A5	4	60.8772	20664.1	1977.19	1b
5	A5	5	61.1694	18991.1	1918.39	1b
5	A5	6	61.4615	19329.8	1854.48	1b
5	A5	7	61.7536	19254.5	1801.78	1b
5	A5	8	62.0458	18785.9	1769.45	1b
5	A5	9	62.3379	17868	1755.67	1b
5	A5	10	62.6301	17412.6	1750.72	1b
5	A5	11	62.9222	17578.1	1743.55	1b
5	A5	12	63.2143	16127.1	1726.93	1b
5	A5	13	63.5065	16414.8	1699.67	1b
5	A5	14	63.7986	15185.8	1666.37	1b
5	A5	15	64.0908	15758.3	1635.14	1b
5	A5	16	64.3829	14373	1613.49	1b
5	A5	17	64.675	14179	1602.63	1b
5	A5	18	64.9672	14051.8	1592.81	1b
5	A5	19	65.2593	14098.3	1564.71	1b
5	A5	20	65.5515	12918.9	1499.3	1b
5	A5	21	65.8436	12195.6	1392.1	1b
5	A5	22	66.1357	11783.3	1261.79	1b
5	A5	23	66.4279	11194.6	1144.52	1b
5	A5	24	66.72	11847.4	1075.4	1b
5	A5	25	67.0122	12406.1	1068.86	1b
5	A5	26	67.3043	10759.2	1111.19	1b
5	A5	27	67.5964	10859.9	1169.63	1b
5	A5	28	67.8886	10338.2	1210.94	1b
5	A5	29	68.1807	10132.8	1217.61	1b
5	A5	30	68.4729	9200.7	1193.1	1b
5	A5	31	68.765	9169.48	1155.87	1b
5	A5	32	69.0571	9380.13	1127.07	1b
5	A5	33	69.3493	8938.27	1118.84	1b
5	A5	34	69.6414	8072.66	1128.44	1b
5	A5	35	69.9336	8637.54	1140.04	1b
5	A5	36	70.2257	7964.02	1133.38	1b
5	A5	37	70.5178	7052.53	1095.36	1b
5	A5	38	70.81	6896.77	1028.98	1b
5	A5	39	71.1021	6737.41	954.585	1b
5	A5	40	71.3942	6398.79	901.528	1b
5	A5	41	71.6864	7071.9	894.142	1b
5	A5	42	71.9785	6144.09	939.107	1b
5	A5	43	72.2707	6208.75	1020.79	1b
5	A5	44	72.5628	5868.58	1106.88	1b
5	A5	45	72.8549	5291.17	1161.65	1b
5	A5	46	73.1471	4808.78	1161.24	1b
5	A5	47	73.4392	3914.09	1104.13	1b
5	A5	48	73.7314	4236.66	1011.6	1b
5	A5	49	74.0235	3815.84	917.202	1b
5	A5	50	74.3157	3972.58	850.174	1b
5	A5	51	74.6078	4119.39	816.513	1b
5	A5	52	74.8999	3586.39	818.251	1b
5	A5	53	75.1921	2756.08	832.388	1b
5	A5	54	75.4842	2508.6	833.39	1b
5	A5	55	75.7764	3094.96	812.009	1b
5	A5	56	76.0685	1996.17	775.372	1b
5	A5	57	76.3606	2403.48	738.065	1b
5	A5	58	76.6528	2292.23	713.277	1b
5	A5	59	76.9449	1441.6	709.444	1b
5	A5	60	77.237	1586.36	730.36	1b
5	A5	61	77.5292	1262.68	773.508	1b
5	A5	62	77.8213	1794.66	825.502	1b
5	A5	63	78.1135	942.454	853.298	1b
5	A5	64	78.4056	640.202	844.098	1b
5	A5	65	78.6977	-123.384	768.481	1b
5	A5	66	78.9899	-361.97	632.085	1b
5	A5	67	79.282	-2.59961	475.542	1b
5	A5	68	79.5742	-230.246	347.457	1b
5	A5	69	79.8663	567.529	283.331	1b
5	A5	70	80.1584	-383.417	289.847	1b
5	A5	71	80.4506	-185.587	347.455	1b
5	A5	72	80.7427	-1304.49	426.582	1b
5	A5	73	81.0349	-739.091	503.463	1b
5	A5	74	81.327	-513.959	564.905	1b
5	A5	75	81.6191	-1220.71	602.902	1b
5	A5	76	81.9113	-1745.3	608.6	1b
5	A5	77	82.2034	-1708.91	573.571	1b
5	A5	78	82.4956	-1747.94	497.602	1b
5	A5	79	82.7877	-2573.86	395.676	1b
5	A5	80	83.0798	-1929.49	297.214	1b
5	A5	81	83.372	-2288.4	236.505	1b
5	A5	82	83.6641	-1908.73	239.205	1b
5	A5	83	83.9563	-2386.56	312.284	1b
5	A5	84	84.2484	-2438.31	442.893	1b
5	A5	85	84.5405	-2987.8	606.469	1b
5	A5	86	84.8327	-3117.63	778.96	1b
5	A5	87	85.1248	-3164.24	914.374	1b
5	A5	88	85.417	-4087.36	1026.01	1b
5	A5	89	85.7091	-3648.63	1127.63	1b
5	A5	90	86.0012	-4389.03	1211.64	1b
5	A5	91	86.2934	-5474.77	1262.64	1b
5	A5	92	86.5855	-5643.35	1262.18	1b
5	A5	93	86.8777	-5683.83	1197.91	1b
5	A5	94	87.1698	-6099.38	1071.17	1b
5	A5	95	87.4619	-6294.92	898.204	1b
5	A5	96	87.7541	-6227.74	653.092	1b
5	A5	97	88.0462	-6550.6	392.316	1b
5	A5	98	88.3384	-5905.86	170.436	1b
5	A5	99	88.6305	-6566.73	4.2511	1b
5	A5	100	88.9226	-6280.22	-101.941	1b
5	A5	101	89.2148	-6934.04	-152.938	1b
5	A5	102	89.5069	-5965.06	-159.57	1b
5	A5	103	89.7991	-6292.04	-137.916	1b
5	A5	104	90.0912	-6813.35	-108.852	1b
5	A5	105	90.3833	-7293.54	-94.0935	1b
5	A5	106	90.6755	-7008.01	-108.512	1b
5	A5	107	90.9676	-6191.58	-154.122	1b
5	A5	108	91.2598	-6886.36	-221.104	1b
5	A5	109	91.5519	-7456.86	-294.364	1b
5	A5	110	91.844	-6912.03	-358.987	1b
5	A5	111	92.1362	-6452.35	-401.418	1b
5	A5	112	92.4283	-6963.99	-410.186	1b
5	A5	113	92.7205	-6488.32	-380.673	1b
5	A5	114	93.0126	-7015.46	-321.325	1b
5	A5	115	93.3047	-7352.99	-253.628	1b
5	A5	116	93.5969	-7204.22	-202.398	1b
5	A5	117	93.889	-7190.28	-182.495	1b
5	A5	118	94.1812	-6741.8	-192.122	1b
5	A5	119	94.4733	-6936.23	-217.247	1b
5	A5	120	94.7654	-7745.17	-242.329	1b
6	A6	1	60.0008	95804.9	2669.16	1b
6	A6	2	60.2929	96737.4	2700.53	1b
6	A6	3	60.5851	94902.3	2730.58	1b
6	A6	4	60.8772	93625.1	2749.77	1b
6	A6	5	61.1694	93998.9	2752.52	1b
6	A6	6	61.4615	92575	2739.92	1b
6	A6	7	61.7536	91781.6	2719.58	1b
6	A6	8	62.0458	90628.5	2702.66	1b
6	A6	9	62.3379	90377.8	2698.37	1b
6	A6	10	62.6301	88944.5	2709.19	1b
6	A6	11	62.9222	89370.5	2729.26	1b
6	A6	12	63.2143	87525.2	2748.33	1b
6	A6	13	63.5065	86325.9	2758.37	1b
6	A6	14	63.7986	86307.6	2758.1	1b
6	A6	15	64.0908	84763.9	2752.13	1b
6	A6	16	64.3829	84262.1	2746.05	1b
6	A6	17	64.675	83654.7	2741.44	1b
6	A6	18	64.9672	82853.3	2734.88	1b
6	A6	19	65.2593	81139.8	2720.84	1b
6	A6	20	65.5515	81324.1	2695.35	1b
6	A6	21	65.8436	79700.6	2657.47	1b
6	A6	22	66.1357	79125.1	2608.04	1b
6	A6	23	66.4279	78494.2	2547.93	1b
6	A6	24	66.72	77748.5	2478.52	1b
6	A6	25	67.0122	76675.6	2404.45	1b
6	A6	26	67.3043	75472.8	2336.45	1b
6	A6	27	67.5964	75621	2285.85	1b
6	A6	28	67.8886	75037.5	2262.78	1b
6	A6	29	68.1807	74046	2269.86	1b
6	A6	30	68.4729	73483.3	2301.45	1b
6	A6	31	68.765	72811.3	2347.62	1b
6	A6	32	69.0571	71868	2399.54	1b
6	A6	33	69.3493	70963.4	2452.77	1b
6	A6	34	69.6414	70639	2502.66	1b
6	A6	35	69.9336	69841.2	2542.81	1b
6	A6	36	70.2257	68703.6	2563.39	1b
6	A6	37	70.5178	68383.8	2555.48	1b
6	A6	38	70.81	66652.7	2518.79	1b
6	A6	39	71.1021	66057.5	2466.51	1b
6	A6	40	71.3942	65904.3	2421.7	1b
6	A6	41	71.6864	64681.6	2405.52	1b
6	A6	42	71.9785	65073	2424.43	1b
6	A6	43	72.2707	64017.9	2465.37	1b
6	A6	44	72.5628	62630.5	2503.29	1b
6	A6	45	72.8549	61221.9	2515.54	1b
6	A6	46	73.1471	61148.6	2493.09	1b
6	A6	47	73.4392	60721.5	2441.73	1b
6	A6	48	73.7314	59551.8	2375.14	1b
6	A6	49	74.0235	58829.9	2305.75	1b
6	A6	50	74.3157	58443.6	2239.92	1b
6	A6	51	74.6078	57175.9	2180.79	1b
6	A6	52	74.8999	57236.5	2130.07	1b
6	A6	53	75.1921	56457.1	2089.71	1b
6	A6	54	75.4842	55647.8	2062.07	1b
6	A6	55	75.7764	54563.2	2049.5	1b
6	A6	56	76.0685	54818.8	2052.79	1b
6	A6	57	76.3606	54237.1	2069.49	1b
6	A6	58	76.6528	53146.8	2093.71	1b
6	A6	59	76.9449	52561.7	2119.34	1b
6	A6	60	77.237	51264.3	2145	1b
6	A6	61	77.5292	51903	2176.59	1b
6	A6	62	77.8213	50211.9	2223.96	1b
6	A6	63	78.1135	50041	2292.55	1b
6	A6	64	78.4056	49845.8	2375.73	1b
6	A6	65	78.6977	48545.2	2454.74	1b
6	A6	66	78.9899	47217.5	2503.59	1b
6	A6	67	79.282	46996.8	2503.11	1b
6	A6	68	79.5742	45098	2450.18	1b
6	A6	69	79.8663	45453	2357.91	1b
6	A6	70	80.1584	44814.7	2246.78	1b
6	A6	71	80.4506	44328	2134.89	1b
6	A6	72	80.7427	42763.4	2037.19	1b
6	A6	73	81.0349	42292.3	1966.45	1b
6	A6	74	81.327	42507.9	1934.36	1b
6	A6	75	81.6191	42468.6	1947.91	1b
6	A6	76	81.9113	40843.8	2003.51	1b
6	A6	77	82.2034	40507.8	2085.72	1b
6	A6	78	82.4956	39789.3	2174.6	1b
6	A6	79	82.7877	38806.8	2259.49	1b
6	A6	80	83.0798	38123.3	2352.75	1b
6	A6	81	83.372	37227.8	2499.62	1b
6	A6	82	83.6641	37255.3	2776.51	1b
6	A6	83	83.9563	35746.8	3281.9	1b
6	A6	84	84.2484	35655.3	4118.88	1b
6	A6	85	84.5405	34584.4	5363.74	1b
6	A6	86	84.8327	33179	7027.43	1b
6	A6	87	85.1248	30258.3	9019.14	1b
6	A6	88	85.417	26844.1	11128.4	1b
6	A6	89	85.7091	18824.1	13041.6	1b
6	A6	90	86.0012	10936.1	14400.9	1b
6	A6	91	86.2934	2639.29	14896.5	1b
6	A6	92	86.5855	-1293.97	14367.9	1b
6	A6	93	86.8777	-4253.8	12870.5	1b
6	A6	94	87.1698	-3772.71	10674.3	1b
6	A6	95	87.4619	-2799.57	8182.26	1b
6	A6	96	87.7541	-4145.09	5800.02	1b
6	A6	97	88.0462	-3532.89	3817.96	1b
6	A6	98	88.3384	-5083.97	2356.83	1b
6	A6	99	88.6305	-3853.41	1401.84	1b
6	A6	100	88.9226	-4498.4	817.817	1b
6	A6	101	89.2148	-4516.29	478.589	1b
6	A6	102	89.5069	-4442.52	282.935	1b
6	A6	103	89.7991	-4665.91	165.244	1b
6	A6	104	90.0912	-4830.78	89.2488	1b
6	A6	105	90.3833	-4372.37	37.489	1b
6	A6	106	90.6755	-4479.04	2.58276	1b
6	A6	107	90.9676	-5058.52	-18.5999	1b
6	A6	108	91.2598	-4530.56	-28.3645	1b
6	A6	109	91.5519	-4627.37	-30.0217	1b
6	A6	110	91.844	-4813.59	-28.8054	1b
6	A6	111	92.1362	-4435.85	-31.7117	1b
6	A6	112	92.4283	-5538.98	-45.2754	1b
6	A6	113	92.7205	-4826.7	-71.427	1b
6	A6	114	93.0126	-4746.85	-104.332	1b
6	A6	115	93.3047	-4249.89	-132.061	1b
6	A6	116	93.5969	-4741.25	-143.575	1b
6	A6	117	93.889	-5033.79	-136.289	1b
6	A6	118	94.1812	-4781.13	-118.023	1b
6	A6	119	94.4733	-4268.63	-101.651	1b
6	A6	120	94.7654	-5363.09	-96.9084	1b
7	A7	1	60.0012	83284.2	2463.11	1b
7	A7	2	60.2936	81838.9	2476.49	1b
7	A7	3	60.586	82279.3	2502.26	1b
7	A7	4	60.8784	81664.6	2529.2	1b
7	A7	5	61.1707	81094.6	2543.68	1b
7	A7	6	61.4631	79130.9	2538.84	1b
7	A7	7	61.7555	78621.1	2520.42	1b
7	A7	8	62.0479	77790	2504.35	1b
7	A7	9	62.3403	77732.3	2506.51	1b
7	A7	10	62.6327	76287	2531.93	1b
7	A7	11	62.9251	76237.7	2570.56	1b
7	A7	12	63.2175	74769.4	2602	1b
7	A7	13	63.5098	73952.3	2606.48	1b
7	A7	14	63.8022	73276.7	2575.64	1b
7	A7	15	64.0946	72087.1	2517.52	1b
7	A7	16	64.387	70996.3	2453.12	1b
7	A7	17	64.6794	70436.2	2405.17	1b
7	A7	18	64.9718	70828.6	2385.99	1b
7	A7	19	65.2642	69155.2	2391.35	1b
7	A7	20	65.5565	68755.5	2404.96	1b
7	A7	21	65.8489	67357	2409.78	1b
7	A7	22	66.1413	66788	2398.21	1b
7	A7	23	66.4337	65611.8	2374.78	1b
7	A7	24	66.7261	65687.6	2351.28	1b
7	A7	25	67.0185	64846.2	2339.44	1b
7	A7	26	67.3109	63484.6	2346.15	1b
7	A7	27	67.6033	62738.5	2371.81	1b
7	A7	28	67.8956	62805.8	2409.97	1b
7	A7	29	68.188	61930.2	2447.84	1b
7	A7	30	68.4804	60529.6	2469.23	1b
7	A7	31	68.7728	59604.7	2461.31	1b
7	A7	32	69.0652	59211.8	2422.4	1b
7	A7	33	69.3576	58348.8	2365.84	1b
7	A7	34	69.65	56720.6	2315.14	1b
7	A7	35	69.9423	57112.8	2291.89	1b
7	A7	36	70.2347	57261.1	2303.3	1b
7	A7	37	70.5271	55564.1	2337.81	1b
7	A7	38	70.8195	54337.6	2372.61	1b
7	A7	39	71.1119	53258.3	2387.58	1b
7	A7	40	71.4043	53425.6	2375.76	1b
7	A7	41	71.6967	52390.9	2344.34	1b
7	A7	42	71.9891	51865	2308.03	1b
7	A7	43	72.2814	50245.4	2281.15	1b
7	A7	44	72.5738	50522.6	2273.07	1b
7	A7	45	72.8662	49498.4	2286.05	1b
7	A7	46	73.1586	49079.1	2315.22	1b
7	A7	47	73.451	48021	2350.29	1b
7	A7	48	73.7434	46727.9	2379.63	1b
7	A7	49	74.0358	46604.3	2394.36	1b
7	A7	50	74.3281	45570.3	2390.19	1b
7	A7	51	74.6205	44695.1	2365.48	1b
7	A7	52	74.9129	44611.7	2318.89	1b
7	A7	53	75.2053	42821.8	2249.87	1b
7	A7	54	75.4977	42507.9	2162.97	1b
7	A7	55	75.7901	41779.6	2071.21	1b
7	A7	56	76.0825	41163.8	1994.3	1b
7	A7	57	76.3748	41363.8	1950.95	1b
7	A7	58	76.6672	40955.2	1950.26	1b
7	A7	59	76.9596	38801.7	1988.21	1b
7	A7	60	77.252	38897.6	2050.78	1b
7	A7	61	77.5444	38872.6	2120.12	1b
7	A7	62	77.8368	37392.2	2178.93	1b
7	A7	63	78.1292	36925.6	2212.54	1b
7	A7	64	78.4216	35855	2210.82	1b
7	A7	65	78.7139	35212	2171.76	1b
7	A7	66	79.0063	34241.8	2104.13	1b
7	A7	67	79.2987	34374.2	2026	1b
7	A7	68	79.5911	33282.3	1958.02	1b
7	A7	69	79.8835	33089.3	1914.7	1b
7	A7	70	80.1759	32135.5	1898.94	1b
7	A7	71	80.4683	32275.7	1902.83	1b
7	A7	72	80.7607	30294.9	1914.08	1b
7	A7	73	81.053	30063.2	1923.51	1b
7	A7	74	81.3454	30186	1928.94	1b
7	A7	75	81.6378	29252.9	1933.6	1b
7	A7	76	81.9302	28162.7	1941.67	1b
7	A7	77	82.2226	27723.6	1955.55	1b
7	A7	78	82.515	27561.5	1977.81	1b
7	A7	79	82.8074	26258.9	2017.31	1b
7	A7	80	83.0997	25574.1	2096.77	1b
7	A7	81	83.3921	25459.3	2258.62	1b
7	A7	82	83.6845	24521.6	2566.31	1b
7	A7	83	83.9769	23914.2	3099.82	1b
7	A7	84	84.2693	23028.5	3940.96	1b
7	A7	85	84.5617	21740.7	5148.05	1b
7	A7	86	84.8541	20087.2	6722.4	1b
7	A7	87	85.1464	17121	8575.7	1b
7	A7	88	85.4388	12765.1	10513.9	1b
7	A7	89	85.7312	4717.5	12253.7	1b
7	A7	90	86.0236	-2498.88	13476.9	1b
7	A7	91	86.316	-9745.52	13912.9	1b
7	A7	92	86.6084	-12439.1	13422.5	1b
7	A7	93	86.9008	-13884.6	12051.6	1b
7	A7	94	87.1932	-14465.9	10027.5	1b
7	A7	95	87.4855	-13996.8	7696	1b
7	A7	96	87.7779	-14107.2	5419.75	1b
7	A7	97	88.0703	-13687.5	3480.3	1b
7	A7	98	88.3627	-14650.2	2020.65	1b
7	A7	99	88.6551	-13661.2	1044.81	1b
7	A7	100	88.9475	-14442.1	462.482	1b
7	A7	101	89.2399	-14502	143.583	1b
7	A7	102	89.5322	-14275.5	-31.8562	1b
7	A7	103	89.8246	-14890.2	-146.255	1b
7	A7	104	90.117	-14174.4	-237.778	1b
7	A7	105	90.4094	-14117.5	-309.191	1b
7	A7	106	90.7018	-13506.6	-346.159	1b
7	A7	107	90.9942	-13874.6	-337.54	1b
7	A7	108	91.2866	-14846.7	-288.934	1b
7	A7	109	91.5789	-14169.7	-223.259	1b
7	A7	110	91.8713	-14615.9	-169.387	1b
7	A7	111	92.1637	-14174.5	-147.237	1b
7	A7	112	92.4561	-14509.2	-158.823	1b
7	A7	113	92.7485	-14787.4	-189.319	1b
7	A7	114	93.0409	-13682.3	-215.57	1b
7	A7	115	93.3333	-14183	-216.827	1b
7	A7	116	93.6257	-14463.5	-183.313	1b
7	A7	117	93.918	-14744.8	-119.684	1b
7	A7	118	94.2104	-14789.6	-41.876	1b
7	A7	119	94.5028	-14450	31.3613	1b
7	A7	120	94.7952	-14930.1	87.5432	1b
8	A8	1	60.0012	15699.9	1514.22	1b
8	A8	2	60.2936	15825.8	1488.23	1b
8	A8	3	60.586	14550.3	1443.76	1b
8	A8	4	60.8784	14763.3	1390.75	1b
8	A8	5	61.1707	13525	1346.85	1b
8	A8	6	61.4631	14651.5	1330.07	1b
8	A8	7	61.7555	14011.3	1351.4	1b
8	A8	8	62.0479	13170.6	1410.69	1b
8	A8	9	62.3403	12910.7	1496.55	1b
8	A8	10	62.6327	13204.5	1588.82	1b
8	A8	11	62.9251	12193.9	1662.99	1b
8	A8	12	63.2175	12201.5	1696.52	1b
8	A8	13	63.5098	10644.5	1675.93	1b
8	A8	14	63.8022	11017.2	1601.29	1b
8	A8	15	64.0946	9686.8	1486.27	1b
8	A8	16	64.387	10720.7	1354.02	1b
8	A8	17	64.6794	9044.38	1231.12	1b
8	A8	18	64.9718	9230.34	1140.65	1b
8	A8	19	65.2642	9030.56	1095.34	1b
8	A8	20	65.5565	9522.31	1092.67	1b
8	A8	21	65.8489	8543.29	1115.82	1b
8	A8	22	66.1413	8560.68	1141.96	1b
8	A8	23	66.4337	7792.63	1153.97	1b
8	A8	24	66.7261	6886.67	1148.33	1b
8	A8	25	67.0185	8048.85	1134.04	1b
8	A8	26	67.3109	6974.03	1124.26	1b
8	A8	27	67.6033	6629.36	1126.8	1b
8	A8	28	67.8956	6731.81	1139.49	1b
8	A8	29	68.188	6447.93	1151.63	1b
8	A8	30	68.4804	5534.99	1149.49	1b
8	A8	31	68.7728	5663.2	1122.17	1b
8	A8	32	69.0652	5448.57	1065.75	1b
8	A8	33	69.3576	4531.23	984.669	1b
8	A8	34	69.65	4690.79	890.261	1b
8	A8	35	69.9423	4655.54	797.522	1b
8	A8	36	70.2347	4561.01	721.515	1b
8	A8	37	70.5271	4187.75	674.427	1b
8	A8	38	70.8195	3656.49	662.969	1b
8	A8	39	71.1119	4203.35	685.735	1b
8	A8	40	71.4043	4817.93	731.974	1b
8	A8	41	71.6967	2988.04	784.336	1b
8	A8	42	71.9891	3153.51	825.964	1b
8	A8	43	72.2814	3042.46	847.932	1b
8	A8	44	72.5738	2810.09	851.482	1b
8	A8	45	72.8662	2902.03	843.563	1b
8	A8	46	73.1586	2398.74	829.925	1b
8	A8	47	73.451	2367.63	811.48	1b
8	A8	48	73.7434	1377.1	785.829	1b
8	A8	49	74.0358	2255.27	751.073	1b
8	A8	50	74.3281	1674.76	708.139	1b
8	A8	51	74.6205	1017.7	660.422	1b
8	A8	52	74.9129	1520.28	612.3	1b
8	A8	53	75.2053	1377.71	568.226	1b
8	A8	54	75.4977	567.746	532.538	1b
8	A8	55	75.7901	1085.76	508.897	1b
8	A8	56	76.0825	835.113	495.851	1b
8	A8	57	76.3748	1056.89	497.105	1b
8	A8	58	76.6672	279.709	505.404	1b
8	A8	59	76.9596	225.693	509.143	1b
8	A8	60	77.252	580.424	506.791	1b
8	A8	61	77.5444	-288.809	496.888	1b
8	A8	62	77.8368	414.712	486.137	1b
8	A8	63	78.1292	-440.913	482.154	1b
8	A8	64	78.4216	177.314	486.828	1b
8	A8	65	78.7139	-45.5272	495.988	1b
8	A8	66	79.0063	-1507.55	502.177	1b
8	A8	67	79.2987	-8.64962	498.153	1b
8	A8	68	79.5911	-431.157	478.643	1b
8	A8	69	79.8835	-1319.79	440.866	1b
8	A8	70	80.1759	-1087.53	386.002	1b
8	A8	71	80.4683	-1120.39	321.601	1b
8	A8	72	80.7607	-1151.42	261.616	1b
8	A8	73	81.053	-1159.07	220.991	1b
8	A8	74	81.3454	-1268.35	206.521	1b
8	A8	75	81.6378	-828.84	210.681	1b
8	A8	76	81.9302	-1635.76	214.88	1b
8	A8	77	82.2226	-1964.11	202.208	1b
8	A8	78	82.515	-1911.48	171.582	1b
8	A8	79	82.8074	-1377.18	142.36	1b
8	A8	80	83.0997	-1628.95	144.32	1b
8	A8	81	83.3921	-1265.13	198.761	1b
8	A8	82	83.6845	-1854.87	303.562	1b
8	A8	83	83.9769	-2344.16	432.159	1b
8	A8	84	84.2693	-2059.87	533.617	1b
8	A8	85	84.5617	-2408.03	579.559	1b
8	A8	86	84.8541	-3174.51	581.132	1b
8	A8	87	85.1464	-2337.03	540.414	1b
8	A8	88	85.4388	-3045.86	453.684	1b
8	A8	89	85.7312	-3013.88	332.695	1b
8	A8	90	86.0236	-2901.94	219.187	1b
8	A8	91	86.316	-2749.97	135.821	1b
8	A8	92	86.6084	-3215.01	96.7113	1b
8	A8	93	86.9008	-2639.54	102.486	1b
8	A8	94	87.1932	-3194.61	137.802	1b
8	A8	95	87.4855	-3526.69	174.777	1b
8	A8	96	87.7779	-3621.63	183.514	1b
8	A8	97	88.0703	-3572.28	145.821	1b
8	A8	98	88.3627	-3221.44	64.3791	1b
8	A8	99	88.6551	-3478.14	-38.7996	1b
8	A8	100	88.9475	-3121.04	-133.651	1b
8	A8	101	89.2399	-3490.65	-195.141	1b
8	A8	102	89.5322	-3574.73	-209.914	1b
8	A8	103	89.8246	-3125.37	-175.092	1b
8	A8	104	90.117	-3336.04	-94.9628	1b
8	A8	105	90.4094	-3059.87	18.6112	1b
8	A8	106	90.7018	-4121.92	142.952	1b
8	A8	107	90.9942	-3890.33	245.314	1b
8	A8	108	91.2866	-4258.23	292.456	1b
8	A8	109	91.5789	-3786.87	265.549	1b
8	A8	110	91.8713	-4584.78	170.547	1b
8	A8	111	92.1637	-3416.19	36.167	1b
8	A8	112	92.4561	-4042.51	-99.8796	1b
8	A8	113	92.7485	-3628.81	-207.998	1b
8	A8	114	93.0409	-4317.64	-277.206	1b
8	A8	115	93.3333	-3974.01	-314.228	1b
8	A8	116	93.6257	-3509.95	-334.209	1b
8	A8	117	93.918	-3877.33	-350.92	1b
8	A8	118	94.2104	-3886.85	-372.625	1b
8	A8	119	94.5028	-3350.35	-403.561	1b
8	A8	120	94.7952	-4435.63	-446.355	1b
9	A9	1	60.0017	109356	2883.3	1b
9	A9	2	60.2941	108593	2876.23	1b
9	A9	3	60.5864	108073	2877.77	1b
9	A9	4	60.8788	107486	2893.83	1b
9	A9	5	61.1712	106344	2928.64	1b
9	A9	6	61.4635	105766	2982.71	1b
9	A9	7	61.7559	105162	3052.16	1b
9	A9	8	62.0483	104091	3128.58	1b
9	A9	9	62.3406	102199	3198.86	1b
9	A9	10	62.633	102350	3245.73	1b
9	A9	11	62.9254	101597	3251.35	1b
9	A9	12	63.2178	99594.3	3205.42	1b
9	A9	13	63.5101	98353.4	3113.96	1b
9	A9	14	63.8025	97336.6	3001.58	1b
9	A9	15	64.0949	96970.2	2903.13	1b
9	A9	16	64.3872	96670.5	2848.01	1b
9	A9	17	64.6796	95202.6	2847.28	1b
9	A9	18	64.972	95242.4	2890.76	1b
9	A9	19	65.2643	93760.4	2954.81	1b
9	A9	20	65.5567	92466	3014.93	1b
9	A9	21	65.8491	91957	3055.36	1b
9	A9	22	66.1414	90946.8	3072.19	1b
9	A9	23	66.4338	89458.5	3070.79	1b
9	A9	24	66.7262	89529	3060.92	1b
9	A9	25	67.0185	87358.1	3051.83	1b
9	A9	26	67.3109	87752.2	3048.26	1b
9	A9	27	67.6033	85694.8	3047.54	1b
9	A9	28	67.8956	85619.8	3038.88	1b
9	A9	29	68.188	85138.2	3006.86	1b
9	A9	30	68.4804	82257.7	2939.41	1b
9	A9	31	68.7728	82858.3	2837.18	1b
9	A9	32	69.0651	81626.9	2718.11	1b
9	A9	33	69.3575	80123.9	2608.74	1b
9	A9	34	69.6499	80491.2	2538.61	1b
9	A9	35	69.9422	80170.8	2527.26	1b
9	A9	36	70.2346	79753.9	2561.31	1b
9	A9	37	70.527	77249.5	2610.28	1b
9	A9	38	70.8193	76995.9	2645.56	1b
9	A9	39	71.1117	75846.1	2655.35	1b
9	A9	40	71.4041	75855.4	2649.09	1b
9	A9	41	71.6964	75328.5	2641.1	1b
9	A9	42	71.9888	73831.3	2643.97	1b
9	A9	43	72.2812	73006	2659.34	1b
9	A9	44	72.5735	72229.2	2682.14	1b
9	A9	45	72.8659	71899.7	2705.48	1b
9	A9	46	73.1583	71118.5	2720.91	1b
9	A9	47	73.4506	69719.5	2720.57	1b
9	A9	48	73.743	68493.8	2700.42	1b
9	A9	49	74.0354	68254.3	2663.73	1b
9	A9	50	74.3277	68054.8	2618.65	1b
9	A9	51	74.6201	66044.8	2582.46	1b
9	A9	52	74.9125	66466.3	2570.42	1b
9	A9	53	75.2048	64984.4	2587.83	1b
9	A9	54	75.4972	65020.5	2628.92	1b
9	A9	55	75.7896	63174.5	2675.09	1b
9	A9	56	76.082	62992.3	2706.61	1b
9	A9	57	76.3743	62265.1	2707.47	1b
9	A9	58	76.6667	60605.2	2669.78	1b
9	A9	59	76.9591	59692.8	2596.43	1b
9	A9	60	77.2514	59649.3	2511.46	1b
9	A9	61	77.5438	59544.2	2445.96	1b
9	A9	62	77.8362	58420.7	2418.44	1b
9	A9	63	78.1285	57628.6	2426.54	1b
9	A9	64	78.4209	56811.6	2448.35	1b
9	A9	65	78.7133	56189.3	2454.77	1b
9	A9	66	79.0056	55013.7	2425.86	1b
9	A9	67	79.298	53958	2361.62	1b
9	A9	68	79.5904	54023	2281.83	1b
9	A9	69	79.8827	53402.4	2215.29	1b
9	A9	70	80.1751	52937.6	2184.92	1b
9	A9	71	80.4675	52159.3	2197.23	1b
9	A9	72	80.7598	51297.5	2241.91	1b
9	A9	73	81.0522	50434.3	2300	1b
9	A9	74	81.3446	49394.3	2354.14	1b
9	A9	75	81.6369	49682.4	2394.3	1b
9	A9	76	81.9293	48469.7	2417.9	1b
9	A9	77	82.2217	47099.5	2428.88	1b
9	A9	78	82.5141	46708.6	2440.29	1b
9	A9	79	82.8064	46239.7	2481.15	1b
9	A9	80	83.0988	45485.3	2604	1b
9	A9	81	83.3912	44678.7	2866.89	1b
9	A9	82	83.6835	44221.8	3368.63	1b
9	A9	83	83.9759	42939.4	4220.09	1b
9	A9	84	84.2683	42567.9	5512.32	1b
9	A9	85	84.5606	40358.8	7279.19	1b
9	A9	86	84.853	37346.2	9450.17	1b
9	A9	87	85.1454	33605.1	11818.8	1b
9	A9	88	85.4377	25180.6	14052.8	1b
9	A9	89	85.7301	15598	15759	1b
9	A9	90	86.0225	7315.39	16589.1	1b
9	A9	91	86.3148	774.81	16348.4	1b
9	A9	92	86.6072	-485.944	15060.6	1b
9	A9	93	86.8996	-1831.98	12961.6	1b
9	A9	94	87.1919	-2475.26	10424	1b
9	A9	95	87.4843	-2127.67	7844.05	1b
9	A9	96	87.7767	-2953.69	5537.51	1b
9	A9	97	88.069	-2783.38	3679.79	1b
9	A9	98	88.3614	-3730.41	2270.57	1b
9	A9	99	88.6538	-3070.63	1222.42	1b
9	A9	100	88.9462	-3058.34	535.086	1b
9	A9	101	89.2385	-2618.22	111.502	1b
9	A9	102	89.5309	-2722.12	-118.767	1b
9	A9	103	89.8233	-2618.97	-206.711	1b
9	A9	104	90.1156	-3264.63	-198.019	1b
9	A9	105	90.408	-3456.75	-139.624	1b
9	A9	106	90.7004	-2799.2	-75.5723	1b
9	A9	107	90.9927	-3881.76	-38.4958	1b
9	A9	108	91.2851	-3302.61	-44.2734	1b
9	A9	109	91.5775	-3513.67	-92.46	1b
9	A9	110	91.8698	-3660.56	-170.281	1b
9	A9	111	92.1622	-3464.44	-257.491	1b
9	A9	112	92.4546	-2770.84	-331.903	1b
9	A9	113	92.7469	-3260.75	-376.542	1b
9	A9	114	93.0393	-3154.64	-387.178	1b
9	A9	115	93.3317	-3563.33	-375.914	1b
9	A9	116	93.624	-3387.79	-366.733	1b
9	A9	117	93.9164	-3895.16	-383.785	1b
9	A9	118	94.2088	-3024.29	-438.934	1b
9	A9	119	94.5011	-2684.19	-526.437	1b
9	A9	120	94.7935	-3165.76	-627.887	1b
10	A10	1	60.0017	12949.7	933.895	1b
10	A10	2	60.2941	12503.2	971.939	1b
10	A10	3	60.5864	12647.9	1009.42	1b
10	A10	4	60.8788	12217.7	1044.44	1b
10	A10	5	61.1712	11920.2	1075.93	1b
10	A10	6	61.4635	11147.1	1102.13	1b
10	A10	7	61.7559	12385.3	1119.76	1b
10	A10	8	62.0483	10850.3	1125.98	1b
10	A10	9	62.3406	10546.2	1122.21	1b
10	A10	10	62.633	10793.7	1116.13	1b
10	A10	11	62.9254	9765.93	1118.88	1b
10	A10	12	63.2178	10265.8	1138.87	1b
10	A10	13	63.5101	10220.6	1176.93	1b
10	A10	14	63.8025	9394.66	1226.39	1b
10	A10	15	64.0949	8621.8	1277.02	1b
10	A10	16	64.3872	9212.22	1319.4	1b
10	A10	17	64.6796	8746.62	1347.08	1b
10	A10	18	64.972	7810.3	1356.43	1b
10	A10	19	65.2643	7722.49	1345.33	1b
10	A10	20	65.5567	7402.71	1311.51	1b
10	A10	21	65.8491	7310.48	1251.62	1b
10	A10	22	66.1414	6649.46	1162.34	1b
10	A10	23	66.4338	6438.98	1044.15	1b
10	A10	24	66.7262	5812.85	905.662	1b
10	A10	25	67.0185	6045.86	764.883	1b
10	A10	26	67.3109	5944.66	644.966	1b
10	A10	27	67.6033	5309.78	565.538	1b
10	A10	28	67.8956	6041.65	534.066	1b
10	A10	29	68.188	6243.92	542.449	1b
10	A10	30	68.4804	4934.5	571.518	1b
10	A10	31	68.7728	5081.03	601.452	1b
10	A10	32	69.0651	5708.38	622.168	1b
10	A10	33	69.3575	4240.81	637.086	1b
10	A10	34	69.6499	4375.91	657.634	1b
10	A10	35	69.9422	5377.62	692.141	1b
10	A10	36	70.2346	4850.22	737.497	1b
10	A10	37	70.527	3821.78	780.565	1b
10	A10	38	70.8193	4135.04	808.663	1b
10	A10	39	71.1117	2955.65	820.338	1b
10	A10	40	71.4041	3974.47	826.495	1b
10	A10	41	71.6964	3487.79	840.115	1b
10	A10	42	71.9888	3526.32	862.911	1b
10	A10	43	72.2812	2942.81	880.463	1b
10	A10	44	72.5735	2842.04	870.5	1b
10	A10	45	72.8659	1492.73	818.259	1b
10	A10	46	73.1583	2718.76	727.411	1b
10	A10	47	73.4506	1428.99	618.713	1b
10	A10	48	73.743	2407.5	518.094	1b
10	A10	49	74.0354	2289.55	441.247	1b
10	A10	50	74.3277	1860.54	369.86	1b
10	A10	51	74.6201	1123.7	342.834	1b
10	A10	52	74.9125	1908.72	353.303	1b
10	A10	53	75.2048	1436.45	398.73	1b
10	A10	54	75.4972	1936	463.882	1b
10	A10	55	75.7896	1521.98	519.259	1b
10	A10	56	76.082	874.644	567.098	1b
10	A10	57	76.3743	539.597	590.586	1b
10	A10	58	76.6667	697.793	580.715	1b
10	A10	59	76.9591	1242.13	540.073	1b
10	A10	60	77.2514	343.5	481.096	1b
10	A10	61	77.5438	-438.939	404.979	1b
10	A10	62	77.8362	798.422	333.722	1b
10	A10	63	78.1285	412.532	306.346	1b
10	A10	64	78.4209	962.625	323.692	1b
10	A10	65	78.7133	-179.458	371.289	1b
10	A10	66	79.0056	-1098.12	429.04	1b
10	A10	67	79.298	489.917	468.371	1b
10	A10	68	79.5904	328.463	493.162	1b
10	A10	69	79.8827	-655.74	507.538	1b
10	A10	70	80.1751	-1327.57	507.263	1b
10	A10	71	80.4675	-144.52	487.664	1b
10	A10	72	80.7598	-1023.42	446.895	1b
10	A10	73	81.0522	-985.521	350.869	1b
10	A10	74	81.3446	-1127.88	236.117	1b
10	A10	75	81.6369	-915.115	116.127	1b
10	A10	76	81.9293	-1499.11	5.12006	1b
10	A10	77	82.2217	-641.549	-82.7863	1b
10	A10	78	82.5141	-1582.31	-135.402	1b
10	A10	79	82.8064	-674.88	-145.68	1b
10	A10	80	83.0988	-1217.34	-114.501	1b
10	A10	81	83.3912	-1213.74	-51.2683	1b
10	A10	82	83.6835	-1312.7	27.5417	1b
10	A10	83	83.9759	-1464.62	100.499	1b
10	A10	84	84.2683	-840.648	143.832	1b
10	A10	85	84.5606	-2255.77	136.448	1b
10	A10	86	84.853	-1842.26	68.7344	1b
10	A10	87	85.1454	-1885.38	-47.9736	1b
10	A10	88	85.4377	-1391.25	-178.784	1b
10	A10	89	85.7301	-1834.58	-275.527	1b
10	A10	90	86.0225	-975.517	-297.724	1b
10	A10	91	86.3148	-1852.03	-233.344	1b
10	A10	92	86.6072	-1592.84	-106.703	1b
10	A10	93	86.8996	-1857.78	32.1692	1b
10	A10	94	87.1919	-2362.19	131.458	1b
10	A10	95	87.4843	-2436.07	161.557	1b
10	A10	96	87.7767	-1354.2	125.573	1b
10	A10	97	88.069	-2601.22	50.9335	1b
10	A10	98	88.3614	-1162.88	-30.7219	1b
10	A10	99	88.6538	-3100.75	-99.8755	1b
10	A10	100	88.9462	-2258.79	-150.238	1b
10	A10	101	89.2385	-2362.68	-177.818	1b
10	A10	102	89.5309	-681.711	-172.895	1b
10	A10	103	89.8233	-3029.49	-126.002	1b
10	A10	104	90.1156	-2253.67	-42.9718	1b
10	A10	105	90.408	-2648.76	46.7169	1b
10	A10	106	90.7004	-2248.94	98.2504	1b
10	A10	107	90.9927	-2718.79	71.6684	1b
10	A10	108	91.2851	-3181.32	-48.7408	1b
10	A10	109	91.5775	-2819.1	-245.173	1b
10	A10	110	91.8698	-1796.15	-470.032	1b
10	A10	111	92.1622	-1938	-661.701	1b
10	A10	112	92.4546	-2581.76	-767.683	1b
10	A10	113	92.7469	-1951.09	-765.366	1b
10	A10	114	93.0393	-1665.45	-669.733	1b
10	A10	115	93.3317	-2874.89	-524.437	1b
10	A10	116	93.624	-2092.94	-382.594	1b
10	A10	117	93.9164	-2267.06	-287.798	1b
10	A10	118	94.2088	-2634.68	-262.559	1b
10	A10	119	94.5011	-2089.37	-305.956	1b
10	A10	120	94.7935	-2690.96	-398.86	1b
14	B2	1	60.0015	112651	2918.43	1b
14	B2	2	60.2937	111870	2901.21	1b
14	B2	3	60.586	110529	2886.12	1b
14	B2	4	60.8782	109919	2888.63	1b
14	B2	5	61.1704	109354	2923.67	1b
14	B2	6	61.4627	109112	2994.87	1b
14	B2	7	61.7549	107367	3088.14	1b
14	B2	8	62.0471	107043	3175.15	1b
14	B2	9	62.3394	106193	3226.71	1b
14	B2	10	62.6316	104248	3227.94	1b
14	B2	11	62.9239	102054	3185.83	1b
14	B2	12	63.2161	103383	3123.69	1b
14	B2	13	63.5083	100716	3066.02	1b
14	B2	14	63.8006	101222	3024.57	1b
14	B2	15	64.0928	99631.1	2994.35	1b
14	B2	16	64.385	98789.1	2961.83	1b
14	B2	17	64.6773	97571	2918.02	1b
14	B2	18	64.9695	96489.6	2867.3	1b
14	B2	19	65.2617	95568.5	2825.26	1b
14	B2	20	65.554	95438.3	2808.18	1b
14	B2	21	65.8462	94196.6	2821.68	1b
14	B2	22	66.1385	93882.6	2856.82	1b
14	B2	23	66.4307	92107.2	2895.89	1b
14	B2	24	66.7229	91206	2923.47	1b
14	B2	25	67.0152	90621	2934.47	1b
14	B2	26	67.3074	89158.7	2934.04	1b
14	B2	27	67.5996	88571.3	2930.28	1b
14	B2	28	67.8919	88254.4	2925.57	1b
14	B2	29	68.1841	86838.3	2914.12	1b
14	B2	30	68.4763	85842.6	2887.19	1b
14	B2	31	68.7686	84543.1	2842.3	1b
14	B2	32	69.0608	83804.7	2788.73	1b
14	B2	33	69.3531	83455.9	2743.7	1b
14	B2	34	69.6453	82243.9	2721.7	1b
14	B2	35	69.9375	82025.6	2724.62	1b
14	B2	36	70.2298	81295.7	2740.41	1b
14	B2	37	70.522	79205	2751.5	1b
14	B2	38	70.8142	78667	2746.73	1b
14	B2	39	71.1065	77958.7	2727.06	1b
14	B2	40	71.3987	77401	2702.16	1b
14	B2	41	71.6909	76840.7	2681.74	1b
14	B2	42	71.9832	75867.2	2669.63	1b
14	B2	43	72.2754	73798.2	2664.07	1b
14	B2	44	72.5676	73934.4	2661.51	1b
14	B2	45	72.8599	73994.6	2658.79	1b
14	B2	46	73.1521	72301.4	2653.46	1b
14	B2	47	73.4444	70281.6	2642.96	1b
14	B2	48	73.7366	70975.6	2625.26	1b
14	B2	49	74.0288	70254.2	2600.53	1b
14	B2	50	74.3211	68845.5	2572.25	1b
14	B2	51	74.6133	67539.3	2547.59	1b
14	B2	52	74.9055	67346.7	2536.11	1b
14	B2	53	75.1978	66827.9	2545.56	1b
14	B2	54	75.49	66068.9	2575.62	1b
14	B2	55	75.7822	65240.6	2614.02	1b
14	B2	56	76.0745	63680.5	2639.46	1b
14	B2	57	76.3667	62922.3	2630.94	1b
14	B2	58	76.659	62405.9	2577.92	1b
14	B2	59	76.9512	61911.7	2485.46	1b
14	B2	60	77.2434	60223.5	2373.39	1b
14	B2	61	77.5357	60448	2270.79	1b
14	B2	62	77.8279	58940	2207.41	1b
14	B2	63	78.1201	59371.8	2202.82	1b
14	B2	64	78.4124	58923.2	2256.89	1b
14	B2	65	78.7046	57636.2	2347.69	1b
14	B2	66	78.9968	56400.8	2440.81	1b
14	B2	67	79.2891	55378.7	2505.8	1b
14	B2	68	79.5813	54640.9	2528.8	1b
14	B2	69	79.8735	54280.4	2513	1b
14	B2	70	80.1658	54222	2469.32	1b
14	B2	71	80.458	52099.3	2407.29	1b
14	B2	72	80.7503	51258.2	2334.36	1b
14	B2	73	81.0425	50900.3	2261	1b
14	B2	74	81.3347	50817.6	2203.2	1b
14	B2	75	81.627	50044.2	2177.1	1b
14	B2	76	81.9192	49255.2	2190.4	1b
14	B2	77	82.2114	47744.1	2239.15	1b
14	B2	78	82.5037	48251.4	2314.45	1b
14	B2	79	82.7959	46478.5	2416.34	1b
14	B2	80	83.0881	45908	2569.02	1b
14	B2	81	83.3804	45276.5	2808.52	1b
14	B2	82	83.6726	44019.9	3215.83	1b
14	B2	83	83.9648	43918	3914.12	1b
14	B2	84	84.2571	42842.3	5012.76	1b
14	B2	85	84.5493	41390.3	6575.81	1b
14	B2	86	84.8416	39031.2	8569.15	1b
14	B2	87	85.1338	36098	10820.8	1b
14	B2	88	85.426	29286.3	13021.2	1b
14	B2	89	85.7183	18782.3	14778.7	1b
14	B2	90	86.0105	10617.7	15721.6	1b
14	B2	91	86.3027	4369.82	15612.1	1b
14	B2	92	86.595	1133.96	14425.8	1b
14	B2	93	86.8872	-288.427	12364.6	1b
14	B2	94	87.1794	1289.55	9796.17	1b
14	B2	95	87.4717	522.421	7144.14	1b
14	B2	96	87.7639	916.966	4771.77	1b
14	B2	97	88.0562	461.992	2902.55	1b
14	B2	98	88.3484	573.481	1430.99	1b
14	B2	99	88.6406	431.336	514.988	1b
14	B2	100	88.9329	1573.57	53.5972	1b
14	B2	101	89.2251	94.2823	-110.069	1b
14	B2	102	89.5173	694.051	-119.381	1b
14	B2	103	89.8096	-622.625	-92.0603	1b
14	B2	104	90.1018	-870.936	-110.659	1b
14	B2	105	90.394	-806.048	-210.71	1b
14	B2	106	90.6863	273.843	-375.552	1b
14	B2	107	90.9785	673.216	-549.116	1b
14	B2	108	91.2708	-152.693	-666.32	1b
14	B2	109	91.563	841.229	-686.844	1b
14	B2	110	91.8552	-265.271	-614.172	1b
14	B2	111	92.1475	348.532	-490.84	1b
14	B2	112	92.4397	-1350.81	-374.763	1b
14	B2	113	92.7319	-486.747	-310.74	1b
14	B2	114	93.0242	-63.1287	-311.682	1b
14	B2	115	93.3164	-505.055	-357.431	1b
14	B2	116	93.6086	-422.373	-409.538	1b
14	B2	117	93.9009	-52.9168	-432.527	1b
14	B2	118	94.1931	162.951	-410.095	1b
14	B2	119	94.4853	-1468.83	-348.969	1b
14	B2	120	94.7776	-950.576	-270.781	1b
15	B3	1	60.0013	112797	3165.43	1b
15	B3	2	60.2935	113573	3205.77	1b
15	B3	3	60.5856	111750	3249.31	1b
15	B3	4	60.8778	110504	3288.67	1b
15	B3	5	61.1699	110267	3318.68	1b
15	B3	6	61.4621	108736	3336.55	1b
15	B3	7	61.7543	108564	3341.03	1b
15	B3	8	62.0464	106287	3332.35	1b
15	B3	9	62.3386	106539	3313.87	1b
15	B3	10	62.6307	104637	3293.26	1b
15	B3	11	62.9229	103544	3280.49	1b
15	B3	12	63.215	102859	3282.21	1b
15	B3	13	63.5072	102312	3296.34	1b
15	B3	14	63.7994	101387	3311.86	1b
15	B3	15	64.0915	99921.1	3315	1b
15	B3	16	64.3837	98202.4	3297.75	1b
15	B3	17	64.6758	97952	3262.82	1b
15	B3	18	64.968	96741.9	3222.19	1b
15	B3	19	65.2602	96627.5	3191.65	1b
15	B3	20	65.5523	94265.9	3184.09	1b
15	B3	21	65.8445	93644.3	3203.22	1b
15	B3	22	66.1366	93531.8	3238.92	1b
15	B3	23	66.4288	92939.8	3268.19	1b
15	B3	24	66.721	90796.7	3264.35	1b
15	B3	25	67.0131	89430.6	3211.68	1b
15	B3	26	67.3053	87948.2	3115.56	1b
15	B3	27	67.5974	88123.6	3000.29	1b
15	B3	28	67.8896	87458.4	2895.81	1b
15	B3	29	68.1818	86858.5	2823.76	1b
15	B3	30	68.4739	84992.6	2791.8	1b
15	B3	31	68.7661	84633.4	2796.73	1b
15	B3	32	69.0582	84088.6	2830.28	1b
15	B3	33	69.3504	83498.1	2881.92	1b
15	B3	34	69.6425	82012.9	2939.24	1b
15	B3	35	69.9347	81456.4	2988.61	1b
15	B3	36	70.2269	80003.5	3017.71	1b
15	B3	37	70.519	79423.7	3018.56	1b
15	B3	38	70.8112	78608.5	2989.37	1b
15	B3	39	71.1033	77443.2	2934.84	1b
15	B3	40	71.3955	76343.3	2865.55	1b
15	B3	41	71.6877	75780.9	2795.47	1b
15	B3	42	71.9798	74937.4	2735.61	1b
15	B3	43	72.272	74878.2	2691.16	1b
15	B3	44	72.5641	73349.4	2667.98	1b
15	B3	45	72.8563	72511.3	2657.79	1b
15	B3	46	73.1485	71957.8	2651.25	1b
15	B3	47	73.4406	70932.5	2643.05	1b
15	B3	48	73.7328	70530.6	2633.45	1b
15	B3	49	74.0249	69057.9	2626.34	1b
15	B3	50	74.3171	69201.5	2626.73	1b
15	B3	51	74.6093	67907.2	2638.82	1b
15	B3	52	74.9014	66532.9	2664.6	1b
15	B3	53	75.1936	66623.8	2701.51	1b
15	B3	54	75.4857	66056.6	2740.73	1b
15	B3	55	75.7779	65076	2766.65	1b
15	B3	56	76.07	62593.2	2772.75	1b
15	B3	57	76.3622	62875.6	2759.76	1b
15	B3	58	76.6544	62526.5	2734.89	1b
15	B3	59	76.9465	61464.6	2712.52	1b
15	B3	60	77.2387	60753.5	2703.27	1b
15	B3	61	77.5308	59868	2704.44	1b
15	B3	62	77.823	59070.7	2704.5	1b
15	B3	63	78.1152	57844.1	2692.13	1b
15	B3	64	78.4073	57535.2	2664.2	1b
15	B3	65	78.6995	56409.9	2627.68	1b
15	B3	66	78.9916	55940.9	2595.27	1b
15	B3	67	79.2838	54959.2	2577.77	1b
15	B3	68	79.576	54820.4	2577.96	1b
15	B3	69	79.8681	53656.9	2588.98	1b
15	B3	70	80.1603	52234.1	2598.31	1b
15	B3	71	80.4524	52514	2595.06	1b
15	B3	72	80.7446	50855.2	2576.69	1b
15	B3	73	81.0367	50020.6	2550.96	1b
15	B3	74	81.3289	49682.7	2531.61	1b
15	B3	75	81.6211	49474.3	2530.38	1b
15	B3	76	81.9132	48572.2	2550.7	1b
15	B3	77	82.2054	46695.9	2588.02	1b
15	B3	78	82.4975	46609.6	2636.38	1b
15	B3	79	82.7897	45930.9	2697.47	1b
15	B3	80	83.0819	45038.3	2783.57	1b
15	B3	81	83.374	44396.3	2923.64	1b
15	B3	82	83.6662	42581.2	3186.31	1b
15	B3	83	83.9583	42036.7	3661.7	1b
15	B3	84	84.2505	42164.2	4457.66	1b
15	B3	85	84.5427	41046	5668.81	1b
15	B3	86	84.8348	39123.2	7329.29	1b
15	B3	87	85.127	36458.9	9365.68	1b
15	B3	88	85.4191	32227.2	11572.1	1b
15	B3	89	85.7113	24022.5	13624.7	1b
15	B3	90	86.0034	14609.4	15143.1	1b
15	B3	91	86.2956	5175.71	15787.2	1b
15	B3	92	86.5878	-212.811	15364.5	1b
15	B3	93	86.8799	-1861.25	13904.7	1b
15	B3	94	87.1721	-2841.57	11663.8	1b
15	B3	95	87.4642	-2935.63	9047.12	1b
15	B3	96	87.7564	-2733.63	6482.07	1b
15	B3	97	88.0486	-2747.36	4296.75	1b
15	B3	98	88.3407	-3061.64	2640.64	1b
15	B3	99	88.6329	-2615.33	1378.6	1b
15	B3	100	88.925	-2744.27	638.607	1b
15	B3	101	89.2172	-3213.8	258.947	1b
15	B3	102	89.5094	-2937.59	87.679	1b
15	B3	103	89.8015	-3628.81	12.4888	1b
15	B3	104	90.0937	-3483.89	-32.2375	1b
15	B3	105	90.3858	-2989.31	-73.0959	1b
15	B3	106	90.678	-2965.94	-112.714	1b
15	B3	107	90.9702	-3811.53	-145.131	1b
15	B3	108	91.2623	-3131.09	-165.687	1b
15	B3	109	91.5545	-4055.97	-173.879	1b
15	B3	110	91.8466	-2501.05	-172.687	1b
15	B3	111	92.1388	-3575.93	-168.753	1b
15	B3	112	92.431	-3982.84	-173.431	1b
15	B3	113	92.7231	-3503.73	-200.759	1b
15	B3	114	93.0153	-4129.27	-260.322	1b
15	B3	115	93.3074	-3334.7	-349.161	1b
15	B3	116	93.5996	-3131.41	-450.097	1b
15	B3	117	93.8917	-3136.42	-539.559	1b
15	B3	118	94.1839	-3034.91	-600.135	1b
15	B3	119	94.4761	-3091.72	-629.052	1b
15	B3	120	94.7682	-3234.83	-637.301	1b
16	B4	1	60.0013	101234	2818.83	1b
16	B4	2	60.2935	100903	2840.91	1b
16	B4	3	60.5856	99707	2870.67	1b
16	B4	4	60.8778	99860.2	2900.26	1b
16	B4	5	61.1699	99004	2922.07	1b
16	B4	6	61.4621	96842.1	2933	1b
16	B4	7	61.7543	96617.8	2936	1b
16	B4	8	62.0464	95980.9	2937.4	1b
16	B4	9	62.3386	95441.3	2942.25	1b
16	B4	10	62.6307	93595.8	2951.17	1b
16	B4	11	62.9229	93301.2	2960.43	1b
16	B4	12	63.215	92417	2964.56	1b
16	B4	13	63.5072	91280.5	2959.59	1b
16	B4	14	63.7994	90582.9	2945.42	1b
16	B4	15	64.0915	88936.7	2926.21	1b
16	B4	16	64.3837	89260	2908.44	1b
16	B4	17	64.6758	87399	2897.5	1b
16	B4	18	64.968	87131.5	2894.58	1b
16	B4	19	65.2602	86155.7	2895.85	1b
16	B4	20	65.5523	85340.8	2894.5	1b
16	B4	21	65.8445	83994.9	2884.03	1b
16	B4	22	66.1366	83346.3	2861.11	1b
16	B4	23	66.4288	82642.3	2826.48	1b
16	B4	24	66.721	81472.9	2784.27	1b
16	B4	25	67.0131	80676.5	2740.98	1b
16	B4	26	67.3053	80307	2704.48	1b
16	B4	27	67.5974	78636.4	2682.24	1b
16	B4	28	67.8896	78614.9	2679.23	1b
16	B4	29	68.1818	78166.5	2697.11	1b
16	B4	30	68.4739	76436.5	2728.09	1b
16	B4	31	68.7661	76227.3	2762.26	1b
16	B4	32	69.0582	75387.2	2787.83	1b
16	B4	33	69.3504	73911.4	2795.72	1b
16	B4	34	69.6425	73506.1	2782.43	1b
16	B4	35	69.9347	72822.8	2751.09	1b
16	B4	36	70.2269	71251.7	2710.52	1b
16	B4	37	70.519	70817.5	2670.66	1b
16	B4	38	70.8112	71018.1	2642.77	1b
16	B4	39	71.1033	68761.3	2641.19	1b
16	B4	40	71.3955	68958.6	2665.79	1b
16	B4	41	71.6877	67919.6	2701.82	1b
16	B4	42	71.9798	67410.7	2730.62	1b
16	B4	43	72.272	66508.4	2736.16	1b
16	B4	44	72.5641	64548	2705.63	1b
16	B4	45	72.8563	64318.8	2630.38	1b
16	B4	46	73.1485	63582.2	2523.91	1b
16	B4	47	73.4406	63424.6	2416.32	1b
16	B4	48	73.7328	62243	2332.96	1b
16	B4	49	74.0249	61429	2292.06	1b
16	B4	50	74.3171	61229.5	2302.35	1b
16	B4	51	74.6093	60336.8	2363.07	1b
16	B4	52	74.9014	60012	2464.05	1b
16	B4	53	75.1936	59109.2	2586.6	1b
16	B4	54	75.4857	57744.9	2702.94	1b
16	B4	55	75.7779	56875.1	2781.26	1b
16	B4	56	76.07	56491.4	2821.26	1b
16	B4	57	76.3622	55627.9	2812.91	1b
16	B4	58	76.6544	54192.8	2754.59	1b
16	B4	59	76.9465	53101.2	2649.78	1b
16	B4	60	77.2387	52954	2506.69	1b
16	B4	61	77.5308	52532.4	2374.36	1b
16	B4	62	77.823	51201.1	2287.15	1b
16	B4	63	78.1152	51582	2265.33	1b
16	B4	64	78.4073	50853	2305.48	1b
16	B4	65	78.6995	49891.9	2380.78	1b
16	B4	66	78.9916	48978.1	2452.69	1b
16	B4	67	79.2838	47649.2	2488.88	1b
16	B4	68	79.576	47432.4	2477.94	1b
16	B4	69	79.8681	45834.7	2432.87	1b
16	B4	70	80.1603	46267.9	2381.49	1b
16	B4	71	80.4524	45835.4	2350.26	1b
16	B4	72	80.7446	44223.8	2351.2	1b
16	B4	73	81.0367	43966.4	2378.73	1b
16	B4	74	81.3289	43002.8	2416.14	1b
16	B4	75	81.6211	42412.4	2446.1	1b
16	B4	76	81.9132	41727.2	2459.87	1b
16	B4	77	82.2054	40110.6	2462.3	1b
16	B4	78	82.4975	40199.6	2472.86	1b
16	B4	79	82.7897	39788.6	2523.99	1b
16	B4	80	83.0819	38404.1	2659.15	1b
16	B4	81	83.374	37980.7	2891.44	1b
16	B4	82	83.6662	37125.3	3291.75	1b
16	B4	83	83.9583	36495.1	3933.27	1b
16	B4	84	84.2505	34612.8	4892.28	1b
16	B4	85	84.5427	33479.4	6233.13	1b
16	B4	86	84.8348	31852.6	7972.84	1b
16	B4	87	85.127	29547.9	10037.8	1b
16	B4	88	85.4191	24535.6	12231.7	1b
16	B4	89	85.7113	16251.2	14240	1b
16	B4	90	86.0034	5713.14	15686.2	1b
16	B4	91	86.2956	-3202.7	16234	1b
16	B4	92	86.5878	-8397.49	15700.8	1b
16	B4	93	86.8799	-10752.7	14133.7	1b
16	B4	94	87.1721	-10555.9	11807.5	1b
16	B4	95	87.4642	-11330	9137.07	1b
16	B4	96	87.7564	-11326.3	6545.47	1b
16	B4	97	88.0486	-11195.9	4345.42	1b
16	B4	98	88.3407	-11637.3	2684.33	1b
16	B4	99	88.6329	-11122.2	1336.98	1b
16	B4	100	88.925	-11410.7	519.938	1b
16	B4	101	89.2172	-11195.2	84.8298	1b
16	B4	102	89.5094	-10966.1	-105.014	1b
16	B4	103	89.8015	-11591.8	-156.363	1b
16	B4	104	90.0937	-11593.4	-145.803	1b
16	B4	105	90.3858	-11759.7	-123.76	1b
16	B4	106	90.678	-11473.2	-116.803	1b
16	B4	107	90.9702	-12337.1	-129.565	1b
16	B4	108	91.2623	-11562.4	-150.226	1b
16	B4	109	91.5545	-11158.2	-161.221	1b
16	B4	110	91.8466	-12072.4	-152.109	1b
16	B4	111	92.1388	-11646.3	-127.745	1b
16	B4	112	92.431	-12730.9	-105.954	1b
16	B4	113	92.7231	-12482.9	-105.421	1b
16	B4	114	93.0153	-11650.9	-132.17	1b
16	B4	115	93.3074	-12546.3	-174.873	1b
16	B4	116	93.5996	-11722.1	-212.595	1b
16	B4	117	93.8917	-12123.3	-228.92	1b
16	B4	118	94.1839	-12643.2	-221.871	1b
16	B4	119	94.4761	-11821.8	-203.184	1b
16	B4	120	94.7682	-12986.8	-188.999	1b
17	B5	1	60.0008	18431.3	1497.31	1b
17	B5	2	60.2929	18846.5	1489.05	1b
17	B5	3	60.5851	17920.5	1466.26	1b
17	B5	4	60.8772	17051.5	1427.15	1b
17	B5	5	61.1694	17680.3	1379.64	1b
17	B5	6	61.4615	15913.8	1338.61	1b
17	B5	7	61.7536	16941.1	1317.94	1b
17	B5	8	62.0458	16308.7	1322.14	1b
17	B5	9	62.3379	15746	1343.28	1b
17	B5	10	62.6301	16028.6	1365.24	1b
17	B5	11	62.9222	14886.1	1372.56	1b
17	B5	12	63.2143	14418.2	1358.13	1b
17	B5	13	63.5065	14317.1	1325.35	1b
17	B5	14	63.7986	13920.2	1284.16	1b
17	B5	15	64.0908	13489.6	1244.6	1b
17	B5	16	64.3829	13508.7	1211.85	1b
17	B5	17	64.675	13040.9	1185.32	1b
17	B5	18	64.9672	12335.9	1160.98	1b
17	B5	19	65.2593	12670.4	1135.18	1b
17	B5	20	65.5515	12103.3	1107.49	1b
17	B5	21	65.8436	11336.8	1081.1	1b
17	B5	22	66.1357	11414.2	1060.48	1b
17	B5	23	66.4279	11655.4	1047.61	1b
17	B5	24	66.72	10759.9	1039.55	1b
17	B5	25	67.0122	10607.7	1029.36	1b
17	B5	26	67.3043	10598.8	1010.08	1b
17	B5	27	67.5964	9784.31	979.306	1b
17	B5	28	67.8886	9717.77	941.034	1b
17	B5	29	68.1807	9663.58	903.943	1b
17	B5	30	68.4729	9296.11	877.573	1b
17	B5	31	68.765	9629.89	868.942	1b
17	B5	32	69.0571	8661.91	880.733	1b
17	B5	33	69.3493	8511.25	910.291	1b
17	B5	34	69.6414	8869.78	948.839	1b
17	B5	35	69.9336	8802.16	982.134	1b
17	B5	36	70.2257	7711.43	994.412	1b
17	B5	37	70.5178	7206.74	975.209	1b
17	B5	38	70.81	7338.1	925.291	1b
17	B5	39	71.1021	7493.88	857.589	1b
17	B5	40	71.3942	6494.09	792.012	1b
17	B5	41	71.6864	6752.04	746.836	1b
17	B5	42	71.9785	7155.96	730.908	1b
17	B5	43	72.2707	6494.22	739.93	1b
17	B5	44	72.5628	6410.01	758.047	1b
17	B5	45	72.8549	5966.73	763.905	1b
17	B5	46	73.1471	5948.62	738.9	1b
17	B5	47	73.4392	5518.87	674.658	1b
17	B5	48	73.7314	5254.76	577.179	1b
17	B5	49	74.0235	4943.31	339.273	1b
17	B5	50	74.3157	5579.64	79.4775	1b
17	B5	51	74.6078	5308.3	-80.1263	1b
17	B5	52	74.8999	5400.47	-102.925	1b
17	B5	53	75.1921	5767.74	6.70685	1b
17	B5	54	75.4842	4966.59	207.936	1b
17	B5	55	75.7764	5200.89	441.182	1b
17	B5	56	76.0685	5175.87	583.454	1b
17	B5	57	76.3606	4171.43	639.926	1b
17	B5	58	76.6528	4676.44	670.91	1b
17	B5	59	76.9449	4311.43	682.168	1b
17	B5	60	77.237	4035.36	683.309	1b
17	B5	61	77.5292	4136.24	681.968	1b
17	B5	62	77.8213	3838.11	679.652	1b
17	B5	63	78.1135	3769.88	671.261	1b
17	B5	64	78.4056	3691.45	648.638	1b
17	B5	65	78.6977	2644.64	606.351	1b
17	B5	66	78.9899	3233.4	546.365	1b
17	B5	67	79.282	3368.39	373.359	1b
17	B5	68	79.5742	2443.2	213.431	1b
17	B5	69	79.8663	3150.75	107.837	1b
17	B5	70	80.1584	3251.09	76.5233	1b
17	B5	71	80.4506	2908.29	120.072	1b
17	B5	72	80.7427	2197.58	223.081	1b
17	B5	73	81.0349	2847.15	359.391	1b
17	B5	74	81.327	3105.02	495.944	1b
17	B5	75	81.6191	2183.15	563.452	1b
17	B5	76	81.9113	1606.4	577.398	1b
17	B5	77	82.2034	1832.03	562.175	1b
17	B5	78	82.4956	2289.74	485.954	1b
17	B5	79	82.7877	1443.27	338.306	1b
17	B5	80	83.0798	1620.03	187.688	1b
17	B5	81	83.372	1629.65	69.3735	1b
17	B5	82	83.6641	1442.99	9.37738	1b
17	B5	83	83.9563	1676.82	17.1848	1b
17	B5	84	84.2484	1963.17	79.6402	1b
17	B5	85	84.5405	953.945	161.703	1b
17	B5	86	84.8327	1253.43	219.154	1b
17	B5	87	85.1248	607.604	219.498	1b
17	B5	88	85.417	1112.19	158.549	1b
17	B5	89	85.7091	665.587	61.006	1b
17	B5	90	86.0012	1228.24	-35.5098	1b
17	B5	91	86.2934	580.567	-101.563	1b
17	B5	92	86.5855	842.711	-128.36	1b
17	B5	93	86.8777	458.541	-125.992	1b
17	B5	94	87.1698	962.085	-112.417	1b
17	B5	95	87.4619	413.228	-102.329	1b
17	B5	96	87.7541	168.186	-102.021	1b
17	B5	97	88.0462	722.883	-110.976	1b
17	B5	98	88.3384	354.019	-127.137	1b
17	B5	99	88.6305	630.68	-150.696	1b
17	B5	100	88.9226	-250.925	-181.711	1b
17	B5	101	89.2148	-204.404	-212.04	1b
17	B5	102	89.5069	1027.99	-219.816	1b
17	B5	103	89.7991	11.4868	-176.467	1b
17	B5	104	90.0912	105.05	-66.729	1b
17	B5	105	90.3833	378.622	91.6852	1b
17	B5	106	90.6755	-350.815	246.241	1b
17	B5	107	90.9676	-813.259	331.613	1b
17	B5	108	91.2598	-821.264	303.508	1b
17	B5	109	91.5519	-58.9832	162.557	1b
17	B5	110	91.844	-885.021	-46.6548	1b
17	B5	111	92.1362	-78.6188	-258.54	1b
17	B5	112	92.4283	-805.17	-414.405	1b
17	B5	113	92.7205	-569.895	-479.113	1b
17	B5	114	93.0126	-276.821	-443.514	1b
17	B5	115	93.3047	-263.882	-320.749	1b
17	B5	116	93.5969	-839.993	-143.266	1b
17	B5	117	93.889	-1061.66	41.7495	1b
17	B5	118	94.1812	-1029.08	184.452	1b
17	B5	119	94.4733	-1201.99	250.604	1b
17	B5	120	94.7654	-1268.13	235.456	1b
18	B6	1	60.0008	105817	2729.39	1b
18	B6	2	60.2929	104665	2724.62	1b
18	B6	3	60.5851	104506	2719.86	1b
18	B6	4	60.8772	102763	2724.46	1b
18	B6	5	61.1694	103270	2747.46	1b
18	B6	6	61.4615	101938	2791.88	1b
18	B6	7	61.7536	101609	2851.93	1b
18	B6	8	62.0458	100196	2915.24	1b
18	B6	9	62.3379	99410.8	2968.51	1b
18	B6	10	62.6301	98423.2	3003.16	1b
18	B6	11	62.9222	97641.1	3017.45	1b
18	B6	12	63.2143	96203.7	3014.43	1b
18	B6	13	63.5065	95356.6	2997.32	1b
18	B6	14	63.7986	94925.1	2966.11	1b
18	B6	15	64.0908	94054.4	2918.55	1b
18	B6	16	64.3829	92662.3	2855.51	1b
18	B6	17	64.675	91593.7	2785.91	1b
18	B6	18	64.9672	90286.1	2726.4	1b
18	B6	19	65.2593	91070.3	2694.2	1b
18	B6	20	65.5515	89676	2698.02	1b
18	B6	21	65.8436	88485.9	2733.42	1b
18	B6	22	66.1357	87775.9	2785.09	1b
18	B6	23	66.4279	87724.6	2833.96	1b
18	B6	24	66.72	85114.1	2864.33	1b
18	B6	25	67.0122	85591	2868.13	1b
18	B6	26	67.3043	83868.3	2845.45	1b
18	B6	27	67.5964	83349.9	2802	1b
18	B6	28	67.8886	82152.9	2745.85	1b
18	B6	29	68.1807	81863.2	2684.71	1b
18	B6	30	68.4729	81066.3	2624.96	1b
18	B6	31	68.765	79263.6	2572.07	1b
18	B6	32	69.0571	79830	2530.65	1b
18	B6	33	69.3493	78420.9	2503.38	1b
18	B6	34	69.6414	77684.8	2489.38	1b
18	B6	35	69.9336	77371.4	2483.86	1b
18	B6	36	70.2257	76330.7	2480.65	1b
18	B6	37	70.5178	74982.3	2476.25	1b
18	B6	38	70.81	75169.8	2472.83	1b
18	B6	39	71.1021	73844.1	2478.2	1b
18	B6	40	71.3942	73021.9	2499.63	1b
18	B6	41	71.6864	72971.4	2538.33	1b
18	B6	42	71.9785	72044	2584.86	1b
18	B6	43	72.2707	70988.4	2621.48	1b
18	B6	44	72.5628	70112.7	2630.72	1b
18	B6	45	72.8549	68561.9	2605.22	1b
18	B6	46	73.1471	68490.8	2552.26	1b
18	B6	47	73.4392	67379.6	2490.03	1b
18	B6	48	73.7314	67670	2433.32	1b
18	B6	49	74.0235	66012	2400.1	1b
18	B6	50	74.3157	65476.2	2394.65	1b
18	B6	51	74.6078	65123.4	2409.87	1b
18	B6	52	74.8999	63754.8	2434.44	1b
18	B6	53	75.1921	63787.5	2456.61	1b
18	B6	54	75.4842	62234.2	2466.22	1b
18	B6	55	75.7764	62094.8	2456.74	1b
18	B6	56	76.0685	60528.4	2427.7	1b
18	B6	57	76.3606	60370.4	2386.23	1b
18	B6	58	76.6528	59835.1	2345.63	1b
18	B6	59	76.9449	58487.9	2319.91	1b
18	B6	60	77.237	58532.2	2316.69	1b
18	B6	61	77.5292	58306.6	2332.32	1b
18	B6	62	77.8213	56649.2	2352.97	1b
18	B6	63	78.1135	55853.9	2361.96	1b
18	B6	64	78.4056	55402.2	2349.43	1b
18	B6	65	78.6977	54578.2	2318.27	1b
18	B6	66	78.9899	53998.9	2282.82	1b
18	B6	67	79.282	53293	2261.06	1b
18	B6	68	79.5742	52907.2	2264.83	1b
18	B6	69	79.8663	52143.6	2293.14	1b
18	B6	70	80.1584	51431.1	2332.04	1b
18	B6	71	80.4506	50797.3	2361.4	1b
18	B6	72	80.7427	49092.4	2365.26	1b
18	B6	73	81.0349	48994.3	2340.12	1b
18	B6	74	81.327	48303.8	2296.09	1b
18	B6	75	81.6191	47675.5	2250.38	1b
18	B6	76	81.9113	47335.4	2217.66	1b
18	B6	77	82.2034	46095	2204.44	1b
18	B6	78	82.4956	46124.2	2212.23	1b
18	B6	79	82.7877	44543.2	2248.61	1b
18	B6	80	83.0798	44015.9	2340.91	1b
18	B6	81	83.372	43942	2537.44	1b
18	B6	82	83.6641	43050.4	2895.01	1b
18	B6	83	83.9563	42159	3525.25	1b
18	B6	84	84.2484	41640.8	4520.69	1b
18	B6	85	84.5405	40230.9	5935.49	1b
18	B6	86	84.8327	38910.7	7742.16	1b
18	B6	87	85.1248	35621.2	9795.75	1b
18	B6	88	85.417	29919	11827.9	1b
18	B6	89	85.7091	21327.5	13488.5	1b
18	B6	90	86.0012	12047	14433.2	1b
18	B6	91	86.2934	4616.59	14430.1	1b
18	B6	92	86.5855	2204.9	13443.3	1b
18	B6	93	86.8777	890.982	11652.9	1b
18	B6	94	87.1698	1261.73	9397.72	1b
18	B6	95	87.4619	789.84	7064.05	1b
18	B6	96	87.7541	129.071	4969.07	1b
18	B6	97	88.0462	-25.4821	3291.08	1b
18	B6	98	88.3384	-330.207	2011.66	1b
18	B6	99	88.6305	-233.2	1071.69	1b
18	B6	100	88.9226	385.918	478.025	1b
18	B6	101	89.2148	122.829	133.803	1b
18	B6	102	89.5069	396.244	-37.0864	1b
18	B6	103	89.7991	-76.3409	-95.2737	1b
18	B6	104	90.0912	-11.038	-92.562	1b
18	B6	105	90.3833	-549.091	-71.3191	1b
18	B6	106	90.6755	-50.7139	-59.3035	1b
18	B6	107	90.9676	-176.51	-66.9783	1b
18	B6	108	91.2598	-352.408	-91.0193	1b
18	B6	109	91.5519	-199.305	-122.032	1b
18	B6	110	91.844	-608.514	-151.884	1b
18	B6	111	92.1362	380.746	-177.402	1b
18	B6	112	92.4283	-792.285	-199.944	1b
18	B6	113	92.7205	-281.506	-222.173	1b
18	B6	114	93.0126	-656.886	-244.463	1b
18	B6	115	93.3047	173.062	-263.741	1b
18	B6	116	93.5969	289.289	-276.308	1b
18	B6	117	93.889	-762.54	-282.556	1b
18	B6	118	94.1812	-780.476	-288.892	1b
18	B6	119	94.4733	-231.009	-304.087	1b
18	B6	120	94.7654	150.07	-332.817	1b
19	B7	1	60.0012	93863.2	2600.81	1b
19	B7	2	60.2936	92923.2	2621.46	1b
19	B7	3	60.586	92253.9	2633.97	1b
19	B7	4	60.8784	91558.9	2639.05	1b
19	B7	5	61.1707	90591.2	2643.85	1b
19	B7	6	61.4631	89621.1	2656.38	1b
19	B7	7	61.7555	89186.7	2677.54	1b
19	B7	8	62.0479	89275.4	2697.79	1b
19	B7	9	62.3403	87500.5	2702.55	1b
19	B7	10	62.6327	86366.6	2683.53	1b
19	B7	11	62.9251	85381.3	2646.82	1b
19	B7	12	63.2175	84865.3	2610.72	1b
19	B7	13	63.5098	83768.8	2594.11	1b
19	B7	14	63.8022	84258.2	2603.94	1b
19	B7	15	64.0946	82752.2	2631.31	1b
19	B7	16	64.387	82100.8	2658.34	1b
19	B7	17	64.6794	80174.3	2669.98	1b
19	B7	18	64.9718	80251.9	2662.16	1b
19	B7	19	65.2642	79560.3	2641.6	1b
19	B7	20	65.5565	77988.4	2619.36	1b
19	B7	21	65.8489	77736.7	2603.38	1b
19	B7	22	66.1413	76986.4	2594.42	1b
19	B7	23	66.4337	76460.5	2586.5	1b
19	B7	24	66.7261	74262.3	2570.76	1b
19	B7	25	67.0185	75042.4	2540	1b
19	B7	26	67.3109	73456.2	2492.36	1b
19	B7	27	67.6033	72610.5	2432.58	1b
19	B7	28	67.8956	71717.5	2370.69	1b
19	B7	29	68.188	71922	2318.21	1b
19	B7	30	68.4804	70409.4	2283.33	1b
19	B7	31	68.7728	70220.8	2264.84	1b
19	B7	32	69.0652	69890	2261.01	1b
19	B7	33	69.3576	68307.8	2261.8	1b
19	B7	34	69.65	67796.9	2258.21	1b
19	B7	35	69.9423	67596.5	2248.6	1b
19	B7	36	70.2347	66495.7	2239.47	1b
19	B7	37	70.5271	65892.7	2241.81	1b
19	B7	38	70.8195	64925.5	2265.23	1b
19	B7	39	71.1119	65520.9	2305.61	1b
19	B7	40	71.4043	63549.4	2357.24	1b
19	B7	41	71.6967	63208.8	2410.13	1b
19	B7	42	71.9891	62448.1	2449.08	1b
19	B7	43	72.2814	61506.2	2461.2	1b
19	B7	44	72.5738	60806.4	2440.44	1b
19	B7	45	72.8662	59844.3	2390.1	1b
19	B7	46	73.1586	59031.5	2322.11	1b
19	B7	47	73.451	58389.2	2246.82	1b
19	B7	48	73.7434	58715.6	2176.81	1b
19	B7	49	74.0358	57422.7	2131.77	1b
19	B7	50	74.3281	56482.1	2110.29	1b
19	B7	51	74.6205	55743.8	2104.18	1b
19	B7	52	74.9129	55942.8	2103.67	1b
19	B7	53	75.2053	55134.4	2101.64	1b
19	B7	54	75.4977	53497.5	2096.16	1b
19	B7	55	75.7901	53354.2	2091.57	1b
19	B7	56	76.0825	52929.3	2097.09	1b
19	B7	57	76.3748	52614.2	2121.57	1b
19	B7	58	76.6672	51810.8	2166.92	1b
19	B7	59	76.9596	50953.8	2225.39	1b
19	B7	60	77.252	50170.5	2282.6	1b
19	B7	61	77.5444	48959.3	2321.37	1b
19	B7	62	77.8368	49062	2349.65	1b
19	B7	63	78.1292	48408.9	2369.63	1b
19	B7	64	78.4216	47223.9	2382.28	1b
19	B7	65	78.7139	46747.5	2383.51	1b
19	B7	66	79.0063	45632	2365.49	1b
19	B7	67	79.2987	45108	2322.34	1b
19	B7	68	79.5911	44422.8	2250.12	1b
19	B7	69	79.8835	43275	2149.77	1b
19	B7	70	80.1759	43396.5	2050.34	1b
19	B7	71	80.4683	43345.9	1968.53	1b
19	B7	72	80.7607	41438.2	1913.88	1b
19	B7	73	81.053	41441.4	1887.47	1b
19	B7	74	81.3454	41121.6	1884.27	1b
19	B7	75	81.6378	40663.2	1896.15	1b
19	B7	76	81.9302	39289.1	1915.2	1b
19	B7	77	82.2226	39418.6	1937.81	1b
19	B7	78	82.515	38033.8	1970.84	1b
19	B7	79	82.8074	37871.2	2037.39	1b
19	B7	80	83.0997	37275.7	2178.63	1b
19	B7	81	83.3921	37041.3	2416.76	1b
19	B7	82	83.6845	36525.2	2792.72	1b
19	B7	83	83.9769	34259.6	3379.36	1b
19	B7	84	84.2693	33945.1	4225.27	1b
19	B7	85	84.5617	32519.7	5358.22	1b
19	B7	86	84.8541	30946.5	6757.48	1b
19	B7	87	85.1464	27833.3	8322.42	1b
19	B7	88	85.4388	22417.7	9858.81	1b
19	B7	89	85.7312	14770.3	11103.5	1b
19	B7	90	86.0236	7466.67	11790.9	1b
19	B7	91	86.316	2782.65	11738.5	1b
19	B7	92	86.6084	1412.43	10913.8	1b
19	B7	93	86.9008	450.172	9450.58	1b
19	B7	94	87.1932	348.228	7607.19	1b
19	B7	95	87.4855	367.49	5685.23	1b
19	B7	96	87.7779	387.045	3944.73	1b
19	B7	97	88.0703	471.394	2548.09	1b
19	B7	98	88.3627	99.5264	1371.95	1b
19	B7	99	88.6551	414.933	581.627	1b
19	B7	100	88.9475	619.246	145.639	1b
19	B7	101	89.2399	405.065	-44.812	1b
19	B7	102	89.5322	-95.7525	-85.7173	1b
19	B7	103	89.8246	38.4742	-52.551	1b
19	B7	104	90.117	-152.247	-0.67334	1b
19	B7	105	90.4094	-453.668	33.6951	1b
19	B7	106	90.7018	-672.799	34.032	1b
19	B7	107	90.9942	-847.281	3.24072	1b
19	B7	108	91.2866	-61.7384	-41.124	1b
19	B7	109	91.5789	127.283	-77.4482	1b
19	B7	110	91.8713	-1547.97	-92.855	1b
19	B7	111	92.1637	-729.914	-90.7363	1b
19	B7	112	92.4561	-814.803	-87.3303	1b
19	B7	113	92.7485	-1253.78	-99.2419	1b
19	B7	114	93.0409	-1196.03	-131.057	1b
19	B7	115	93.3333	-496.929	-172.302	1b
19	B7	116	93.6257	-684.873	-205.644	1b
19	B7	117	93.918	-1521.21	-219.658	1b
19	B7	118	94.2104	-1733.05	-216.494	1b
19	B7	119	94.5028	-948.245	-209.296	1b
19	B7	120	94.7952	-1175.46	-212.317	1b
20	B8	1	60.0012	9506.2	1688.08	1b
20	B8	2	60.2936	9682.41	1675.1	1b
20	B8	3	60.586	9127.68	1659.92	1b
20	B8	4	60.8784	8375.04	1642.1	1b
20	B8	5	61.1707	8056.59	1623.86	1b
20	B8	6	61.4631	8104.52	1607.97	1b
20	B8	7	61.7555	7400.15	1595.07	1b
20	B8	8	62.0479	6859.12	1582.79	1b
20	B8	9	62.3403	6883.84	1567.86	1b
20	B8	10	62.6327	6055.6	1549.4	1b
20	B8	11	62.9251	5530.51	1530.12	1b
20	B8	12	63.2175	5362.54	1513.96	1b
20	B8	13	63.5098	5092.34	1501.2	1b
20	B8	14	63.8022	4701.84	1484.97	1b
20	B8	15	64.0946	4067.39	1452.97	1b
20	B8	16	64.387	3775.77	1394.84	1b
20	B8	17	64.6794	3910.05	1311.48	1b
20	B8	18	64.9718	1988.34	1219.23	1b
20	B8	19	65.2642	2471.56	1143.62	1b
20	B8	20	65.5565	3062.94	1104.58	1b
20	B8	21	65.8489	2347.65	1102.3	1b
20	B8	22	66.1413	2207.41	1114.48	1b
20	B8	23	66.4337	1607.9	1108.9	1b
20	B8	24	66.7261	895.939	1063.91	1b
20	B8	25	67.0185	832.7	983.409	1b
20	B8	26	67.3109	-0.20297	895.811	1b
20	B8	27	67.6033	484.816	837.15	1b
20	B8	28	67.8956	1121.97	829.274	1b
20	B8	29	68.188	469.076	867.371	1b
20	B8	30	68.4804	-255.796	924.34	1b
20	B8	31	68.7728	-832.103	967.599	1b
20	B8	32	69.0652	-634.104	976.543	1b
20	B8	33	69.3576	-1005.89	950.691	1b
20	B8	34	69.65	-1464.23	906.611	1b
20	B8	35	69.9423	-1447.42	867.896	1b
20	B8	36	70.2347	-1912.9	853.239	1b
20	B8	37	70.5271	-1778.51	866.533	1b
20	B8	38	70.8195	-1618.07	892.901	1b
20	B8	39	71.1119	-2118.11	904.682	1b
20	B8	40	71.4043	-2984.9	876.937	1b
20	B8	41	71.6967	-4089.85	804.312	1b
20	B8	42	71.9891	-2953.74	706.903	1b
20	B8	43	72.2814	-3540.82	619.101	1b
20	B8	44	72.5738	-2549.72	568.452	1b
20	B8	45	72.8662	-3348.94	560.062	1b
20	B8	46	73.1586	-4005.09	577.257	1b
20	B8	47	73.451	-4501.42	595.398	1b
20	B8	48	73.7434	-3883.8	596.119	1b
20	B8	49	74.0358	-4106.37	572.217	1b
20	B8	50	74.3281	-4335.88	524.254	1b
20	B8	51	74.6205	-4888.22	405.82	1b
20	B8	52	74.9129	-5267.07	264.777	1b
20	B8	53	75.2053	-4452.09	135.913	1b
20	B8	54	75.4977	-5131.2	58.293	1b
20	B8	55	75.7901	-4507.99	63.6599	1b
20	B8	56	76.0825	-4824.96	157.758	1b
20	B8	57	76.3748	-5125.21	312.656	1b
20	B8	58	76.6672	-4910.38	477.074	1b
20	B8	59	76.9596	-5800.03	563.492	1b
20	B8	60	77.252	-6371.62	594.093	1b
20	B8	61	77.5444	-5331.19	592.811	1b
20	B8	62	77.8368	-6831.48	578.981	1b
20	B8	63	78.1292	-5332.47	573.44	1b
20	B8	64	78.4216	-6157.58	586.223	1b
20	B8	65	78.7139	-6843.58	612.058	1b
20	B8	66	79.0063	-6869.02	634.901	1b
20	B8	67	79.2987	-6908.85	636.818	1b
20	B8	68	79.5911	-6820.1	605.393	1b
20	B8	69	79.8835	-7637.44	537.372	1b
20	B8	70	80.1759	-7700.8	374.476	1b
20	B8	71	80.4683	-7844.05	171.851	1b
20	B8	72	80.7607	-7140.11	-14.5454	1b
20	B8	73	81.053	-7594.02	-144.432	1b
20	B8	74	81.3454	-7544.99	-191.474	1b
20	B8	75	81.6378	-7864.77	-152.587	1b
20	B8	76	81.9302	-7080.9	-49.0499	1b
20	B8	77	82.2226	-7972.94	80.3362	1b
20	B8	78	82.515	-8147.02	191.12	1b
20	B8	79	82.8074	-8361.48	246.356	1b
20	B8	80	83.0997	-8308.18	227.088	1b
20	B8	81	83.3921	-8267.89	137.019	1b
20	B8	82	83.6845	-8923.11	0.541809	1b
20	B8	83	83.9769	-8592.17	-144.567	1b
20	B8	84	84.2693	-8073.58	-257.836	1b
20	B8	85	84.5617	-8557.34	-308.245	1b
20	B8	86	84.8541	-8429.86	-284.462	1b
20	B8	87	85.1464	-8651.86	-198.644	1b
20	B8	88	85.4388	-8425.48	-81.2479	1b
20	B8	89	85.7312	-9594.82	30.7254	1b
20	B8	90	86.0236	-8583.43	105.843	1b
20	B8	91	86.316	-9302.36	125.728	1b
20	B8	92	86.6084	-9923.95	86.9648	1b
20	B8	93	86.9008	-8738.56	-0.541565	1b
20	B8	94	87.1932	-9490.29	-117.096	1b
20	B8	95	87.4855	-9231.65	-237.911	1b
20	B8	96	87.7779	-9832.03	-338.225	1b
20	B8	97	88.0703	-9008.57	-397.974	1b
20	B8	98	88.3627	-9163.08	-406.211	1b
20	B8	99	88.6551	-9477.15	-365.584	1b
20	B8	100	88.9475	-9398.14	-294.492	1b
20	B8	101	89.2399	-10358.7	-222.477	1b
20	B8	102	89.5322	-9075.98	-177.839	1b
20	B8	103	89.8246	-10408.9	-174.112	1b
20	B8	104	90.117	-9204.97	-205.098	1b
20	B8	105	90.4094	-9916.85	-251.707	1b
20	B8	106	90.7018	-9975.67	-293.694	1b
20	B8	107	90.9942	-10251.4	-316.377	1b
20	B8	108	91.2866	-9532.46	-309.871	1b
20	B8	109	91.5789	-9739.23	-267.364	1b
20	B8	110	91.8713	-10217.3	-189.054	1b
20	B8	111	92.1637	-10073.9	-89.3185	1b
20	B8	112	92.4561	-10788	2.3717	1b
20	B8	113	92.7485	-10642.4	52.2529	1b
20	B8	114	93.0409	-10192.8	38.8579	1b
20	B8	115	93.3333	-10435.3	-36.6148	1b
20	B8	116	93.6257	-11273.1	-152.521	1b
20	B8	117	93.918	-10278	-277.489	1b
20	B8	118	94.2104	-10154.7	-381.432	1b
20	B8	119	94.5028	-10461.8	-442.915	1b
20	B8	120	94.7952	-10493.7	-453.663	1b
21	B9	1	60.0017	105469	3071.45	1b
21	B9	2	60.2941	105518	3077.91	1b
21	B9	3	60.5864	104053	3103.47	1b
21	B9	4	60.8788	103060	3143.85	1b
21	B9	5	61.1712	103823	3187.59	1b
21	B9	6	61.4635	101233	3219.6	1b
21	B9	7	61.7559	100708	3227.58	1b
21	B9	8	62.0483	99364	3207.96	1b
21	B9	9	62.3406	98321.6	3166.92	1b
21	B9	10	62.633	97584.4	3115.83	1b
21	B9	11	62.9254	96436.9	3064.51	1b
21	B9	12	63.2178	95757.3	3017.24	1b
21	B9	13	63.5101	94896.2	2973.92	1b
21	B9	14	63.8025	93874.9	2934.34	1b
21	B9	15	64.0949	92094	2901.02	1b
21	B9	16	64.3872	92073.6	2877.66	1b
21	B9	17	64.6796	91872	2864.95	1b
21	B9	18	64.972	90042.5	2858.67	1b
21	B9	19	65.2643	89652.1	2852.21	1b
21	B9	20	65.5567	87733.5	2841.1	1b
21	B9	21	65.8491	87716.7	2825.02	1b
21	B9	22	66.1414	87013.5	2805.48	1b
21	B9	23	66.4338	85800.8	2782.59	1b
21	B9	24	66.7262	84903.1	2754.87	1b
21	B9	25	67.0185	84053.1	2722.34	1b
21	B9	26	67.3109	82728.2	2689.19	1b
21	B9	27	67.6033	82814	2663.01	1b
21	B9	28	67.8956	81789	2650.63	1b
21	B9	29	68.188	80894.9	2654.21	1b
21	B9	30	68.4804	80026.7	2670.09	1b
21	B9	31	68.7728	79254.2	2690.84	1b
21	B9	32	69.0651	78525.7	2708.37	1b
21	B9	33	69.3575	77751.9	2716.51	1b
[truncated: 6,687 more rows]

## Sheet: Melt Curve Result
Block Type	96-Well 0.2-mL Block
Calibration Background is expired	No
Calibration Background performed on	01-13-2023
Calibration Pure Dye ABY is expired	No
Calibration Pure Dye ABY performed on	01-13-2023
Calibration Pure Dye CY5 is expired	No
Calibration Pure Dye CY5 performed on	01-13-2023
Calibration Pure Dye FAM is expired	No
Calibration Pure Dye FAM performed on	01-13-2023
Calibration Pure Dye JUN is expired	No
Calibration Pure Dye JUN performed on	01-13-2023
Calibration Pure Dye MUSTANG PURPLE is expired	No
Calibration Pure Dye MUSTANG PURPLE performed on	01-13-2023
Calibration Pure Dye NED is expired	No
Calibration Pure Dye NED performed on	01-13-2023
Calibration Pure Dye ROX is expired	No
Calibration Pure Dye ROX performed on	01-13-2023
Calibration Pure Dye SYBR is expired	No
Calibration Pure Dye SYBR performed on	01-13-2023
Calibration Pure Dye TAMRA is expired	No
Calibration Pure Dye TAMRA performed on	01-13-2023
Calibration Pure Dye VIC is expired	No
Calibration Pure Dye VIC performed on	01-13-2023
Calibration ROI is expired	No
Calibration ROI performed on	01-13-2023
Calibration Uniformity is expired	No
Calibration Uniformity performed on	01-13-2023
Chemistry	SYBR_GREEN
Date Created	2024-01-09 23:28:41 PM CST
Experiment Barcode
Experiment Comment
Experiment File Name	D:\Users\Administrator\Desktop\YuH\2024-01-09_3.eds
Experiment Name	2024-01-09_3
Experiment Run End Time	2024-01-09 23:21:44 PM CST
Experiment Type	Comparative Cт (ΔΔCт)
Instrument Name	272522238
Instrument Serial Number	272522238
Instrument Type	QuantStudio™ 5 System
Passive Reference	ROX
Post-read Stage/Step
Pre-read Stage/Step
Quantification Cycle Method	Ct
Signal Smoothing On	true
Stage where Melt Analysis is performed	Stage3
Stage/ Cycle where Ct Analysis is performed	Stage2, Step3
User Name
Well	Well Position	Sample	Target Name	Tm	Melt Peak Height
2	A2	ch1	1b	86.3027	14463.8
3	A3	ch2	1b	86.4417	15123.7
4	A4	ch3	1b	86.4417	16270.6
5	A5	cm2	1b	86.4394	1269.87
5	A5	cm2	1b	81.7652	610.399
5	A5	cm2	1b	73.001	1169.02
5	A5	cm2	1b	78.2595	854.161
6	A6	cm3	1b	86.2934	14896.5
7	A7	cm4	1b	86.316	13912.9
8	A8	ev1	1b	63.2175	1696.52
9	A9	ev2	1b	86.1687	16606.5
10	A10	ev3	1b	64.972	1356.43
14	B2	ch1	1b	86.1566	15805.5
15	B3	ch2	1b	86.2956	15787.2
16	B4	ch3	1b	86.2956	16234
17	B5	cm2	1b	60.0008	1497.31
18	B6	cm3	1b	86.1473	14557.5
19	B7	cm4	1b	86.1698	11863.2
20	B8	ev1	1b	60.0012	1688.08
21	B9	ev2	1b	86.0225	13330.2
22	B10	ev3	1b	60.4403	1585.86
26	C2	ch1	6	83.3804	14398.9
27	C3	ch2	6	84.5427	10474.1
27	C3	ch2	6	76.8004	5687.29
28	C4	ch3	6	83.374	22595.7
29	C5	cm2	6	83.2259	14562.3
30	C6	cm3	6	83.372	14017.4
31	C7	cm4	6	83.2459	14476.6
32	C8	ev1	6	77.252	11252.3
33	C9	ev2	6	83.245	18546.4
34	C10	ev3	6	83.0988	10077.9
34	C10	ev3	6	88.6538	2575.47
34	C10	ev3	6	76.2281	3382.3
38	D2	ch1	6	77.0973	11548.9
39	D3	ch2	6	83.374	13295.9
40	D4	ch3	6	83.2279	15669.7
41	D5	cm2	6	60.0008	1557.79
42	D6	cm3	6	83.2259	13906.3
43	D7	cm4	6	83.2459	10885.8
44	D8	ev1	6	83.2459	10270.1
45	D9	ev2	6	83.245	14088.5
46	D10	ev3	6	77.1052	14679.7
50	E2	ch1	tnfa	84.2571	19411.1
51	E3	ch2	tnfa	84.3966	20041.2
52	E4	ch3	tnfa	84.3966	18963.7
53	E5	cm2	tnfa	84.2484	13034
54	E6	cm3	tnfa	84.2484	18359.8
55	E7	cm4	tnfa	84.1231	13947.6
56	E8	ev1	tnfa	86.9008	4364.29
56	E8	ev1	tnfa	80.7607	1936.17
56	E8	ev1	tnfa	71.4043	1966.36
57	E9	ev2	tnfa	84.1221	15342.7
58	E10	ev3	tnfa	60.7326	2105.25
62	F2	ch1	tnfa	84.2571	17755.7
63	F3	ch2	tnfa	84.3966	21989.1
64	F4	ch3	tnfa	84.1044	16633.5
64	F4	ch3	tnfa	88.779	11093.3
65	F5	cm2	tnfa	91.844	2132.67
65	F5	cm2	tnfa	85.563	1527.58
65	F5	cm2	tnfa	75.7764	1941.14
66	F6	cm3	tnfa	84.2484	17116.1
67	F7	cm4	tnfa	84.1231	14213.8
68	F8	ev1	tnfa	83.9769	9453.6
68	F8	ev1	tnfa	90.4094	4445.42
69	F9	ev2	tnfa	84.1221	17796.9
70	F10	ev3	tnfa	84.1221	10544.1
74	G2	ch1	actin	89.8096	9966.32
75	G3	ch2	actin	89.9476	9610.83
76	G4	ch3	actin	89.8015	9635.04
77	G5	cm2	actin	89.9451	5773.69
78	G6	cm3	actin	89.7991	8291.16
79	G7	cm4	actin	89.6784	10167.7
80	G8	ev1	actin	89.9708	10216.2
81	G9	ev2	actin	89.8233	7435.14
82	G10	ev3	actin	89.9694	10843.2
86	H2	ch1	actin	89.8096	6886.29
87	H3	ch2	actin	89.9476	8598
88	H4	ch3	actin	89.8015	11892.5
89	H5	cm2	actin	90.0912	9420.6
90	H6	cm3	actin	89.7991	8409.88
91	H7	cm4	actin	87.7779	9341.08
91	H7	cm4	actin	79.1525	4218.6
92	H8	ev1	actin	89.9708	6041.08
93	H9	ev2	actin	90.1156	10311.4
94	H10	ev3	actin	89.8233	7141.03
