# Supplementary material for: Camel Milk-Derived Extracellular Vesicles as a Functional Food Component Ameliorate Hypobaric Hypoxia-Induced Colonic Injury Through Microbiota–Metabolite Crosstalk
Source: Nutrients. 2025 Jul 25;17(15):2431. doi: 10.3390/nu17152431 (PMC12348715; doi:10.3390/nu17152431)
Supplement: Supplementary file 1 [file nutrients-17-02431-s001.zip › RT-qPCR/2024-01-09_yuh.xls]

## Sheet: Sample Setup
Block Type	96-Well 0.2-mL Block
Calibration Background is expired	No
Calibration Background performed on	01-13-2023
Calibration Pure Dye ABY is expired	No
Calibration Pure Dye ABY performed on	01-13-2023
Calibration Pure Dye CY5 is expired	No
Calibration Pure Dye CY5 performed on	01-13-2023
Calibration Pure Dye FAM is expired	No
Calibration Pure Dye FAM performed on	01-13-2023
Calibration Pure Dye JUN is expired	No
Calibration Pure Dye JUN performed on	01-13-2023
Calibration Pure Dye MUSTANG PURPLE is expired	No
Calibration Pure Dye MUSTANG PURPLE performed on	01-13-2023
Calibration Pure Dye NED is expired	No
Calibration Pure Dye NED performed on	01-13-2023
Calibration Pure Dye ROX is expired	No
Calibration Pure Dye ROX performed on	01-13-2023
Calibration Pure Dye SYBR is expired	No
Calibration Pure Dye SYBR performed on	01-13-2023
Calibration Pure Dye TAMRA is expired	No
Calibration Pure Dye TAMRA performed on	01-13-2023
Calibration Pure Dye VIC is expired	No
Calibration Pure Dye VIC performed on	01-13-2023
Calibration ROI is expired	No
Calibration ROI performed on	01-13-2023
Calibration Uniformity is expired	No
Calibration Uniformity performed on	01-13-2023
Chemistry	SYBR_GREEN
Date Created	2024-01-09 07:24:08 AM CST
Experiment Barcode
Experiment Comment
Experiment File Name	D:\Users\Administrator\Desktop\YuH\2024-01-09_yuh.eds
Experiment Name	2024-01-09_yuh
Experiment Run End Time	2024-01-09 06:12:34 AM CST
Experiment Type	Comparative Cт (ΔΔCт)
Instrument Name	272522238
Instrument Serial Number	272522238
Instrument Type	QuantStudio™ 5 System
Passive Reference	ROX
Post-read Stage/Step
Pre-read Stage/Step
Quantification Cycle Method	Ct
Signal Smoothing On	true
Stage where Melt Analysis is performed	Stage2
Stage/ Cycle where Ct Analysis is performed	Stage2, Step3
User Name
Well	Well Position	Sample Name	Sample Color	Biogroup Name	Biogroup Color	Target Name	Target Color	Task	Reporter	Quencher	Quantity	Comments
1	A1
2	A2	c1	RGB(0,0,255)			1b	RGB(0,0,255)	UNKNOWN	SYBR	None
3	A3	c2	RGB(139,137,112)			1b	RGB(0,0,255)	UNKNOWN	SYBR	None
4	A4	c3	RGB(238,121,66)			1b	RGB(0,0,255)	UNKNOWN	SYBR	None
5	A5	m2	RGB(142,56,142)			1b	RGB(0,0,255)	UNKNOWN	SYBR	None
6	A6	m3	RGB(198,113,113)			1b	RGB(0,0,255)	UNKNOWN	SYBR	None
7	A7	m4	RGB(0,245,255)			1b	RGB(0,0,255)	UNKNOWN	SYBR	None
8	A8	e1	RGB(238,220,130)			1b	RGB(0,0,255)	UNKNOWN	SYBR	None
9	A9	e2	RGB(238,238,0)			1b	RGB(0,0,255)	UNKNOWN	SYBR	None
10	A10	e3	RGB(142,142,56)			1b	RGB(0,0,255)	UNKNOWN	SYBR	None
11	A11
12	A12
13	B1
14	B2	c1	RGB(0,0,255)			1b	RGB(0,0,255)	UNKNOWN	SYBR	None
15	B3	c2	RGB(139,137,112)			1b	RGB(0,0,255)	UNKNOWN	SYBR	None
16	B4	c3	RGB(238,121,66)			1b	RGB(0,0,255)	UNKNOWN	SYBR	None
17	B5	m2	RGB(142,56,142)			1b	RGB(0,0,255)	UNKNOWN	SYBR	None
18	B6	m3	RGB(198,113,113)			1b	RGB(0,0,255)	UNKNOWN	SYBR	None
19	B7	m4	RGB(0,245,255)			1b	RGB(0,0,255)	UNKNOWN	SYBR	None
20	B8	e1	RGB(238,220,130)			1b	RGB(0,0,255)	UNKNOWN	SYBR	None
21	B9	e2	RGB(238,238,0)			1b	RGB(0,0,255)	UNKNOWN	SYBR	None
22	B10	e3	RGB(142,142,56)			1b	RGB(0,0,255)	UNKNOWN	SYBR	None
23	B11
24	B12
25	C1
26	C2	c1	RGB(0,0,255)			6	RGB(0,139,69)	UNKNOWN	SYBR	None
27	C3	c2	RGB(139,137,112)			6	RGB(0,139,69)	UNKNOWN	SYBR	None
28	C4	c3	RGB(238,121,66)			6	RGB(0,139,69)	UNKNOWN	SYBR	None
29	C5	m2	RGB(142,56,142)			6	RGB(0,139,69)	UNKNOWN	SYBR	None
30	C6	m3	RGB(198,113,113)			6	RGB(0,139,69)	UNKNOWN	SYBR	None
31	C7	m4	RGB(0,245,255)			6	RGB(0,139,69)	UNKNOWN	SYBR	None
32	C8	e1	RGB(238,220,130)			6	RGB(0,139,69)	UNKNOWN	SYBR	None
33	C9	e2	RGB(238,238,0)			6	RGB(0,139,69)	UNKNOWN	SYBR	None
34	C10	e3	RGB(142,142,56)			6	RGB(0,139,69)	UNKNOWN	SYBR	None
35	C11
36	C12
37	D1
38	D2	c1	RGB(0,0,255)			6	RGB(0,139,69)	UNKNOWN	SYBR	None
39	D3	c2	RGB(139,137,112)			6	RGB(0,139,69)	UNKNOWN	SYBR	None
40	D4	c3	RGB(238,121,66)			6	RGB(0,139,69)	UNKNOWN	SYBR	None
41	D5	m2	RGB(142,56,142)			6	RGB(0,139,69)	UNKNOWN	SYBR	None
42	D6	m3	RGB(198,113,113)			6	RGB(0,139,69)	UNKNOWN	SYBR	None
43	D7	m4	RGB(0,245,255)			6	RGB(0,139,69)	UNKNOWN	SYBR	None
44	D8	e1	RGB(238,220,130)			6	RGB(0,139,69)	UNKNOWN	SYBR	None
45	D9	e2	RGB(238,238,0)			6	RGB(0,139,69)	UNKNOWN	SYBR	None
46	D10	e3	RGB(142,142,56)			6	RGB(0,139,69)	UNKNOWN	SYBR	None
47	D11
48	D12
49	E1
50	E2	c1	RGB(0,0,255)			tnf	RGB(238,238,0)	UNKNOWN	SYBR	None
51	E3	c2	RGB(139,137,112)			tnf	RGB(238,238,0)	UNKNOWN	SYBR	None
52	E4	c3	RGB(238,121,66)			tnf	RGB(238,238,0)	UNKNOWN	SYBR	None
53	E5	m2	RGB(142,56,142)			tnf	RGB(238,238,0)	UNKNOWN	SYBR	None
54	E6	m3	RGB(198,113,113)			tnf	RGB(238,238,0)	UNKNOWN	SYBR	None
55	E7	m4	RGB(0,245,255)			tnf	RGB(238,238,0)	UNKNOWN	SYBR	None
56	E8	e1	RGB(238,220,130)			tnf	RGB(238,238,0)	UNKNOWN	SYBR	None
57	E9	e2	RGB(238,238,0)			tnf	RGB(238,238,0)	UNKNOWN	SYBR	None
58	E10	e3	RGB(142,142,56)			tnf	RGB(238,238,0)	UNKNOWN	SYBR	None
59	E11
60	E12
61	F1
62	F2	c1	RGB(0,0,255)			tnf	RGB(238,238,0)	UNKNOWN	SYBR	None
63	F3	c2	RGB(139,137,112)			tnf	RGB(238,238,0)	UNKNOWN	SYBR	None
64	F4	c3	RGB(238,121,66)			tnf	RGB(238,238,0)	UNKNOWN	SYBR	None
65	F5	m2	RGB(142,56,142)			tnf	RGB(238,238,0)	UNKNOWN	SYBR	None
66	F6	m3	RGB(198,113,113)			tnf	RGB(238,238,0)	UNKNOWN	SYBR	None
67	F7	m4	RGB(0,245,255)			tnf	RGB(238,238,0)	UNKNOWN	SYBR	None
68	F8	e1	RGB(238,220,130)			tnf	RGB(238,238,0)	UNKNOWN	SYBR	None
69	F9	e2	RGB(238,238,0)			tnf	RGB(238,238,0)	UNKNOWN	SYBR	None
70	F10	e3	RGB(142,142,56)			tnf	RGB(238,238,0)	UNKNOWN	SYBR	None
71	F11
72	F12
73	G1
74	G2	c1	RGB(0,0,255)			actin	RGB(139,137,112)	UNKNOWN	SYBR	None
75	G3	c2	RGB(139,137,112)			actin	RGB(139,137,112)	UNKNOWN	SYBR	None
76	G4	c3	RGB(238,121,66)			actin	RGB(139,137,112)	UNKNOWN	SYBR	None
77	G5	m2	RGB(142,56,142)			actin	RGB(139,137,112)	UNKNOWN	SYBR	None
78	G6	m3	RGB(198,113,113)			actin	RGB(139,137,112)	UNKNOWN	SYBR	None
79	G7	m4	RGB(0,245,255)			actin	RGB(139,137,112)	UNKNOWN	SYBR	None
80	G8	e1	RGB(238,220,130)			actin	RGB(139,137,112)	UNKNOWN	SYBR	None
81	G9	e2	RGB(238,238,0)			actin	RGB(139,137,112)	UNKNOWN	SYBR	None
82	G10	e3	RGB(142,142,56)			actin	RGB(139,137,112)	UNKNOWN	SYBR	None
83	G11
84	G12
85	H1
86	H2	c1	RGB(0,0,255)			actin	RGB(139,137,112)	UNKNOWN	SYBR	None
87	H3	c2	RGB(139,137,112)			actin	RGB(139,137,112)	UNKNOWN	SYBR	None
88	H4	c3	RGB(238,121,66)			actin	RGB(139,137,112)	UNKNOWN	SYBR	None
89	H5	m2	RGB(142,56,142)			actin	RGB(139,137,112)	UNKNOWN	SYBR	None
90	H6	m3	RGB(198,113,113)			actin	RGB(139,137,112)	UNKNOWN	SYBR	None
91	H7	m4	RGB(0,245,255)			actin	RGB(139,137,112)	UNKNOWN	SYBR	None
92	H8	e1	RGB(238,220,130)			actin	RGB(139,137,112)	UNKNOWN	SYBR	None
93	H9	e2	RGB(238,238,0)			actin	RGB(139,137,112)	UNKNOWN	SYBR	None
94	H10	e3	RGB(142,142,56)			actin	RGB(139,137,112)	UNKNOWN	SYBR	None
95	H11
96	H12

## Sheet: Amplification Data
Block Type	96-Well 0.2-mL Block
Calibration Background is expired	No
Calibration Background performed on	01-13-2023
Calibration Pure Dye ABY is expired	No
Calibration Pure Dye ABY performed on	01-13-2023
Calibration Pure Dye CY5 is expired	No
Calibration Pure Dye CY5 performed on	01-13-2023
Calibration Pure Dye FAM is expired	No
Calibration Pure Dye FAM performed on	01-13-2023
Calibration Pure Dye JUN is expired	No
Calibration Pure Dye JUN performed on	01-13-2023
Calibration Pure Dye MUSTANG PURPLE is expired	No
Calibration Pure Dye MUSTANG PURPLE performed on	01-13-2023
Calibration Pure Dye NED is expired	No
Calibration Pure Dye NED performed on	01-13-2023
Calibration Pure Dye ROX is expired	No
Calibration Pure Dye ROX performed on	01-13-2023
Calibration Pure Dye SYBR is expired	No
Calibration Pure Dye SYBR performed on	01-13-2023
Calibration Pure Dye TAMRA is expired	No
Calibration Pure Dye TAMRA performed on	01-13-2023
Calibration Pure Dye VIC is expired	No
Calibration Pure Dye VIC performed on	01-13-2023
Calibration ROI is expired	No
Calibration ROI performed on	01-13-2023
Calibration Uniformity is expired	No
Calibration Uniformity performed on	01-13-2023
Chemistry	SYBR_GREEN
Date Created	2024-01-09 07:24:08 AM CST
Experiment Barcode
Experiment Comment
Experiment File Name	D:\Users\Administrator\Desktop\YuH\2024-01-09_yuh.eds
Experiment Name	2024-01-09_yuh
Experiment Run End Time	2024-01-09 06:12:34 AM CST
Experiment Type	Comparative Cт (ΔΔCт)
Instrument Name	272522238
Instrument Serial Number	272522238
Instrument Type	QuantStudio™ 5 System
Passive Reference	ROX
Post-read Stage/Step
Pre-read Stage/Step
Quantification Cycle Method	Ct
Signal Smoothing On	true
Stage where Melt Analysis is performed	Stage2
Stage/ Cycle where Ct Analysis is performed	Stage2, Step3
User Name
Well	Well Position	Cycle	Target Name	Rn	Delta Rn
1	A1	1
1	A1	2
1	A1	3
1	A1	4
1	A1	5
1	A1	6
1	A1	7
1	A1	8
1	A1	9
1	A1	10
1	A1	11
1	A1	12
1	A1	13
1	A1	14
1	A1	15
1	A1	16
1	A1	17
1	A1	18
1	A1	19
1	A1	20
1	A1	21
1	A1	22
1	A1	23
1	A1	24
1	A1	25
1	A1	26
1	A1	27
1	A1	28
1	A1	29
1	A1	30
1	A1	31
1	A1	32
1	A1	33
1	A1	34
1	A1	35
1	A1	36
1	A1	37
1	A1	38
1	A1	39
1	A1	40
2	A2	1	1b	-0.00318381	-0.00450347
2	A2	2	1b	0.000588115	-0.000461372
2	A2	3	1b	0.00348973	0.00271041
2	A2	4	1b	0.00382414	0.003315
2	A2	5	1b	0.00304327	0.00280431
2	A2	6	1b	0.0020633	0.00209451
2	A2	7	1b	0.000967837	0.00126922
2	A2	8	1b	-0.000248645	0.000322909
2	A2	9	1b	-0.00218653	-0.0013448
2	A2	10	1b	-0.00287291	-0.00176101
2	A2	11	1b	-0.00178627	-0.00040419
2	A2	12	1b	-0.000498764	0.00115348
2	A2	13	1b	-0.00115927	0.00076315
2	A2	14	1b	-0.0029193	-0.000726708
2	A2	15	1b	-0.00380857	-0.0013458
2	A2	16	1b	-0.00401465	-0.0012817
2	A2	17	1b	-0.00421507	-0.00121195
2	A2	18	1b	-0.00557459	-0.00230129
2	A2	19	1b	-0.00641141	-0.00286795
2	A2	20	1b	-0.0070524	-0.00323877
2	A2	21	1b	-0.00705139	-0.00296758
2	A2	22	1b	-0.00606615	-0.00171217
2	A2	23	1b	-0.00859492	-0.00397076
2	A2	24	1b	-0.00849834	-0.00360401
2	A2	25	1b	-0.00452818	0.000636323
2	A2	26	1b	-0.00317952	0.00225516
2	A2	27	1b	-0.00249463	0.00321022
2	A2	28	1b	-0.00374137	0.00223365
2	A2	29	1b	-0.00508845	0.00115675
2	A2	30	1b	-0.00740843	-0.000893061
2	A2	31	1b	-0.00769362	-0.000908069
2	A2	32	1b	-0.00563903	0.00141669
2	A2	33	1b	-0.00617491	0.00115098
2	A2	34	1b	-0.00956019	-0.00196412
2	A2	35	1b	-0.0102888	-0.00242254
2	A2	36	1b	-0.00931233	-0.00117591
2	A2	37	1b	-0.00705011	0.00135647
2	A2	38	1b	-0.0057565	0.00292027
2	A2	39	1b	-0.00361408	0.00533286
2	A2	40	1b	-0.00305885	0.00615826
3	A3	1	1b	0.159234	0.0234637
3	A3	2	1b	0.153147	0.0185349
3	A3	3	1b	0.142774	0.0093192
3	A3	4	1b	0.137345	0.00504768
3	A3	5	1b	0.131514	0.000374392
3	A3	6	1b	0.128521	-0.001461
3	A3	7	1b	0.12528	-0.00354357
3	A3	8	1b	0.123138	-0.0045282
3	A3	9	1b	0.12217	-0.00433856
3	A3	10	1b	0.12145	-0.00390067
3	A3	11	1b	0.120494	-0.00369899
3	A3	12	1b	0.120681	-0.00235357
3	A3	13	1b	0.122785	0.000907511
3	A3	14	1b	0.12208	0.00136049
3	A3	15	1b	0.119626	6.39063e-05
3	A3	16	1b	0.118914	0.000510383
3	A3	17	1b	0.120624	0.00337752
3	A3	18	1b	0.120441	0.00435284
3	A3	19	1b	0.111589	-0.00334172
3	A3	20	1b	0.10968	-0.0040926
3	A3	21	1b	0.112625	9.44071e-06
3	A3	22	1b	0.114204	0.00274678
3	A3	23	1b	0.113382	0.00308214
3	A3	24	1b	0.111497	0.0023551
3	A3	25	1b	0.108122	0.000137706
3	A3	26	1b	0.103582	-0.00324411
3	A3	27	1b	0.103301	-0.00236802
3	A3	28	1b	0.104893	0.000381775
3	A3	29	1b	0.106197	0.00284416
3	A3	30	1b	0.111012	0.00881697
3	A3	31	1b	0.117721	0.0166834
3	A3	32	1b	0.13549	0.0356098
3	A3	33	1b	0.162237	0.0635147
3	A3	34	1b	0.215029	0.117465
3	A3	35	1b	0.295056	0.198649
3	A3	36	1b	0.403464	0.308216
3	A3	37	1b	0.530148	0.436057
3	A3	38	1b	0.647941	0.555008
3	A3	39	1b	0.725776	0.634
3	A3	40	1b	0.764371	0.673753
4	A4	1	1b	0.0500967	-0.00987611
4	A4	2	1b	0.0561504	-0.00267513
4	A4	3	1b	0.0587159	0.00103762
4	A4	4	1b	0.0578502	0.00131916
4	A4	5	1b	0.0573443	0.00196054
4	A4	6	1b	0.0568448	0.0026083
4	A4	7	1b	0.0540349	0.000945612
4	A4	8	1b	0.0482601	-0.00368185
4	A4	9	1b	0.0478877	-0.00290704
4	A4	10	1b	0.0527045	0.00305699
4	A4	11	1b	0.0481611	-0.000339169
4	A4	12	1b	0.0461307	-0.00122226
4	A4	13	1b	0.0465265	0.000320767
4	A4	14	1b	0.0448117	-0.000246793
4	A4	15	1b	0.0400755	-0.00383577
4	A4	16	1b	0.038632	-0.00413202
4	A4	17	1b	0.0394031	-0.00221359
4	A4	18	1b	0.0393526	-0.00111691
4	A4	19	1b	0.0399678	0.000645608
4	A4	20	1b	0.0389504	0.000775481
4	A4	21	1b	0.0369234	-0.000104326
4	A4	22	1b	0.0365316	0.000651117
4	A4	23	1b	0.0383207	0.00358747
4	A4	24	1b	0.0374329	0.00384694
4	A4	25	1b	0.0352773	0.00283866
4	A4	26	1b	0.0299989	-0.00129252
4	A4	27	1b	0.0285428	-0.00160136
4	A4	28	1b	0.0280963	-0.000900643
4	A4	29	1b	0.030396	0.00254634
4	A4	30	1b	0.040967	0.0142646
4	A4	31	1b	0.0500455	0.0244904
4	A4	32	1b	0.0682893	0.0438814
4	A4	33	1b	0.100273	0.0770124
4	A4	34	1b	0.153706	0.131592
4	A4	35	1b	0.246037	0.22507
4	A4	36	1b	0.366835	0.347017
4	A4	37	1b	0.499077	0.480405
4	A4	38	1b	0.611224	0.593699
4	A4	39	1b	0.685226	0.668849
4	A4	40	1b	0.720822	0.705592
5	A5	1	1b	-0.0203776	0.000316124
5	A5	2	1b	-0.021401	-1.80773e-05
5	A5	3	1b	-0.0221822	-0.000110159
5	A5	4	1b	-0.0205359	0.00222527
5	A5	5	1b	-0.0217424	0.00170798
5	A5	6	1b	-0.0230135	0.00112602
5	A5	7	1b	-0.0237558	0.0010729
5	A5	8	1b	-0.0247351	0.000782719
5	A5	9	1b	-0.0257682	0.00043873
5	A5	10	1b	-0.0274849	-0.000588786
5	A5	11	1b	-0.0282893	-0.000703979
5	A5	12	1b	-0.0277446	0.000529858
5	A5	13	1b	-0.0280273	0.000936282
5	A5	14	1b	-0.0298494	-0.000196688
5	A5	15	1b	-0.0320607	-0.00171884
5	A5	16	1b	-0.0329295	-0.00189847
5	A5	17	1b	-0.0325589	-0.000838741
5	A5	18	1b	-0.0331797	-0.000770361
5	A5	19	1b	-0.0342812	-0.0011827
5	A5	20	1b	-0.0362716	-0.00248399
5	A5	21	1b	-0.0373255	-0.00284873
5	A5	22	1b	-0.0385426	-0.00337668
5	A5	23	1b	-0.0387598	-0.00290472
5	A5	24	1b	-0.0372663	-0.000722034
5	A5	25	1b	-0.0369255	0.0003079
5	A5	26	1b	-0.0359384	0.00198411
5	A5	27	1b	-0.0365448	0.00206692
5	A5	28	1b	-0.0379989	0.00130195
5	A5	29	1b	-0.0386042	0.00138581
5	A5	30	1b	-0.039014	0.0016651
5	A5	31	1b	-0.0406047	0.000763583
5	A5	32	1b	-0.0400077	0.00204974
5	A5	33	1b	-0.0352572	0.00748936
5	A5	34	1b	-0.0278479	0.0155879
5	A5	35	1b	-0.00975058	0.0343743
5	A5	36	1b	0.0190033	0.0638173
5	A5	37	1b	0.0708461	0.116349
5	A5	38	1b	0.155367	0.20156
5	A5	39	1b	0.267812	0.314694
5	A5	40	1b	0.376386	0.423957
6	A6	1	1b	-0.0126575	0.000506907
6	A6	2	1b	-0.0110164	0.0021146
6	A6	3	1b	-0.00911375	0.0039839
6	A6	4	1b	-0.00863698	0.00442732
6	A6	5	1b	-0.0104916	0.00253937
6	A6	6	1b	-0.0127978	0.000199807
6	A6	7	1b	-0.0138835	-0.000919304
6	A6	8	1b	-0.0149631	-0.00203223
6	A6	9	1b	-0.0152466	-0.00234912
6	A6	10	1b	-0.0142565	-0.00139235
6	A6	11	1b	-0.0143827	-0.00155191
6	A6	12	1b	-0.0145972	-0.00179972
6	A6	13	1b	-0.0143152	-0.00155109
6	A6	14	1b	-0.0116251	0.00110569
6	A6	15	1b	-0.0113362	0.00136117
6	A6	16	1b	-0.0111764	0.00148769
6	A6	17	1b	-0.0119571	0.000673605
6	A6	18	1b	-0.0127388	-0.000141401
6	A6	19	1b	-0.0131564	-0.000592448
6	A6	20	1b	-0.0145369	-0.00200622
6	A6	21	1b	-0.017986	-0.00548866
6	A6	22	1b	-0.0181413	-0.00567737
6	A6	23	1b	-0.014604	-0.00217345
6	A6	24	1b	-0.0118889	0.000508299
6	A6	25	1b	-0.0124779	-0.000114006
6	A6	26	1b	-0.0128228	-0.000492317
6	A6	27	1b	-0.0109627	0.0013345
6	A6	28	1b	-0.0102717	0.00199212
6	A6	29	1b	-0.0097888	0.00244167
6	A6	30	1b	-0.00597065	0.00622645
6	A6	31	1b	-0.00325986	0.0089039
6	A6	32	1b	0.0114552	0.0235856
6	A6	33	1b	0.0412308	0.0533279
6	A6	34	1b	0.0912913	0.103355
6	A6	35	1b	0.174675	0.186706
6	A6	36	1b	0.288441	0.300438
6	A6	37	1b	0.420832	0.432796
6	A6	38	1b	0.543022	0.554953
6	A6	39	1b	0.62898	0.640876
6	A6	40	1b	0.676634	0.688498
7	A7	1	1b	-0.0303154	0.0107313
7	A7	2	1b	-0.0318369	0.0106203
7	A7	3	1b	-0.0405875	0.00328022
7	A7	4	1b	-0.0443998	0.00087852
7	A7	5	1b	-0.0470709	-0.000382043
7	A7	6	1b	-0.0482146	-0.000115238
7	A7	7	1b	-0.0463612	0.0031487
7	A7	8	1b	-0.0486009	0.00231951
7	A7	9	1b	-0.0556152	-0.00328419
7	A7	10	1b	-0.0571309	-0.00338932
7	A7	11	1b	-0.0538882	0.00126391
7	A7	12	1b	-0.0548227	0.00173987
7	A7	13	1b	-0.0574663	0.000506856
7	A7	14	1b	-0.0592917	9.20223e-05
7	A7	15	1b	-0.0613194	-0.000525135
7	A7	16	1b	-0.0643159	-0.0021111
7	A7	17	1b	-0.0658317	-0.00221634
7	A7	18	1b	-0.0663996	-0.00137372
7	A7	19	1b	-0.069468	-0.00303156
7	A7	20	1b	-0.0722548	-0.00440785
7	A7	21	1b	-0.0722622	-0.00300473
7	A7	22	1b	-0.0700011	0.000666872
7	A7	23	1b	-0.0729256	-0.000847045
7	A7	24	1b	-0.0736283	-0.000139184
7	A7	25	1b	-0.071952	0.00294763
7	A7	26	1b	-0.0739407	0.00236944
7	A7	27	1b	-0.0757438	0.00197687
7	A7	28	1b	-0.0754942	0.00363702
7	A7	29	1b	-0.0719841	0.00855771
7	A7	30	1b	-0.0681611	0.0137912
7	A7	31	1b	-0.064725	0.0186379
7	A7	32	1b	-0.0544476	0.0303259
7	A7	33	1b	-0.034576	0.051608
7	A7	34	1b	0.00499918	0.0925937
7	A7	35	1b	0.0720118	0.161017
7	A7	36	1b	0.172051	0.262467
7	A7	37	1b	0.299534	0.391361
7	A7	38	1b	0.425256	0.518493
7	A7	39	1b	0.521235	0.615882
7	A7	40	1b	0.580964	0.677021
8	A8	1	1b	-0.0236038	0.00549836
8	A8	2	1b	-0.0247903	0.00489284
8	A8	3	1b	-0.0269256	0.00333852
8	A8	4	1b	-0.0301047	0.000740374
8	A8	5	1b	-0.0312965	0.000129439
8	A8	6	1b	-0.0301471	0.00185986
8	A8	7	1b	-0.0306641	0.00192382
8	A8	8	1b	-0.0314103	0.0017586
8	A8	9	1b	-0.0327068	0.00104296
8	A8	10	1b	-0.0346778	-0.000347022
8	A8	11	1b	-0.034991	-7.92249e-05
8	A8	12	1b	-0.032938	0.0025547
8	A8	13	1b	-0.0357171	0.000356506
8	A8	14	1b	-0.0382195	-0.00156493
8	A8	15	1b	-0.0413522	-0.00411662
8	A8	16	1b	-0.0421595	-0.00434296
8	A8	17	1b	-0.0414029	-0.00300541
8	A8	18	1b	-0.0420878	-0.00310933
8	A8	19	1b	-0.0422955	-0.0027361
8	A8	20	1b	-0.0403031	-0.000162722
8	A8	21	1b	-0.0409501	-0.000228819
8	A8	22	1b	-0.0437808	-0.00247856
8	A8	23	1b	-0.0452747	-0.0033915
8	A8	24	1b	-0.0454411	-0.00297689
8	A8	25	1b	-0.0444246	-0.00137943
8	A8	26	1b	-0.0422808	0.00134523
8	A8	27	1b	-0.0413429	0.00286415
8	A8	28	1b	-0.0417323	0.00305565
8	A8	29	1b	-0.0417592	0.00360973
8	A8	30	1b	-0.0439225	0.00202736
8	A8	31	1b	-0.0432183	0.0033126
8	A8	32	1b	-0.0355281	0.0115837
8	A8	33	1b	-0.0271069	0.0205859
8	A8	34	1b	-0.0095652	0.0387085
8	A8	35	1b	0.020305	0.0691596
8	A8	36	1b	0.0783698	0.127805
8	A8	37	1b	0.163702	0.213718
8	A8	38	1b	0.282029	0.332626
8	A8	39	1b	0.407811	0.458989
8	A8	40	1b	0.508487	0.560246
9	A9	1	1b	0.0219586	0.0032128
9	A9	2	1b	0.0206806	0.00254344
9	A9	3	1b	0.0189801	0.00145149
9	A9	4	1b	0.0168437	-7.62995e-05
9	A9	5	1b	0.0166223	0.000310873
9	A9	6	1b	0.019664	0.00396112
9	A9	7	1b	0.0183128	0.00321856
9	A9	8	1b	0.0164804	0.0019947
9	A9	9	1b	0.0137772	-9.9923e-05
9	A9	10	1b	0.0124024	-0.000866105
9	A9	11	1b	0.0119067	-0.000753228
9	A9	12	1b	0.0126115	0.000560117
9	A9	13	1b	0.0122162	0.000773398
9	A9	14	1b	0.0095279	-0.00130629
9	A9	15	1b	0.0081784	-0.00204721
9	A9	16	1b	0.00757502	-0.00204201
9	A9	17	1b	0.00756099	-0.00144745
9	A9	18	1b	0.00731614	-0.00108372
9	A9	19	1b	0.00743404	-0.000357237
9	A9	20	1b	0.00497857	-0.00220413
9	A9	21	1b	0.00424525	-0.00232887
9	A9	22	1b	0.00468829	-0.00127725
9	A9	23	1b	0.00240744	-0.00294951
9	A9	24	1b	0.00222636	-0.00252201
9	A9	25	1b	0.00404248	-9.7315e-05
9	A9	26	1b	0.00106082	-0.00247039
9	A9	27	1b	0.000160519	-0.00276211
9	A9	28	1b	0.000592604	-0.00172145
9	A9	29	1b	0.0022943	0.000588827
9	A9	30	1b	0.00402288	0.002926
9	A9	31	1b	0.00474396	0.00425566
9	A9	32	1b	0.00825148	0.00837176
9	A9	33	1b	0.0127305	0.0134594
9	A9	34	1b	0.0235187	0.0248561
9	A9	35	1b	0.0488092	0.0507553
9	A9	36	1b	0.0930899	0.0956445
9	A9	37	1b	0.167577	0.17074
9	A9	38	1b	0.274922	0.278694
9	A9	39	1b	0.398199	0.40258
9	A9	40	1b	0.506253	0.511242
10	A10	1	1b	-0.0162273	0.00283337
10	A10	2	1b	-0.0163406	0.00296723
10	A10	3	1b	-0.0189731	0.00058176
10	A10	4	1b	-0.0201355	-0.000333562
10	A10	5	1b	-0.0196255	0.000423607
10	A10	6	1b	-0.0196015	0.000694706
10	A10	7	1b	-0.0180221	0.00252121
10	A10	8	1b	-0.0190931	0.00169721
10	A10	9	1b	-0.0206624	0.000375032
10	A10	10	1b	-0.0229799	-0.00169536
10	A10	11	1b	-0.0234746	-0.00194297
10	A10	12	1b	-0.0218053	-2.66258e-05
10	A10	13	1b	-0.0222043	-0.000178476
10	A10	14	1b	-0.0227187	-0.000445782
10	A10	15	1b	-0.0219329	0.000587074
10	A10	16	1b	-0.0224364	0.000330679
10	A10	17	1b	-0.0234323	-0.000418175
10	A10	18	1b	-0.0241469	-0.000885605
10	A10	19	1b	-0.0238528	-0.000344417
10	A10	20	1b	-0.0230665	0.000688954
10	A10	21	1b	-0.0228722	0.00113033
10	A10	22	1b	-0.0238932	0.000356406
10	A10	23	1b	-0.0291998	-0.00470307
10	A10	24	1b	-0.0299105	-0.00516671
10	A10	25	1b	-0.0266795	-0.0016886
10	A10	26	1b	-0.0260175	-0.000779471
10	A10	27	1b	-0.0248004	0.000684721
10	A10	28	1b	-0.0246152	0.00111701
10	A10	29	1b	-0.0243125	0.00166677
10	A10	30	1b	-0.020473	0.00575337
10	A10	31	1b	-0.0171604	0.00931303
10	A10	32	1b	-0.00216874	0.0245518
10	A10	33	1b	0.0271662	0.0541338
10	A10	34	1b	0.0745657	0.10178
10	A10	35	1b	0.147156	0.174618
10	A10	36	1b	0.255442	0.283151
10	A10	37	1b	0.389857	0.417813
10	A10	38	1b	0.520644	0.548847
10	A10	39	1b	0.617156	0.645607
10	A10	40	1b	0.668793	0.69749
11	A11	1
11	A11	2
11	A11	3
11	A11	4
11	A11	5
11	A11	6
11	A11	7
11	A11	8
11	A11	9
11	A11	10
11	A11	11
11	A11	12
11	A11	13
11	A11	14
11	A11	15
11	A11	16
11	A11	17
11	A11	18
11	A11	19
11	A11	20
11	A11	21
11	A11	22
11	A11	23
11	A11	24
11	A11	25
11	A11	26
11	A11	27
11	A11	28
11	A11	29
11	A11	30
11	A11	31
11	A11	32
11	A11	33
11	A11	34
11	A11	35
11	A11	36
11	A11	37
11	A11	38
11	A11	39
11	A11	40
12	A12	1
12	A12	2
12	A12	3
12	A12	4
12	A12	5
12	A12	6
12	A12	7
12	A12	8
12	A12	9
12	A12	10
12	A12	11
12	A12	12
12	A12	13
12	A12	14
12	A12	15
12	A12	16
12	A12	17
12	A12	18
12	A12	19
12	A12	20
12	A12	21
12	A12	22
12	A12	23
12	A12	24
12	A12	25
12	A12	26
12	A12	27
12	A12	28
12	A12	29
12	A12	30
12	A12	31
12	A12	32
12	A12	33
12	A12	34
12	A12	35
12	A12	36
12	A12	37
12	A12	38
12	A12	39
12	A12	40
13	B1	1
13	B1	2
13	B1	3
13	B1	4
13	B1	5
13	B1	6
13	B1	7
13	B1	8
13	B1	9
13	B1	10
13	B1	11
13	B1	12
13	B1	13
13	B1	14
13	B1	15
13	B1	16
13	B1	17
13	B1	18
13	B1	19
13	B1	20
13	B1	21
13	B1	22
13	B1	23
13	B1	24
13	B1	25
13	B1	26
13	B1	27
13	B1	28
13	B1	29
13	B1	30
13	B1	31
13	B1	32
13	B1	33
13	B1	34
13	B1	35
13	B1	36
13	B1	37
13	B1	38
13	B1	39
13	B1	40
14	B2	1	1b	0.0442238	0.0136887
14	B2	2	1b	0.0424664	0.01259
14	B2	3	1b	0.036652	0.00743447
14	B2	4	1b	0.0326463	0.00408756
14	B2	5	1b	0.0309952	0.00309524
14	B2	6	1b	0.0294231	0.00218199
14	B2	7	1b	0.0262954	-0.000286915
14	B2	8	1b	0.0251585	-0.000765019
14	B2	9	1b	0.0261696	0.000904899
14	B2	10	1b	0.025157	0.000551073
14	B2	11	1b	0.023983	3.59465e-05
14	B2	12	1b	0.0231938	-9.44298e-05
14	B2	13	1b	0.0211744	-0.00145503
14	B2	14	1b	0.0182521	-0.00371858
14	B2	15	1b	0.0173337	-0.00397816
14	B2	16	1b	0.0178228	-0.00283027
14	B2	17	1b	0.0154752	-0.00451901
14	B2	18	1b	0.0148158	-0.00451965
14	B2	19	1b	0.0168815	-0.00179516
14	B2	20	1b	0.0160471	-0.00197072
14	B2	21	1b	0.00860543	-0.00875359
14	B2	22	1b	0.00858279	-0.00811743
14	B2	23	1b	0.0159721	-6.93374e-05
14	B2	24	1b	0.0166903	0.0013077
14	B2	25	1b	0.0143463	-0.000377455
14	B2	26	1b	0.0142932	0.000228217
14	B2	27	1b	0.0187843	0.00537809
14	B2	28	1b	0.021258	0.00851062
14	B2	29	1b	0.0148774	0.00278884
14	B2	30	1b	0.0131985	0.00176874
14	B2	31	1b	0.0157483	0.00497736
14	B2	32	1b	0.0197772	0.00966509
14	B2	33	1b	0.028127	0.0186736
14	B2	34	1b	0.0371575	0.028363
14	B2	35	1b	0.065225	0.0570893
14	B2	36	1b	0.117339	0.109862
14	B2	37	1b	0.198338	0.19152
14	B2	38	1b	0.309635	0.303475
14	B2	39	1b	0.43429	0.428789
14	B2	40	1b	0.535554	0.530712
15	B3	1	1b	-0.0302745	0.00550165
15	B3	2	1b	-0.0304415	0.00483985
15	B3	3	1b	-0.0302664	0.00452009
15	B3	4	1b	-0.0322697	0.00202205
15	B3	5	1b	-0.0327162	0.00108067
15	B3	6	1b	-0.0317091	0.00159305
15	B3	7	1b	-0.0322982	0.000509095
15	B3	8	1b	-0.032491	-0.000178527
15	B3	9	1b	-0.0312009	0.000616734
15	B3	10	1b	-0.0305221	0.000800735
15	B3	11	1b	-0.0333048	-0.00247675
15	B3	12	1b	-0.0336967	-0.0033635
15	B3	13	1b	-0.0320557	-0.00221728
15	B3	14	1b	-0.0327472	-0.00340359
15	B3	15	1b	-0.0324943	-0.00364554
15	B3	16	1b	-0.0294275	-0.00107346
15	B3	17	1b	-0.0286259	-0.000766772
15	B3	18	1b	-0.0263334	0.00103093
15	B3	19	1b	-0.0249083	0.00196122
15	B3	20	1b	-0.0254994	0.000875361
15	B3	21	1b	-0.026568	-0.000688097
15	B3	22	1b	-0.0271097	-0.00172458
15	B3	23	1b	-0.0259799	-0.00108964
15	B3	24	1b	-0.0253545	-0.000959051
15	B3	25	1b	-0.0257631	-0.00186245
15	B3	26	1b	-0.0247227	-0.00131683
15	B3	27	1b	-0.0217566	0.00115442
15	B3	28	1b	-0.0209915	0.0014247
15	B3	29	1b	-0.0201628	0.00175864
15	B3	30	1b	-0.0160083	0.00541837
15	B3	31	1b	-0.0124519	0.00847996
15	B3	32	1b	0.00175543	0.0221924
15	B3	33	1b	0.0277509	0.0476931
15	B3	34	1b	0.0713693	0.0908167
15	B3	35	1b	0.14947	0.168423
15	B3	36	1b	0.256647	0.275104
15	B3	37	1b	0.391028	0.408991
15	B3	38	1b	0.516616	0.534084
15	B3	39	1b	0.611897	0.62887
15	B3	40	1b	0.667096	0.683575
16	B4	1	1b	-0.06399	0.00763037
16	B4	2	1b	-0.0662197	0.0056391
16	B4	3	1b	-0.0692875	0.00280975
16	B4	4	1b	-0.0720309	0.000304734
16	B4	5	1b	-0.073122	-0.00054794
16	B4	6	1b	-0.0715826	0.00122993
16	B4	7	1b	-0.0718548	0.00119609
16	B4	8	1b	-0.0720262	0.00126319
16	B4	9	1b	-0.0718632	0.00166457
16	B4	10	1b	-0.0727695	0.000996673
16	B4	11	1b	-0.07357	0.000434617
16	B4	12	1b	-0.0737865	0.000456567
16	B4	13	1b	-0.0746114	-0.000129868
16	B4	14	1b	-0.0754881	-0.000768159
16	B4	15	1b	-0.0770796	-0.0021213
16	B4	16	1b	-0.0797963	-0.00459954
16	B4	17	1b	-0.0799549	-0.00451973
16	B4	18	1b	-0.0770627	-0.00138913
16	B4	19	1b	-0.0753949	0.000517166
16	B4	20	1b	-0.0762502	-9.97116e-05
16	B4	21	1b	-0.0770621	-0.000673197
16	B4	22	1b	-0.0780305	-0.00140318
16	B4	23	1b	-0.0811723	-0.00430651
16	B4	24	1b	-0.081025	-0.0039208
16	B4	25	1b	-0.077089	0.000253598
16	B4	26	1b	-0.076416	0.00116506
16	B4	27	1b	-0.0757645	0.00205495
16	B4	28	1b	-0.0741546	0.0039033
16	B4	29	1b	-0.0720675	0.00622886
16	B4	30	1b	-0.0686966	0.00983813
16	B4	31	1b	-0.0603627	0.0184105
16	B4	32	1b	-0.0412466	0.037765
16	B4	33	1b	-0.00877796	0.0704721
16	B4	34	1b	0.0478383	0.127327
16	B4	35	1b	0.136291	0.216018
16	B4	36	1b	0.262276	0.342241
16	B4	37	1b	0.402014	0.482218
16	B4	38	1b	0.518383	0.598825
16	B4	39	1b	0.600555	0.681236
16	B4	40	1b	0.647997	0.728916
17	B5	1	1b	0.00896547	0.000192337
17	B5	2	1b	0.0100849	0.00132116
17	B5	3	1b	0.00994647	0.00119211
17	B5	4	1b	0.00812924	-0.000615738
17	B5	5	1b	0.00762616	-0.00110944
17	B5	6	1b	0.00821731	-0.0005089
17	B5	7	1b	0.00856318	-0.000153651
17	B5	8	1b	0.0110043	0.00229682
17	B5	9	1b	0.013391	0.00469298
17	B5	10	1b	0.012195	0.00350636
17	B5	11	1b	0.00842529	-0.000254007
17	B5	12	1b	0.00750972	-0.00116019
17	B5	13	1b	0.00867715	1.66167e-05
17	B5	14	1b	0.00979201	0.00114087
17	B5	15	1b	0.00923946	0.000597691
17	B5	16	1b	0.007517	-0.00111538
17	B5	17	1b	0.00687301	-0.00174999
17	B5	18	1b	0.00676616	-0.00184746
17	B5	19	1b	0.00602889	-0.00257534
17	B5	20	1b	0.00597152	-0.00262333
17	B5	21	1b	0.00717021	-0.00141526
17	B5	22	1b	0.00739682	-0.00117927
17	B5	23	1b	0.00679909	-0.00176761
17	B5	24	1b	0.0066624	-0.00189491
17	B5	25	1b	0.00712702	-0.00142091
17	B5	26	1b	0.00525403	-0.00328452
17	B5	27	1b	0.00562649	-0.00290268
17	B5	28	1b	0.009224	0.000704215
17	B5	29	1b	0.0103588	0.00184843
17	B5	30	1b	0.0130919	0.0045909
17	B5	31	1b	0.0154832	0.00699158
17	B5	32	1b	0.0218381	0.0133559
17	B5	33	1b	0.0378465	0.0293736
17	B5	34	1b	0.0629931	0.0545296
17	B5	35	1b	0.115503	0.107049
17	B5	36	1b	0.195175	0.18673
17	B5	37	1b	0.312379	0.303944
17	B5	38	1b	0.453575	0.44515
17	B5	39	1b	0.592889	0.584473
17	B5	40	1b	0.685418	0.677011
18	B6	1	1b	-0.00582007	0.00232262
18	B6	2	1b	-0.00592814	0.00212713
18	B6	3	1b	-0.00505523	0.00291263
18	B6	4	1b	-0.00592114	0.0019593
18	B6	5	1b	-0.006682	0.00111102
18	B6	6	1b	-0.00672195	0.000983658
18	B6	7	1b	-0.00653151	0.00108669
18	B6	8	1b	-0.00601706	0.00151372
18	B6	9	1b	-0.0116104	-0.00416702
18	B6	10	1b	-0.0120271	-0.00467116
18	B6	11	1b	-0.00715341	0.000115132
18	B6	12	1b	-0.00558897	0.00159216
18	B6	13	1b	-0.0068589	0.000234814
18	B6	14	1b	-0.00736587	-0.000359568
18	B6	15	1b	-0.00638155	0.000537337
18	B6	16	1b	-0.0074302	-0.000598733
18	B6	17	1b	-0.00808697	-0.00134292
18	B6	18	1b	-0.00737462	-0.000717978
18	B6	19	1b	-0.00686798	-0.000298755
18	B6	20	1b	-0.0072117	-0.00072989
18	B6	21	1b	-0.00682116	-0.000426763
18	B6	22	1b	-0.00657647	-0.000269482
18	B6	23	1b	-0.00737541	-0.00115584
18	B6	24	1b	-0.00881217	-0.00268002
18	B6	25	1b	-0.00887068	-0.00282594
18	B6	26	1b	-0.00627281	-0.000315486
18	B6	27	1b	-0.00617061	-0.000300694
18	B6	28	1b	-0.00591983	-0.000137328
18	B6	29	1b	-0.00435569	0.00133939
18	B6	30	1b	-0.00303446	0.00257321
18	B6	31	1b	-0.000481743	0.00503851
18	B6	32	1b	0.00623041	0.0116633
18	B6	33	1b	0.0300282	0.0353736
18	B6	34	1b	0.0633324	0.0685904
18	B6	35	1b	0.124478	0.129649
18	B6	36	1b	0.219762	0.224845
18	B6	37	1b	0.346179	0.351175
18	B6	38	1b	0.481465	0.486374
18	B6	39	1b	0.599276	0.604097
18	B6	40	1b	0.669803	0.674536
19	B7	1	1b	0.00663798	-0.00277014
19	B7	2	1b	0.00654116	-0.00236403
19	B7	3	1b	0.00824873	-0.000153549
19	B7	4	1b	0.00995742	0.00205806
19	B7	5	1b	0.00960815	0.00221171
19	B7	6	1b	0.0084736	0.00158008
19	B7	7	1b	0.00574635	-0.000644255
19	B7	8	1b	0.00477959	-0.0011081
19	B7	9	1b	0.00542805	4.32824e-05
19	B7	10	1b	0.00496141	7.95664e-05
19	B7	11	1b	0.00426934	-0.00010959
19	B7	12	1b	0.0034925	-0.000383512
19	B7	13	1b	0.00301628	-0.000356809
19	B7	14	1b	0.00358167	0.0007115
19	B7	15	1b	0.00265569	0.000288434
19	B7	16	1b	4.09248e-05	-0.00182341
19	B7	17	1b	-0.000706709	-0.00206813
19	B7	18	1b	-0.000328442	-0.00118694
19	B7	19	1b	-0.00224945	-0.00260503
19	B7	20	1b	-0.00233691	-0.00218957
19	B7	21	1b	0.000139615	0.000789872
19	B7	22	1b	-0.000618646	0.000534529
19	B7	23	1b	-0.00136667	0.000289424
19	B7	24	1b	-0.00206518	9.38368e-05
19	B7	25	1b	-0.00427809	-0.00161616
19	B7	26	1b	-0.00446124	-0.00129639
19	B7	27	1b	-0.00298692	0.000680843
19	B7	28	1b	-0.00243558	0.00173511
19	B7	29	1b	-0.000228408	0.0044452
19	B7	30	1b	0.00302931	0.00820583
19	B7	31	1b	0.00992843	0.0156079
19	B7	32	1b	0.0214635	0.0276459
19	B7	33	1b	0.0444953	0.0511806
19	B7	34	1b	0.079538	0.0867262
19	B7	35	1b	0.146421	0.154113
19	B7	36	1b	0.250119	0.258313
19	B7	37	1b	0.380431	0.389128
19	B7	38	1b	0.510628	0.519828
19	B7	39	1b	0.613716	0.623419
19	B7	40	1b	0.675565	0.685771
20	B8	1	1b	-0.0410633	0.00325974
20	B8	2	1b	-0.0419544	0.00318048
20	B8	3	1b	-0.0437167	0.00222989
20	B8	4	1b	-0.0446702	0.00208814
20	B8	5	1b	-0.047079	0.000491135
20	B8	6	1b	-0.0501836	-0.00180161
20	B8	7	1b	-0.0533747	-0.00418098
20	B8	8	1b	-0.0569181	-0.0069126
20	B8	9	1b	-0.0600959	-0.00927867
20	B8	10	1b	-0.0609172	-0.00928816
20	B8	11	1b	-0.0571387	-0.00469786
20	B8	12	1b	-0.0474454	0.00580717
20	B8	13	1b	-0.0442365	0.0098279
20	B8	14	1b	-0.0454119	0.00946424
20	B8	15	1b	-0.0477475	0.00794048
20	B8	16	1b	-0.0500388	0.00646094
20	B8	17	1b	-0.0532799	0.0040316
20	B8	18	1b	-0.0551222	0.00300107
20	B8	19	1b	-0.0561272	0.00280784
20	B8	20	1b	-0.0586823	0.0010645
20	B8	21	1b	-0.0663409	-0.00578231
20	B8	22	1b	-0.0673783	-0.00600789
20	B8	23	1b	-0.0633575	-0.00117535
20	B8	24	1b	-0.0632682	-0.000274247
20	B8	25	1b	-0.0648629	-0.00105721
20	B8	26	1b	-0.0657687	-0.00115123
20	B8	27	1b	-0.0657404	-0.000311148
20	B8	28	1b	-0.0687415	-0.00250039
20	B8	29	1b	-0.0692215	-0.00216869
20	B8	30	1b	-0.0664912	0.00137343
20	B8	31	1b	-0.0646574	0.00401897
20	B8	32	1b	-0.0559464	0.0135418
20	B8	33	1b	-0.0450873	0.0252127
20	B8	34	1b	-0.0257403	0.0453714
20	B8	35	1b	0.0205291	0.0924526
20	B8	36	1b	0.0937294	0.166465
20	B8	37	1b	0.207483	0.281031
20	B8	38	1b	0.341509	0.415867
20	B8	39	1b	0.465604	0.540774
20	B8	40	1b	0.545675	0.621658
21	B9	1	1b	0.0157423	0.0051605
21	B9	2	1b	0.0150165	0.00504614
21	B9	3	1b	0.0131624	0.00380347
21	B9	4	1b	0.0119341	0.00318659
21	B9	5	1b	0.011098	0.00296202
21	B9	6	1b	0.0106953	0.0031707
21	B9	7	1b	0.0111055	0.00419234
21	B9	8	1b	0.0087834	0.0024817
21	B9	9	1b	0.00397631	-0.00171395
21	B9	10	1b	0.00222328	-0.00285553
21	B9	11	1b	0.00186694	-0.00260043
21	B9	12	1b	0.00205306	-0.00180288
21	B9	13	1b	0.00197964	-0.00126485
21	B9	14	1b	0.00100143	-0.00163162
21	B9	15	1b	0.000418401	-0.00160321
21	B9	16	1b	0.000796362	-0.000613802
21	B9	17	1b	-0.000419383	-0.00121811
21	B9	18	1b	-0.00163172	-0.001819
21	B9	19	1b	-0.00383264	-0.00340848
21	B9	20	1b	-0.00672316	-0.00568755
21	B9	21	1b	-0.00643091	-0.00478387
21	B9	22	1b	-0.00275851	-0.000500029
21	B9	23	1b	-0.00394874	-0.00107881
21	B9	24	1b	-0.00701109	-0.00352972
21	B9	25	1b	-0.00743862	-0.00334581
21	B9	26	1b	-0.00626398	-0.00155973
21	B9	27	1b	-0.00564208	-0.00032639
21	B9	28	1b	-0.00479661	0.00113052
21	B9	29	1b	-0.00070333	0.00583525
21	B9	30	1b	-0.000401164	0.00674885
21	B9	31	1b	7.08571e-05	0.00783232
21	B9	32	1b	0.00654716	0.0149201
21	B9	33	1b	0.0179468	0.0269312
21	B9	34	1b	0.0408601	0.0504559
21	B9	35	1b	0.0887087	0.0989159
21	B9	36	1b	0.164425	0.175244
21	B9	37	1b	0.277251	0.288681
21	B9	38	1b	0.410651	0.422693
21	B9	39	1b	0.547301	0.559954
21	B9	40	1b	0.637562	0.650826
22	B10	1	1b	-0.000391303	-0.00332994
22	B10	2	1b	0.000525704	-0.00172659
22	B10	3	1b	0.00069575	-0.000870201
22	B10	4	1b	-0.000904264	-0.00178387
22	B10	5	1b	-0.00161993	-0.00181319
22	B10	6	1b	-0.000587167	-9.4087e-05
22	B10	7	1b	-0.00064337	0.000536054
22	B10	8	1b	0.00037577	0.00224154
22	B10	9	1b	0.000509355	0.00306147
22	B10	10	1b	0.000693127	0.00393158
22	B10	11	1b	-0.00197292	0.00195188
22	B10	12	1b	-0.00552265	-0.000911506
22	B10	13	1b	-0.00654459	-0.0012471
22	B10	14	1b	-0.00557233	0.000411503
22	B10	15	1b	-0.00569828	0.000971896
22	B10	16	1b	-0.00516274	0.00219378
22	B10	17	1b	-0.00576402	0.00227885
22	B10	18	1b	-0.00804212	0.000687083
22	B10	19	1b	-0.0142559	-0.00484032
22	B10	20	1b	-0.0151525	-0.00505063
22	B10	21	1b	-0.0122264	-0.00143819
22	B10	22	1b	-0.0123673	-0.000892741
22	B10	23	1b	-0.0143268	-0.00216585
22	B10	24	1b	-0.0153464	-0.00249908
22	B10	25	1b	-0.0163986	-0.00286497
22	B10	26	1b	-0.0165693	-0.00234936
22	B10	27	1b	-0.0160242	-0.00111785
22	B10	28	1b	-0.0153367	0.000255957
22	B10	29	1b	-0.0120489	0.00423007
22	B10	30	1b	-0.00977803	0.0071873
22	B10	31	1b	-0.00641114	0.0112405
22	B10	32	1b	0.00352062	0.0218586
22	B10	33	1b	0.0170879	0.0361122
22	B10	34	1b	0.0467667	0.0664774
22	B10	35	1b	0.0997131	0.12011
22	B10	36	1b	0.185417	0.206501
22	B10	37	1b	0.303263	0.325033
22	B10	38	1b	0.439639	0.462095
22	B10	39	1b	0.559303	0.582446
22	B10	40	1b	0.632779	0.656608
23	B11	1
23	B11	2
23	B11	3
23	B11	4
23	B11	5
23	B11	6
23	B11	7
23	B11	8
23	B11	9
23	B11	10
23	B11	11
23	B11	12
23	B11	13
23	B11	14
23	B11	15
23	B11	16
23	B11	17
23	B11	18
23	B11	19
23	B11	20
23	B11	21
23	B11	22
23	B11	23
23	B11	24
23	B11	25
23	B11	26
23	B11	27
23	B11	28
23	B11	29
23	B11	30
23	B11	31
23	B11	32
23	B11	33
23	B11	34
23	B11	35
23	B11	36
23	B11	37
23	B11	38
23	B11	39
23	B11	40
24	B12	1
24	B12	2
24	B12	3
24	B12	4
24	B12	5
24	B12	6
24	B12	7
24	B12	8
24	B12	9
24	B12	10
24	B12	11
24	B12	12
24	B12	13
24	B12	14
24	B12	15
24	B12	16
24	B12	17
24	B12	18
24	B12	19
24	B12	20
24	B12	21
24	B12	22
24	B12	23
24	B12	24
24	B12	25
24	B12	26
24	B12	27
24	B12	28
24	B12	29
24	B12	30
24	B12	31
24	B12	32
24	B12	33
24	B12	34
24	B12	35
24	B12	36
24	B12	37
24	B12	38
24	B12	39
24	B12	40
25	C1	1
25	C1	2
25	C1	3
25	C1	4
25	C1	5
25	C1	6
25	C1	7
25	C1	8
25	C1	9
25	C1	10
25	C1	11
25	C1	12
25	C1	13
25	C1	14
25	C1	15
25	C1	16
25	C1	17
25	C1	18
25	C1	19
25	C1	20
25	C1	21
25	C1	22
25	C1	23
25	C1	24
25	C1	25
25	C1	26
25	C1	27
25	C1	28
25	C1	29
25	C1	30
25	C1	31
25	C1	32
25	C1	33
25	C1	34
25	C1	35
25	C1	36
25	C1	37
25	C1	38
25	C1	39
25	C1	40
26	C2	1	6	-0.00563758	0.0175301
26	C2	2	6	-0.00903781	0.0137733
26	C2	3	6	-0.0138246	0.00862997
26	C2	4	6	-0.022892	-0.000793957
26	C2	5	6	-0.025851	-0.0041095
26	C2	6	6	-0.0272239	-0.005839
26	C2	7	6	-0.0268255	-0.00579712
26	C2	8	6	-0.0223205	-0.00164873
26	C2	9	6	-0.0170284	0.00328681
26	C2	10	6	-0.0161778	0.0037809
26	C2	11	6	-0.0200389	-0.000436822
26	C2	12	6	-0.0210999	-0.00185436
26	C2	13	6	-0.0193692	-0.00048024
26	C2	14	6	-0.0184846	4.78518e-05
26	C2	15	6	-0.0149497	0.00322619
26	C2	16	6	-0.0164552	0.00136407
26	C2	17	6	-0.0171342	0.000328525
26	C2	18	6	-0.0144796	0.00262662
26	C2	19	6	-0.0140543	0.00269529
26	C2	20	6	-0.015127	0.00126611
26	C2	21	6	-0.0162022	-0.000165644
26	C2	22	6	-0.0168141	-0.00113413
26	C2	23	6	-0.0172735	-0.00195011
26	C2	24	6	-0.0160041	-0.00103728
26	C2	25	6	-0.0154812	-0.000870962
26	C2	26	6	-0.0141244	0.000129267
26	C2	27	6	-0.0128846	0.00101254
26	C2	28	6	-0.015452	-0.0019114
26	C2	29	6	-0.0162147	-0.0030307
26	C2	30	6	-0.0131101	-0.000282675
26	C2	31	6	-0.00952241	0.0029485
26	C2	32	6	-0.0023599	0.00975445
26	C2	33	6	0.0060507	0.0178085
26	C2	34	6	0.0173125	0.0287137
26	C2	35	6	0.042212	0.0532566
26	C2	36	6	0.0873525	0.0980406
26	C2	37	6	0.155325	0.165657
26	C2	38	6	0.256911	0.266886
26	C2	39	6	0.373902	0.383521
26	C2	40	6	0.47057	0.479832
27	C3	1	6	0.0365237	0.0110355
27	C3	2	6	0.0392145	0.0114032
27	C3	3	6	0.0409289	0.0107945
27	C3	4	6	0.0383725	0.00591499
27	C3	5	6	0.0375949	0.00281425
27	C3	6	6	0.0380838	0.000980029
27	C3	7	6	0.0391129	-0.00031392
27	C3	8	6	0.0402732	-0.00147674
27	C3	9	6	0.0391628	-0.00491031
27	C3	10	6	0.038785	-0.00761122
27	C3	11	6	0.039339	-0.00938027
27	C3	12	6	0.0383753	-0.0126671
27	C3	13	6	0.0380022	-0.0153633
27	C3	14	6	0.0381915	-0.0174972
27	C3	15	6	0.0455668	-0.012445
27	C3	16	6	0.0757189	0.015384
27	C3	17	6	0.0809122	0.0182542
27	C3	18	6	0.0753535	0.0103724
27	C3	19	6	0.0740514	0.00674716
27	C3	20	6	0.0780295	0.00840215
27	C3	21	6	0.0795295	0.00757905
27	C3	22	6	0.0800057	0.00573212
27	C3	23	6	0.0801755	0.00357875
27	C3	24	6	0.0817039	0.00278407
27	C3	25	6	0.0842548	0.0030119
27	C3	26	6	0.0841057	0.000539626
27	C3	27	6	0.0841499	-0.00173923
27	C3	28	6	0.08496	-0.00325232
27	C3	29	6	0.0837973	-0.00673813
27	C3	30	6	0.0833641	-0.00949441
27	C3	31	6	0.0881868	-0.0069948
27	C3	32	6	0.0947064	-0.00279836
27	C3	33	6	0.109668	0.00984014
27	C3	34	6	0.135515	0.0333643
27	C3	35	6	0.181788	0.077314
27	C3	36	6	0.25723	0.150432
27	C3	37	6	0.36091	0.251789
27	C3	38	6	0.487646	0.376202
27	C3	39	6	0.603158	0.489392
27	C3	40	6	0.680674	0.564584
28	C4	1	6	-0.0109913	0.00585347
28	C4	2	6	-0.0114576	0.00500693
28	C4	3	6	-0.011957	0.00412729
28	C4	4	6	-0.0114552	0.00424888
28	C4	5	6	-0.0121736	0.00315017
28	C4	6	6	-0.0140823	0.000861253
28	C4	7	6	-0.0146678	-0.000104428
28	C4	8	6	-0.014198	-1.49358e-05
28	C4	9	6	-0.0153028	-0.00149996
28	C4	10	6	-0.0162483	-0.00282564
28	C4	11	6	-0.0175059	-0.00446356
28	C4	12	6	-0.0168518	-0.00418969
28	C4	13	6	-0.0126624	-0.000380445
28	C4	14	6	-0.0111955	0.000706224
28	C4	15	6	-0.0114252	9.62137e-05
28	C4	16	6	-0.0111723	-3.11002e-05
28	C4	17	6	-0.0117836	-0.00102267
28	C4	18	6	-0.012836	-0.00245532
28	C4	19	6	-0.0132331	-0.00323259
28	C4	20	6	-0.0117716	-0.00215135
28	C4	21	6	-0.00953166	-0.00029164
28	C4	22	6	-0.00844416	0.000415628
28	C4	23	6	-0.00749997	0.000979583
28	C4	24	6	-0.00764695	0.000452366
28	C4	25	6	-0.00680335	0.00091573
28	C4	26	6	-0.00682234	0.000516505
28	C4	27	6	-0.00727963	-0.000321019
28	C4	28	6	-0.00542287	0.0011555
28	C4	29	6	-0.000839128	0.00535901
28	C4	30	6	0.00424996	0.0100679
28	C4	31	6	0.0200219	0.0254596
28	C4	32	6	0.0487414	0.0537989
28	C4	33	6	0.0950193	0.0996965
28	C4	34	6	0.170541	0.174838
28	C4	35	6	0.27947	0.283387
28	C4	36	6	0.402498	0.406035
28	C4	37	6	0.514152	0.517308
28	C4	38	6	0.594149	0.596925
28	C4	39	6	0.642302	0.644698
28	C4	40	6	0.663047	0.665062
29	C5	1	6	-0.0185609	0.00514446
29	C5	2	6	-0.019087	0.00529619
29	C5	3	6	-0.0212912	0.00376985
29	C5	4	6	-0.0237997	0.0019392
29	C5	5	6	-0.0257104	0.000706325
29	C5	6	6	-0.0265337	0.000560805
29	C5	7	6	-0.0259685	0.00180385
29	C5	8	6	-0.0268351	0.00161509
29	C5	9	6	-0.0286354	0.000492558
29	C5	10	6	-0.0322564	-0.00245059
29	C5	11	6	-0.0332444	-0.0027608
29	C5	12	6	-0.0323	-0.00113859
29	C5	13	6	-0.0334151	-0.00157586
29	C5	14	6	-0.0342994	-0.0017823
29	C5	15	6	-0.0346633	-0.0014684
29	C5	16	6	-0.0356148	-0.00174203
29	C5	17	6	-0.0357733	-0.00122277
29	C5	18	6	-0.0345448	0.000683571
29	C5	19	6	-0.0372787	-0.00137252
29	C5	20	6	-0.03922	-0.00263597
29	C5	21	6	-0.0402524	-0.00299057
29	C5	22	6	-0.0399165	-0.00197684
29	C5	23	6	-0.0375935	0.00102403
29	C5	24	6	-0.0374524	0.00184289
29	C5	25	6	-0.0381373	0.00183583
29	C5	26	6	-0.0388835	0.00176745
29	C5	27	6	-0.0395301	0.00179867
29	C5	28	6	-0.0402782	0.00172839
29	C5	29	6	-0.0411357	0.00154872
29	C5	30	6	-0.0399142	0.00344808
29	C5	31	6	-0.0313555	0.0126846
29	C5	32	6	-0.0185161	0.0262018
29	C5	33	6	0.00264933	0.0480451
29	C5	34	6	0.0445703	0.0906439
29	C5	35	6	0.114318	0.16107
29	C5	36	6	0.212843	0.260272
29	C5	37	6	0.33745	0.385557
29	C5	38	6	0.451926	0.500711
29	C5	39	6	0.54708	0.596542
29	C5	40	6	0.60573	0.65587
30	C6	1	6	-0.00267149	0.00127952
30	C6	2	6	-0.00293029	0.00132181
30	C6	3	6	-0.00303534	0.00151786
30	C6	4	6	-0.00534782	-0.000493522
30	C6	5	6	-0.00602395	-0.000868556
30	C6	6	6	-0.00497348	0.000483004
30	C6	7	6	-0.00729106	-0.00153347
30	C6	8	6	-0.00769867	-0.00163999
30	C6	9	6	-0.00512717	0.00123261
30	C6	10	6	-0.00571996	0.000940915
30	C6	11	6	-0.00696671	-4.7378e-06
30	C6	12	6	-0.00757905	-0.000315983
30	C6	13	6	-0.00696347	0.000600694
30	C6	14	6	-0.00591225	0.00195301
30	C6	15	6	-0.00623121	0.00193515
30	C6	16	6	-0.00625184	0.00221562
30	C6	17	6	-0.00636146	0.00240709
30	C6	18	6	-0.00955339	-0.000483742
30	C6	19	6	-0.0116662	-0.0022955
30	C6	20	6	-0.0121876	-0.00251574
30	C6	21	6	-0.0119218	-0.00194888
30	C6	22	6	-0.0121524	-0.00187836
30	C6	23	6	-0.0123935	-0.00181835
30	C6	24	6	-0.0125661	-0.00168986
30	C6	25	6	-0.0124132	-0.00123588
30	C6	26	6	-0.0138244	-0.00234593
30	C6	27	6	-0.0130754	-0.00129585
30	C6	28	6	-0.00846367	0.00361695
30	C6	29	6	-0.00692025	0.00546146
30	C6	30	6	-0.00169005	0.0109928
30	C6	31	6	0.00886702	0.0218509
30	C6	32	6	0.03003	0.043315
30	C6	33	6	0.0710134	0.0845995
30	C6	34	6	0.136721	0.150608
30	C6	35	6	0.236073	0.250261
30	C6	36	6	0.355029	0.369518
30	C6	37	6	0.470943	0.485734
30	C6	38	6	0.565746	0.580837
30	C6	39	6	0.631562	0.646955
30	C6	40	6	0.662363	0.678057
31	C7	1	6	-0.0200291	0.00330727
31	C7	2	6	-0.0204842	0.00336152
31	C7	3	6	-0.0203495	0.00400565
31	C7	4	6	-0.0216529	0.00321157
31	C7	5	6	-0.0240453	0.00132857
31	C7	6	6	-0.0256621	0.000221102
31	C7	7	6	-0.0267597	-0.00036711
31	C7	8	6	-0.0277182	-0.000816218
31	C7	9	6	-0.0302277	-0.00281641
31	C7	10	6	-0.0309649	-0.00304417
31	C7	11	6	-0.0293568	-0.000926743
31	C7	12	6	-0.0292742	-0.00033477
31	C7	13	6	-0.0285398	0.000908976
31	C7	14	6	-0.0292772	0.000680942
31	C7	15	6	-0.0302986	0.000168942
31	C7	16	6	-0.0313934	-0.000416547
31	C7	17	6	-0.0325852	-0.00109895
31	C7	18	6	-0.0343332	-0.00233754
31	C7	19	6	-0.0349061	-0.00240113
31	C7	20	6	-0.0339074	-0.000893078
31	C7	21	6	-0.0328384	0.0006853
31	C7	22	6	-0.0315222	0.00251087
31	C7	23	6	-0.0331032	0.00143926
31	C7	24	6	-0.0368701	-0.00181827
31	C7	25	6	-0.0378044	-0.00224321
31	C7	26	6	-0.0371466	-0.00107598
31	C7	27	6	-0.0377747	-0.00119479
31	C7	28	6	-0.0394163	-0.00232703
31	C7	29	6	-0.0387286	-0.00112991
31	C7	30	6	-0.0340404	0.00406768
31	C7	31	6	-0.0326044	0.00601302
31	C7	32	6	-0.0270649	0.0120619
31	C7	33	6	-0.0123196	0.0273165
31	C7	34	6	0.0132355	0.0533811
31	C7	35	6	0.0572591	0.097914
31	C7	36	6	0.129307	0.170471
31	C7	37	6	0.236326	0.277999
31	C7	38	6	0.350338	0.392521
31	C7	39	6	0.456324	0.499017
31	C7	40	6	0.527239	0.570441
32	C8	1	6	-0.0222523	9.27016e-06
32	C8	2	6	-0.0241792	-0.000104452
32	C8	3	6	-0.0288002	-0.00291215
32	C8	4	6	-0.0310237	-0.00332243
32	C8	5	6	-0.0313395	-0.00182495
32	C8	6	6	-0.032887	-0.00155923
32	C8	7	6	-0.0344453	-0.00130428
32	C8	8	6	-0.0358841	-0.000929846
32	C8	9	6	-0.0359365	0.000831077
32	C8	10	6	-0.0364559	0.00212492
32	C8	11	6	-0.0377811	0.00261294
32	C8	12	6	-0.0382708	0.00393652
32	C8	13	6	-0.04114	0.00288059
32	C8	14	6	-0.0436449	0.00218891
32	C8	15	6	-0.046757	0.000890104
32	C8	16	6	-0.0482097	0.00125063
32	C8	17	6	-0.0474861	0.00378748
32	C8	18	6	-0.0495134	0.0035734
32	C8	19	6	-0.0532196	0.00168046
32	C8	20	6	-0.0561699	0.000543436
32	C8	21	6	-0.0607489	-0.00222232
32	C8	22	6	-0.0626903	-0.00235044
32	C8	23	6	-0.0635323	-0.00137923
32	C8	24	6	-0.064559	-0.000592704
32	C8	25	6	-0.0677814	-0.00200187
32	C8	26	6	-0.0728955	-0.00530263
32	C8	27	6	-0.0741765	-0.00477046
32	C8	28	6	-0.0738537	-0.00263439
32	C8	29	6	-0.0735325	-0.000499948
32	C8	30	6	-0.0733324	0.00151345
32	C8	31	6	-0.0745912	0.00206789
32	C8	32	6	-0.0747473	0.00372506
32	C8	33	6	-0.071145	0.00914058
32	C8	34	6	-0.0622135	0.0198853
32	C8	35	6	-0.0491518	0.0347603
32	C8	36	6	-0.0207219	0.0650035
32	C8	37	6	0.026796	0.114335
32	C8	38	6	0.103239	0.19259
32	C8	39	6	0.207121	0.298286
32	C8	40	6	0.308082	0.401061
33	C9	1	6	0.00607602	0.000768895
33	C9	2	6	0.00538598	0.000609273
33	C9	3	6	0.0046135	0.0003672
33	C9	4	6	0.00442781	0.000711926
33	C9	5	6	0.00124519	-0.00194028
33	C9	6	6	0.000325033	-0.00233002
33	C9	7	6	0.00248599	0.00036135
33	C9	8	6	0.00352325	0.00192903
33	C9	9	6	3.14521e-05	-0.00103236
33	C9	10	6	-0.000980907	-0.0015143
33	C9	11	6	0.000717948	0.000714968
33	C9	12	6	0.000658867	0.0011863
33	C9	13	6	0.000472027	0.00152988
33	C9	14	6	-0.00109908	0.000489187
33	C9	15	6	-0.00125189	0.000866786
33	C9	16	6	0.00170763	0.00435673
33	C9	17	6	0.00113037	0.00430987
33	C9	18	6	-0.0027565	0.000953422
33	C9	19	6	-0.00793459	-0.00369425
33	C9	20	6	-0.00848953	-0.00371878
33	C9	21	6	-0.00581728	-0.000516111
33	C9	22	6	-0.00780675	-0.00197517
33	C9	23	6	-0.00868135	-0.00231936
33	C9	24	6	-0.00823328	-0.00134088
33	C9	25	6	-0.00866836	-0.00124553
33	C9	26	6	-0.010424	-0.00247078
33	C9	27	6	-0.0100852	-0.00160157
33	C9	28	6	-0.00648899	0.00252507
33	C9	29	6	-0.00414681	0.00539767
33	C9	30	6	0.000323208	0.0103981
33	C9	31	6	0.0104936	0.0210989
33	C9	32	6	0.0256138	0.0367495
33	C9	33	6	0.0555655	0.0672317
33	C9	34	6	0.105763	0.117959
33	C9	35	6	0.185942	0.198669
33	C9	36	6	0.30204	0.315297
33	C9	37	6	0.425524	0.439312
33	C9	38	6	0.520544	0.534863
33	C9	39	6	0.586899	0.601748
33	C9	40	6	0.631921	0.6473
34	C10	1	6	-0.0133547	0.00253469
34	C10	2	6	-0.0132559	0.00317299
34	C10	3	6	-0.01534	0.00162829
34	C10	4	6	-0.0171596	0.000348249
34	C10	5	6	-0.0182029	-0.00015558
34	C10	6	6	-0.0185908	-4.03618e-06
34	C10	7	6	-0.0200651	-0.000938893
34	C10	8	6	-0.020521	-0.000855293
34	C10	9	6	-0.0187984	0.00140678
34	C10	10	6	-0.0193433	0.0014014
34	C10	11	6	-0.0211	0.000184149
34	C10	12	6	-0.021766	5.76723e-05
34	C10	13	6	-0.021321	0.00104211
34	C10	14	6	-0.0234758	-0.000573185
34	C10	15	6	-0.0241838	-0.000741749
34	C10	16	6	-0.0231174	0.00086414
34	C10	17	6	-0.0246463	-0.000125329
34	C10	18	6	-0.0261318	-0.00107128
34	C10	19	6	-0.0264632	-0.000863277
34	C10	20	6	-0.0255767	0.000562746
34	C10	21	6	-0.0279416	-0.00126263
34	C10	22	6	-0.0304154	-0.00319698
34	C10	23	6	-0.0308748	-0.00311692
34	C10	24	6	-0.0298749	-0.0015775
34	C10	25	6	-0.0298457	-0.00100885
34	C10	26	6	-0.0297232	-0.000346866
34	C10	27	6	-0.0290132	0.000902621
34	C10	28	6	-0.0278402	0.00261508
34	C10	29	6	-0.0261696	0.00482513
34	C10	30	6	-0.0203242	0.0112101
34	C10	31	6	-0.0156671	0.0164066
34	C10	32	6	-0.00591356	0.0266996
34	C10	33	6	0.0176118	0.0507644
34	C10	34	6	0.0582107	0.0919029
34	C10	35	6	0.125007	0.159238
34	C10	36	6	0.226695	0.261466
34	C10	37	6	0.346755	0.382065
34	C10	38	6	0.465559	0.501409
34	C10	39	6	0.557127	0.593516
34	C10	40	6	0.615145	0.652074
35	C11	1
35	C11	2
35	C11	3
35	C11	4
35	C11	5
35	C11	6
35	C11	7
35	C11	8
35	C11	9
35	C11	10
35	C11	11
35	C11	12
35	C11	13
35	C11	14
35	C11	15
35	C11	16
35	C11	17
35	C11	18
35	C11	19
35	C11	20
35	C11	21
35	C11	22
35	C11	23
35	C11	24
35	C11	25
35	C11	26
35	C11	27
35	C11	28
35	C11	29
35	C11	30
35	C11	31
35	C11	32
35	C11	33
35	C11	34
35	C11	35
35	C11	36
35	C11	37
35	C11	38
35	C11	39
35	C11	40
36	C12	1
36	C12	2
36	C12	3
36	C12	4
36	C12	5
36	C12	6
36	C12	7
36	C12	8
36	C12	9
36	C12	10
36	C12	11
36	C12	12
36	C12	13
36	C12	14
36	C12	15
36	C12	16
36	C12	17
36	C12	18
36	C12	19
36	C12	20
36	C12	21
36	C12	22
36	C12	23
36	C12	24
36	C12	25
36	C12	26
36	C12	27
36	C12	28
36	C12	29
36	C12	30
36	C12	31
36	C12	32
36	C12	33
36	C12	34
36	C12	35
36	C12	36
36	C12	37
36	C12	38
36	C12	39
36	C12	40
37	D1	1
37	D1	2
37	D1	3
37	D1	4
37	D1	5
37	D1	6
37	D1	7
37	D1	8
37	D1	9
37	D1	10
37	D1	11
37	D1	12
37	D1	13
37	D1	14
37	D1	15
37	D1	16
37	D1	17
37	D1	18
37	D1	19
37	D1	20
37	D1	21
37	D1	22
37	D1	23
37	D1	24
37	D1	25
37	D1	26
37	D1	27
37	D1	28
37	D1	29
37	D1	30
37	D1	31
37	D1	32
37	D1	33
37	D1	34
37	D1	35
37	D1	36
37	D1	37
37	D1	38
37	D1	39
37	D1	40
38	D2	1	6	-0.0179431	0.0132728
38	D2	2	6	-0.0190186	0.0119644
38	D2	3	6	-0.0210086	0.00974152
38	D2	4	6	-0.0241538	0.00636355
38	D2	5	6	-0.027158	0.00312648
38	D2	6	6	-0.0299982	5.33566e-05
38	D2	7	6	-0.0314318	-0.00161305
38	D2	8	6	-0.0334341	-0.00384825
38	D2	9	6	-0.0338435	-0.00449051
38	D2	10	6	-0.033163	-0.00404285
38	D2	11	6	-0.033082	-0.0041947
38	D2	12	6	-0.0321353	-0.00348084
38	D2	13	6	-0.0302799	-0.00185828
38	D2	14	6	-0.0289615	-0.00077283
38	D2	15	6	-0.0292694	-0.00131359
38	D2	16	6	-0.0296668	-0.00194383
38	D2	17	6	-0.029504	-0.00201384
38	D2	18	6	-0.0263204	0.000936845
38	D2	19	6	-0.023486	0.00353845
38	D2	20	6	-0.023872	0.00291952
38	D2	21	6	-0.0251802	0.00137849
38	D2	22	6	-0.0270761	-0.000750251
38	D2	23	6	-0.0277052	-0.00161223
38	D2	24	6	-0.0258746	-1.45128e-05
38	D2	25	6	-0.024045	0.00158226
38	D2	26	6	-0.0242161	0.00117834
38	D2	27	6	-0.0253859	-0.000224366
38	D2	28	6	-0.0257144	-0.000785665
38	D2	29	6	-0.0241897	0.000506092
38	D2	30	6	-0.0265533	-0.00209036
38	D2	31	6	-0.0276057	-0.00337558
38	D2	32	6	-0.0264925	-0.00249525
38	D2	33	6	-0.0244584	-0.000693961
38	D2	34	6	-0.0193975	0.00413408
38	D2	35	6	-0.0171429	0.00615576
38	D2	36	6	-0.0095277	0.0135381
38	D2	37	6	0.0106594	0.0334923
38	D2	38	6	0.0449531	0.0675532
38	D2	39	6	0.0977226	0.12009
38	D2	40	6	0.168858	0.190993
39	D3	1	6	0.0573782	0.019922
39	D3	2	6	0.057774	0.0176598
39	D3	3	6	0.0617137	0.0189415
39	D3	4	6	0.0634549	0.0180247
39	D3	5	6	0.0621812	0.014093
39	D3	6	6	0.0616721	0.0109258
39	D3	7	6	0.0630877	0.00968341
39	D3	8	6	0.0651419	0.00907964
39	D3	9	6	0.0645003	0.00578008
39	D3	10	6	0.0611482	-0.000230031
39	D3	11	6	0.0563679	-0.00766838
39	D3	12	6	0.0551126	-0.0115817
39	D3	13	6	0.055997	-0.0133553
39	D3	14	6	0.0564362	-0.0155741
39	D3	15	6	0.0584269	-0.0162414
39	D3	16	6	0.0591482	-0.0181781
39	D3	17	6	0.0553899	-0.0245944
39	D3	18	6	0.0542113	-0.028431
39	D3	19	6	0.0540642	-0.0312362
39	D3	20	6	0.0518854	-0.036073
39	D3	21	6	0.063733	-0.0268834
39	D3	22	6	0.113083	0.0198088
39	D3	23	6	0.124567	0.0286345
39	D3	24	6	0.126466	0.0278752
39	D3	25	6	0.127114	0.025866
39	D3	26	6	0.126241	0.0223341
39	D3	27	6	0.125565	0.0190003
39	D3	28	6	0.130101	0.0208782
39	D3	29	6	0.139848	0.0279679
39	D3	30	6	0.150661	0.0361222
39	D3	31	6	0.177024	0.0598277
39	D3	32	6	0.222621	0.102767
39	D3	33	6	0.293649	0.171137
39	D3	34	6	0.397477	0.272307
39	D3	35	6	0.519501	0.391673
39	D3	36	6	0.632487	0.502001
39	D3	37	6	0.715093	0.581949
39	D3	38	6	0.765946	0.630144
39	D3	39	6	0.789383	0.650923
39	D3	40	6	0.799109	0.65799
40	D4	1	6	0.0223298	-0.0205071
40	D4	2	6	0.0230649	-0.0195955
40	D4	3	6	0.0294627	-0.0130212
40	D4	4	6	0.0320484	-0.0102591
40	D4	5	6	0.0375681	-0.00456281
40	D4	6	6	0.0395916	-0.00236286
40	D4	7	6	0.0442734	0.00249544
40	D4	8	6	0.0457499	0.00414836
40	D4	9	6	0.0500222	0.00859718
40	D4	10	6	0.0508302	0.00958166
40	D4	11	6	0.0494034	0.00833138
40	D4	12	6	0.0471259	0.00623036
40	D4	13	6	0.0456279	0.00490881
40	D4	14	6	0.0448583	0.00431564
40	D4	15	6	0.0435198	0.00315364
40	D4	16	6	0.0388341	-0.0013555
40	D4	17	6	0.0371114	-0.00290175
40	D4	18	6	0.0372543	-0.00258241
40	D4	19	6	0.0379	-0.00176019
40	D4	20	6	0.0377083	-0.00177543
40	D4	21	6	0.0385586	-0.000748666
40	D4	22	6	0.0375358	-0.00159494
40	D4	23	6	0.0365204	-0.00243385
40	D4	24	6	0.0361711	-0.00260668
40	D4	25	6	0.0352478	-0.00335356
40	D4	26	6	0.0349889	-0.00343591
40	D4	27	6	0.0377602	-0.000488157
40	D4	28	6	0.0415523	0.00348046
40	D4	29	6	0.047162	0.00926663
40	D4	30	6	0.0562434	0.0185245
40	D4	31	6	0.0726768	0.0351344
40	D4	32	6	0.0995134	0.0621474
40	D4	33	6	0.144995	0.107806
40	D4	34	6	0.221928	0.184915
40	D4	35	6	0.327713	0.290876
40	D4	36	6	0.451069	0.414409
40	D4	37	6	0.566691	0.530208
40	D4	38	6	0.643939	0.607632
40	D4	39	6	0.693611	0.657481
40	D4	40	6	0.717819	0.681865
41	D5	1	6	-0.00187744	0.00566991
41	D5	2	6	-0.00244707	0.00557327
41	D5	3	6	-0.00440586	0.00408749
41	D5	4	6	-0.00581477	0.00315157
41	D5	5	6	-0.00784006	0.00159928
41	D5	6	6	-0.0122954	-0.00238309
41	D5	7	6	-0.0126316	-0.00224623
41	D5	8	6	-0.00787175	0.00298659
41	D5	9	6	-0.00896895	0.00236239
41	D5	10	6	-0.0106778	0.00112659
41	D5	11	6	-0.0126992	-0.000421827
41	D5	12	6	-0.0138981	-0.00114774
41	D5	13	6	-0.0150258	-0.00180244
41	D5	14	6	-0.0167612	-0.00306487
41	D5	15	6	-0.0176949	-0.00352559
41	D5	16	6	-0.0179078	-0.00326548
41	D5	17	6	-0.0173493	-0.00223401
41	D5	18	6	-0.0152212	0.000367178
41	D5	19	6	-0.01425	0.00181131
41	D5	20	6	-0.0151164	0.00141793
41	D5	21	6	-0.0179698	-0.000962425
41	D5	22	6	-0.0190736	-0.0015933
41	D5	23	6	-0.0191986	-0.0012453
41	D5	24	6	-0.0193444	-0.00091802
41	D5	25	6	-0.0191743	-0.000274996
41	D5	26	6	-0.0231706	-0.00379827
41	D5	27	6	-0.0233871	-0.00354178
41	D5	28	6	-0.0196018	0.000716547
41	D5	29	6	-0.0178374	0.00295389
41	D5	30	6	-0.0167677	0.00449663
41	D5	31	6	-0.0163893	0.00534799
41	D5	32	6	-0.0121987	0.0100117
41	D5	33	6	-0.00423799	0.0184454
41	D5	34	6	0.00743224	0.0305886
41	D5	35	6	0.0380981	0.0617275
41	D5	36	6	0.0862212	0.110323
41	D5	37	6	0.165782	0.190357
41	D5	38	6	0.273797	0.298845
41	D5	39	6	0.397865	0.423386
41	D5	40	6	0.500953	0.526947
42	D6	1	6	-0.0105784	-0.000911364
42	D6	2	6	-0.0099459	-0.000257618
42	D6	3	6	-0.00966816	4.13515e-05
42	D6	4	6	-0.00869857	0.00103217
42	D6	5	6	-0.0096362	0.000115761
42	D6	6	6	-0.0103904	-0.00061722
42	D6	7	6	-0.0110247	-0.00123031
42	D6	8	6	-0.0108668	-0.00105111
42	D6	9	6	-0.00889005	0.000946817
42	D6	10	6	-0.00900824	0.000849852
42	D6	11	6	-0.0101529	-0.000273616
42	D6	12	6	-0.0102257	-0.000325197
42	D6	13	6	-0.00862094	0.00130083
42	D6	14	6	-0.00971634	0.000226666
42	D6	15	6	-0.0103409	-0.000376665
42	D6	16	6	-0.010006	-2.0504e-05
42	D6	17	6	-0.0100537	-4.70439e-05
42	D6	18	6	-0.00920531	0.000822599
42	D6	19	6	-0.00836384	0.0016853
42	D6	20	6	-0.0112132	-0.00114282
42	D6	21	6	-0.0118375	-0.00174588
42	D6	22	6	-0.0103105	-0.000197702
42	D6	23	6	-0.0105314	-0.000397324
42	D6	24	6	-0.0108829	-0.000727604
42	D6	25	6	-0.0103841	-0.000207635
42	D6	26	6	-0.0105808	-0.000383029
42	D6	27	6	-0.0109437	-0.000724716
42	D6	28	6	-0.010115	0.000125211
42	D6	29	6	-0.00793959	0.00232181
42	D6	30	6	-0.00434447	0.00593816
42	D6	31	6	0.00585606	0.0161599
42	D6	32	6	0.0218071	0.0321322
42	D6	33	6	0.051985	0.0623313
42	D6	34	6	0.104803	0.11517
42	D6	35	6	0.187553	0.197942
42	D6	36	6	0.301225	0.311635
42	D6	37	6	0.425726	0.436157
42	D6	38	6	0.540269	0.550722
42	D6	39	6	0.623921	0.634395
42	D6	40	6	0.66716	0.677655
43	D7	1	6	-0.000100706	-0.000552212
43	D7	2	6	0.00113983	0.00123269
43	D7	3	6	-0.000497996	0.000139235
43	D7	4	6	-0.00168537	-0.000503773
43	D7	5	6	-0.00167311	5.28591e-05
43	D7	6	6	-0.0024608	-0.000190459
43	D7	7	6	-0.00447218	-0.00165748
43	D7	8	6	-0.005222	-0.00186292
43	D7	9	6	-0.00423698	-0.000333536
43	D7	10	6	-0.00431686	0.000130955
43	D7	11	6	-0.00353016	0.00146202
43	D7	12	6	-0.00417677	0.00135978
43	D7	13	6	-0.00538403	0.000696885
43	D7	14	6	-0.00632845	0.000296839
43	D7	15	6	-0.00702086	0.000148794
43	D7	16	6	-0.00788242	-0.000168396
43	D7	17	6	-0.00834001	-8.16136e-05
43	D7	18	6	-0.00751952	0.00128325
43	D7	19	6	-0.00807724	0.00126989
43	D7	20	6	-0.00931914	0.000572362
43	D7	21	6	-0.0104153	2.05615e-05
43	D7	22	6	-0.0111893	-0.000209019
43	D7	23	6	-0.011306	0.000218611
43	D7	24	6	-0.010659	0.00141
43	D7	25	6	-0.0129011	-0.000287744
43	D7	26	6	-0.0143142	-0.00115646
43	D7	27	6	-0.0160773	-0.00237524
43	D7	28	6	-0.0159999	-0.00175346
43	D7	29	6	-0.0132728	0.00151806
43	D7	30	6	-0.00943473	0.00590045
43	D7	31	6	-0.00275533	0.0131242
43	D7	32	6	0.00628227	0.0227062
43	D7	33	6	0.0224569	0.0394252
43	D7	34	6	0.0568621	0.0743748
43	D7	35	6	0.11866	0.136717
43	D7	36	6	0.211095	0.229696
43	D7	37	6	0.322245	0.34139
43	D7	38	6	0.439498	0.459188
43	D7	39	6	0.535825	0.55606
43	D7	40	6	0.598825	0.619604
44	D8	1	6	-0.00911191	-0.0179945
44	D8	2	6	-0.00716913	-0.0153022
44	D8	3	6	-0.00603174	-0.0134153
44	D8	4	6	-0.00404014	-0.0106742
44	D8	5	6	0.00561191	-0.000272685
44	D8	6	6	0.00555075	0.000415662
44	D8	7	6	0.00431549	-7.00917e-05
44	D8	8	6	0.00508684	0.00145076
44	D8	9	6	0.00513095	0.00224438
44	D8	10	6	0.00568878	0.00355171
44	D8	11	6	0.00912957	0.007742
44	D8	12	6	0.00830629	0.00766823
44	D8	13	6	0.00467246	0.00478392
44	D8	14	6	0.0031138	0.00397476
44	D8	15	6	0.00240773	0.00401819
44	D8	16	6	-0.00189627	0.000463697
44	D8	17	6	-0.00356871	-0.000459233
44	D8	18	6	-0.00307094	0.000788041
44	D8	19	6	-0.00283022	0.00177827
44	D8	20	6	-0.0026367	0.00272129
44	D8	21	6	-0.00616614	-5.8638e-05
44	D8	22	6	-0.00816178	-0.00130477
44	D8	23	6	-0.0100576	-0.00245111
44	D8	24	6	-0.0108744	-0.00251843
44	D8	25	6	-0.0102167	-0.00111122
44	D8	26	6	-0.0100027	-0.000147659
44	D8	27	6	-0.0105137	9.08193e-05
44	D8	28	6	-0.011496	-0.000141918
44	D8	29	6	-0.0168367	-0.00473314
44	D8	30	6	-0.0178547	-0.00500163
44	D8	31	6	-0.0155216	-0.00191901
44	D8	32	6	-0.013342	0.00101009
44	D8	33	6	-0.0135243	0.00157731
44	D8	34	6	-0.0119088	0.00394227
44	D8	35	6	-0.00180919	0.0147914
44	D8	36	6	0.00994568	0.0272958
44	D8	37	6	0.0328295	0.0509291
44	D8	38	6	0.0733725	0.0922216
44	D8	39	6	0.142082	0.161681
44	D8	40	6	0.223449	0.243797
45	D9	1	6	0.00050246	0.0038902
45	D9	2	6	-0.0003551	0.00356246
45	D9	3	6	-0.00554264	-0.00109526
45	D9	4	6	-0.00682506	-0.00184786
45	D9	5	6	-0.00452919	0.000977836
45	D9	6	6	-0.00485813	0.00117872
45	D9	7	6	-0.00616981	0.000396857
45	D9	8	6	-0.00684658	0.000249909
45	D9	9	6	-0.00606807	0.00155824
45	D9	10	6	-0.00651425	0.00164188
45	D9	11	6	-0.00692059	0.00176536
45	D9	12	6	-0.0082895	0.000926274
45	D9	13	6	-0.0093595	0.000386099
45	D9	14	6	-0.00995112	0.000324295
45	D9	15	6	-0.0109251	-0.000119887
45	D9	16	6	-0.0122763	-0.000941211
45	D9	17	6	-0.013509	-0.00164411
45	D9	18	6	-0.0134237	-0.00102904
45	D9	19	6	-0.0110799	0.00184465
45	D9	20	6	-0.0147659	-0.00131152
45	D9	21	6	-0.0167424	-0.0027582
45	D9	22	6	-0.0167819	-0.0022679
45	D9	23	6	-0.0148374	0.000206457
45	D9	24	6	-0.0156484	-7.47999e-05
45	D9	25	6	-0.0172488	-0.00114536
45	D9	26	6	-0.0205169	-0.00388363
45	D9	27	6	-0.0205003	-0.00333717
45	D9	28	6	-0.0169364	0.000756555
45	D9	29	6	-0.0166385	0.00158421
45	D9	30	6	-0.016699	0.0020536
45	D9	31	6	-0.0136774	0.00560501
45	D9	32	6	-0.0084837	0.0113285
45	D9	33	6	-0.000567456	0.0197746
45	D9	34	6	0.0148101	0.0356819
45	D9	35	6	0.0452082	0.0666099
45	D9	36	6	0.0975921	0.119524
45	D9	37	6	0.17876	0.201222
45	D9	38	6	0.285998	0.308989
45	D9	39	6	0.400714	0.424235
45	D9	40	6	0.490142	0.514193
46	D10	1	6	-0.0622379	-0.0126181
46	D10	2	6	-0.0573182	-0.00719343
46	D10	3	6	-0.0540181	-0.00338843
46	D10	4	6	-0.0542741	-0.00313959
46	D10	5	6	-0.0522645	-0.000625111
46	D10	6	6	-0.0482711	0.00387319
46	D10	7	6	-0.0524965	0.000152738
46	D10	8	6	-0.0544826	-0.00132848
46	D10	9	6	-0.0521562	0.00150286
46	D10	10	6	-0.0525746	0.00158934
46	D10	11	6	-0.0531159	0.00155295
46	D10	12	6	-0.0547522	0.000421559
46	D10	13	6	-0.0562934	-0.000614736
46	D10	14	6	-0.0567513	-0.00056772
46	D10	15	6	-0.0578611	-0.0011726
46	D10	16	6	-0.0569595	0.000233818
46	D10	17	6	-0.0577814	-8.31239e-05
46	D10	18	6	-0.0563963	0.00180687
46	D10	19	6	-0.0551048	0.00360322
46	D10	20	6	-0.0575025	0.00171051
46	D10	21	6	-0.0592459	0.00047192
46	D10	22	6	-0.0585529	0.00166989
46	D10	23	6	-0.0597738	0.000953832
46	D10	24	6	-0.0626402	-0.00140765
46	D10	25	6	-0.0647993	-0.00306182
46	D10	26	6	-0.0665106	-0.00426825
46	D10	27	6	-0.0667701	-0.00402282
46	D10	28	6	-0.0612083	0.00204388
46	D10	29	6	-0.0616633	0.00209377
46	D10	30	6	-0.0604897	0.0037723
46	D10	31	6	-0.0473833	0.0173836
46	D10	32	6	-0.0362045	0.0290673
46	D10	33	6	-0.0129333	0.0528434
46	D10	34	6	0.0343038	0.100585
46	D10	35	6	0.10967	0.176456
46	D10	36	6	0.21814	0.285432
46	D10	37	6	0.341608	0.409404
46	D10	38	6	0.456133	0.524434
46	D10	39	6	0.540258	0.609064
46	D10	40	6	0.590959	0.660271
47	D11	1
47	D11	2
47	D11	3
47	D11	4
47	D11	5
47	D11	6
47	D11	7
47	D11	8
47	D11	9
47	D11	10
47	D11	11
47	D11	12
47	D11	13
47	D11	14
47	D11	15
47	D11	16
47	D11	17
47	D11	18
47	D11	19
47	D11	20
47	D11	21
47	D11	22
47	D11	23
47	D11	24
47	D11	25
47	D11	26
47	D11	27
47	D11	28
47	D11	29
47	D11	30
47	D11	31
47	D11	32
47	D11	33
47	D11	34
47	D11	35
47	D11	36
47	D11	37
47	D11	38
47	D11	39
47	D11	40
48	D12	1
48	D12	2
48	D12	3
48	D12	4
48	D12	5
48	D12	6
48	D12	7
48	D12	8
48	D12	9
48	D12	10
48	D12	11
48	D12	12
48	D12	13
48	D12	14
48	D12	15
48	D12	16
48	D12	17
48	D12	18
48	D12	19
48	D12	20
48	D12	21
48	D12	22
48	D12	23
48	D12	24
48	D12	25
48	D12	26
48	D12	27
48	D12	28
48	D12	29
48	D12	30
48	D12	31
48	D12	32
48	D12	33
48	D12	34
48	D12	35
48	D12	36
48	D12	37
48	D12	38
48	D12	39
48	D12	40
49	E1	1
49	E1	2
49	E1	3
49	E1	4
49	E1	5
49	E1	6
49	E1	7
49	E1	8
49	E1	9
49	E1	10
49	E1	11
49	E1	12
49	E1	13
49	E1	14
49	E1	15
49	E1	16
49	E1	17
49	E1	18
49	E1	19
49	E1	20
49	E1	21
49	E1	22
49	E1	23
49	E1	24
49	E1	25
49	E1	26
49	E1	27
49	E1	28
49	E1	29
49	E1	30
49	E1	31
49	E1	32
49	E1	33
[truncated: 1,887 more rows]

## Sheet: Results
Block Type	96-Well 0.2-mL Block
Calibration Background is expired	No
Calibration Background performed on	01-13-2023
Calibration Pure Dye ABY is expired	No
Calibration Pure Dye ABY performed on	01-13-2023
Calibration Pure Dye CY5 is expired	No
Calibration Pure Dye CY5 performed on	01-13-2023
Calibration Pure Dye FAM is expired	No
Calibration Pure Dye FAM performed on	01-13-2023
Calibration Pure Dye JUN is expired	No
Calibration Pure Dye JUN performed on	01-13-2023
Calibration Pure Dye MUSTANG PURPLE is expired	No
Calibration Pure Dye MUSTANG PURPLE performed on	01-13-2023
Calibration Pure Dye NED is expired	No
Calibration Pure Dye NED performed on	01-13-2023
Calibration Pure Dye ROX is expired	No
Calibration Pure Dye ROX performed on	01-13-2023
Calibration Pure Dye SYBR is expired	No
Calibration Pure Dye SYBR performed on	01-13-2023
Calibration Pure Dye TAMRA is expired	No
Calibration Pure Dye TAMRA performed on	01-13-2023
Calibration Pure Dye VIC is expired	No
Calibration Pure Dye VIC performed on	01-13-2023
Calibration ROI is expired	No
Calibration ROI performed on	01-13-2023
Calibration Uniformity is expired	No
Calibration Uniformity performed on	01-13-2023
Chemistry	SYBR_GREEN
Date Created	2024-01-09 07:24:09 AM CST
Experiment Barcode
Experiment Comment
Experiment File Name	D:\Users\Administrator\Desktop\YuH\2024-01-09_yuh.eds
Experiment Name	2024-01-09_yuh
Experiment Run End Time	2024-01-09 06:12:34 AM CST
Experiment Type	Comparative Cт (ΔΔCт)
Instrument Name	272522238
Instrument Serial Number	272522238
Instrument Type	QuantStudio™ 5 System
Passive Reference	ROX
Post-read Stage/Step
Pre-read Stage/Step
Quantification Cycle Method	Ct
Signal Smoothing On	true
Stage where Melt Analysis is performed	Stage2
Stage/ Cycle where Ct Analysis is performed	Stage2, Step3
User Name
Well	Well Position	Omit	Sample Name	Target Name	Task	Reporter	Quencher	Quantity	Quantity Mean	Quantity SD	RQ	RQ Min	RQ Max	CT	Ct Mean	Ct SD	Delta Ct	Delta Ct Mean	Delta Ct SD	Delta Ct SE	Delta Delta Ct	Automatic Ct Threshold	Ct Threshold	Automatic Baseline	Baseline Start	Baseline End	Amp Status	Comments	Cq Conf	THOLDFAIL	CQCONF	HIGHSD	Tm1	EXPFAIL	NOAMP	Tm2	Tm3	Tm4				CH1	CH2	CH3	CM2	CM3	CM4	E1	E2
2	A2	FALSE	c1	1b	UNKNOWN	SYBR	None							Undetermined	35.1368							TRUE	0.0642801	TRUE	3	39	No Amp		0	N	Y	N		Y	Y						1B	35.1368	33.2068	32.7817	35.0963	33.5807	33.4197	34.652	34.8456
3	A3	FALSE	c2	1b	UNKNOWN	SYBR	None							32.9707	33.2068	0.333895						TRUE	0.0642801	TRUE	3	29	Amp		0.955414	N	N	N		N	N						IL6	36.2253	32.5572	31.8045	33.8832	32.4494	33.6522	36.2946	33.5466
4	A4	FALSE	c3	1b	UNKNOWN	SYBR	None							32.7122	32.7817	0.0982365						TRUE	0.0642801	TRUE	3	28	Amp		0.973433	N	N	N		N	N						TNF	32.8233	30.7987	30.6563	32.2531	31.31	32.372	33.2288	31.5146
5	A5	FALSE	m2	1b	UNKNOWN	SYBR	None							35.9905	35.0963	1.26453						TRUE	0.0642801	TRUE	3	32	Amp		0.97771	N	N	Y		N	N						actin	29.9155	27.4744	30.2971	31.6816	30.4691	31.0014	31.0348	29.806
6	A6	FALSE	m3	1b	UNKNOWN	SYBR	None							33.2673	33.5807	0.443164						TRUE	0.0642801	TRUE	3	30	Amp		0.973898	N	N	N		N	N
7	A7	FALSE	m4	1b	UNKNOWN	SYBR	None							33.3687	33.4197	0.0721311						TRUE	0.0642801	TRUE	3	28	Amp		0.966716	N	N	N		N	N						dCT
8	A8	FALSE	e1	1b	UNKNOWN	SYBR	None							34.8468	34.652	0.275599						TRUE	0.0642801	TRUE	3	31	Amp		0.976415	N	N	N		N	N						1B	5.22128	5.7324	2.48462	3.41473	3.11155	2.41836	3.61715	5.03965
9	A9	FALSE	e2	1b	UNKNOWN	SYBR	None							35.3632	34.8456	0.732004						TRUE	0.0642801	TRUE	3	32	Amp		0.973534	N	N	Y		N	N						IL6	6.30978	5.08282	1.50744	2.20164	1.98026	2.65083	5.25977	3.74064
10	A10	FALSE	e3	1b	UNKNOWN	SYBR	None							33.2815	33.6119	0.467349						TRUE	0.0642801	TRUE	3	30	Amp		0.978431	N	N	N		N	N						TNF	2.90781	3.32432	0.359201	0.571495	0.84082	1.37067	2.19398	1.70864
14	B2	FALSE	c1	1b	UNKNOWN	SYBR	None							35.1368	35.1368							TRUE	0.0642801	TRUE	3	31	Amp		0.94417	N	N	N		N	N
15	B3	FALSE	c2	1b	UNKNOWN	SYBR	None							33.4429	33.2068	0.333895						TRUE	0.0642801	TRUE	3	30	Amp		0.979991	N	N	N		N	N						CH dCT mean
16	B4	FALSE	c3	1b	UNKNOWN	SYBR	None							32.8512	32.7817	0.0982365						TRUE	0.0642801	TRUE	3	29	Amp		0.977903	N	N	N		N	N						1B	3.92998
17	B5	FALSE	m2	1b	UNKNOWN	SYBR	None							34.2022	35.0963	1.26453						TRUE	0.0642801	TRUE	3	31	Amp		0.982877	N	N	Y		N	N						IL6	3.6005
18	B6	FALSE	m3	1b	UNKNOWN	SYBR	None							33.8941	33.5807	0.443164						TRUE	0.0642801	TRUE	3	31	Amp		0.979676	N	N	N		N	N						TNF	1.77637
19	B7	FALSE	m4	1b	UNKNOWN	SYBR	None							33.4707	33.4197	0.0721311						TRUE	0.0642801	TRUE	3	29	Amp		0.982572	N	N	N		N	N
20	B8	FALSE	e1	1b	UNKNOWN	SYBR	None							34.4571	34.652	0.275599						TRUE	0.0642801	TRUE	3	30	Amp		0.960364	N	N	N		N	N						ddCT
21	B9	FALSE	e2	1b	UNKNOWN	SYBR	None							34.328	34.8456	0.732004						TRUE	0.0642801	TRUE	3	31	Amp		0.975116	N	N	Y		N	N						1B	1.2913	1.80242	-1.44536	-0.515247	-0.81843	-1.51162	-0.312831	1.10967
22	B10	FALSE	e3	1b	UNKNOWN	SYBR	None							33.9424	33.6119	0.467349						TRUE	0.0642801	TRUE	3	30	Amp		0.980356	N	N	N		N	N						IL6	2.70928	1.48231	-2.09306	-1.39887	-1.62025	-0.949679	1.65926	0.140136
26	C2	FALSE	c1	6	UNKNOWN	SYBR	None				1			34.8988	36.2253	1.87603		1.0885			0	TRUE	0.0506181	TRUE	3	31	Amp		0.931771	N	N	Y		N	N						TNF	1.13144	1.54794	-1.41717	-1.20488	-0.935553	-0.405699	0.417611	-0.0677344
27	C3	FALSE	c2	6	UNKNOWN	SYBR	None				3.33592	0.0116273	957.087	34.44	32.5572	2.66266		-0.649579	2.68352	1.89753	-1.73808	TRUE	0.0506181	TRUE	3	30	Amp		0.928681	N	N	Y		N	N
28	C4	FALSE	c3	6	UNKNOWN	SYBR	None				4.18632	2.68596	6.52477	31.9361	31.8045	0.186102		-0.977179	0.210438	0.148802	-2.06568	TRUE	0.0506181	TRUE	3	29	Amp		0.971553	N	N	N		N	N						2^(-ddCT)
29	C5	FALSE	m2	6	UNKNOWN	SYBR	None				4.93006	0.127942	189.973	33.0468	33.8832	1.18286		-1.2131	1.73152	1.22437	-2.30161	TRUE	0.0506181	TRUE	3	29	Amp		0.982891	N	N	Y		N	N						1B	0.408583	0.286694	2.72331	1.42924	1.76349	2.85131	1.24214	0.4634
30	C6	FALSE	m3	6	UNKNOWN	SYBR	None				4.65828	1.45743	14.889	32.2179	32.4494	0.327421		-1.13129	0.550998	0.389614	-2.2198	TRUE	0.0506181	TRUE	3	29	Amp		0.984767	N	N	N		N	N						IL6	0.152906	0.357914	4.26653	2.63695	3.07428	1.93144	0.316601	0.907434
31	C7	FALSE	m4	6	UNKNOWN	SYBR	None				1.81006	0.782701	4.18593	33.9286	33.6522	0.390947		0.232464	0.397546	0.281107	-0.856041	TRUE	0.0506181	TRUE	3	31	Amp		0.980752	N	N	N		N	N						TNF	0.456461	0.341997	2.67062	2.30518	1.91262	1.32473	0.748663	1.04807
32	C8	FALSE	e1	6	UNKNOWN	SYBR	None				0.681076	0.0789691	5.87401	35.5989	36.2946	0.983827		1.64262	1.0217	0.722451	0.554111	TRUE	0.0506181	TRUE	3	32	Amp		0.969875	N	N	Y		N	N
33	C9	FALSE	e2	6	UNKNOWN	SYBR	None				5.23256	0.177088	154.61	32.5361	33.5466	1.42904		-1.29901	1.60561	1.13534	-2.38752	TRUE	0.0506181	TRUE	3	29	Amp		0.980519	N	N	Y		N	N
34	C10	FALSE	e3	6	UNKNOWN	SYBR	None				3.35711	1.23426	9.13111	33.0112	32.9532	0.0819497		-0.658714	0.474479	0.335507	-1.74722	TRUE	0.0506181	TRUE	3	29	Amp		0.981097	N	N	N		N	N							0.408583	0.286694	2.72331	1.42924	1.76349	2.85131	1.24214	0.4634
38	D2	FALSE	c1	6	UNKNOWN	SYBR	None				1			37.5519	36.2253	1.87603		1.0885			0	TRUE	0.0506181	TRUE	3	35	Inconclusive		0.899263	N	N	Y		N	N							0.152906	0.357914	4.26653	2.63695	3.07428	1.93144	0.316601	0.907434
39	D3	FALSE	c2	6	UNKNOWN	SYBR	None				3.33592	0.0116273	957.087	30.6744	32.5572	2.66266		-0.649579	2.68352	1.89753	-1.73808	TRUE	0.0506181	TRUE	3	27	Amp		0.878291	N	N	Y		N	N							0.456461	0.341997	2.67062	2.30518	1.91262	1.32473	0.748663	1.04807
40	D4	FALSE	c3	6	UNKNOWN	SYBR	None				4.18632	2.68596	6.52477	31.6729	31.8045	0.186102		-0.977179	0.210438	0.148802	-2.06568	TRUE	0.0506181	TRUE	3	28	Amp		0.925776	N	N	N		N	N
41	D5	FALSE	m2	6	UNKNOWN	SYBR	None				4.93006	0.127942	189.973	34.7197	33.8832	1.18286		-1.2131	1.73152	1.22437	-2.30161	TRUE	0.0506181	TRUE	3	31	Amp		0.965364	N	N	Y		N	N							0.408583	0.152906	0.456461
42	D6	FALSE	m3	6	UNKNOWN	SYBR	None				4.65828	1.45743	14.889	32.6809	32.4494	0.327421		-1.13129	0.550998	0.389614	-2.2198	TRUE	0.0506181	TRUE	3	29	Amp		0.992009	N	N	N		N	N							0.286694	0.357914	0.341997
43	D7	FALSE	m4	6	UNKNOWN	SYBR	None				1.81006	0.782701	4.18593	33.3757	33.6522	0.390947		0.232464	0.397546	0.281107	-0.856041	TRUE	0.0506181	TRUE	3	29	Amp		0.983162	N	N	N		N	N							2.72331	4.26653	2.67062
44	D8	FALSE	e1	6	UNKNOWN	SYBR	None				0.681076	0.0789691	5.87401	36.9902	36.2946	0.983827		1.64262	1.0217	0.722451	0.554111	TRUE	0.0506181	TRUE	3	33	Inconclusive		0.885674	N	N	Y		N	N							1.42924	2.63695	2.30518
45	D9	FALSE	e2	6	UNKNOWN	SYBR	None				5.23256	0.177088	154.61	34.5571	33.5466	1.42904		-1.29901	1.60561	1.13534	-2.38752	TRUE	0.0506181	TRUE	3	31	Amp		0.973703	N	N	Y		N	N							1.76349	3.07428	1.91262
46	D10	FALSE	e3	6	UNKNOWN	SYBR	None				3.35711	1.23426	9.13111	32.8953	32.9532	0.0819497		-0.658714	0.474479	0.335507	-1.74722	TRUE	0.0506181	TRUE	3	29	Amp		0.969953	N	N	N		N	N							2.85131	1.93144	1.32473
50	E2	FALSE	c1	tnf	UNKNOWN	SYBR	None				1			32.9384	32.8233	0.162766		-2.31347			0	TRUE	0.04	TRUE	3	29	Amp		0.92069	Y	N	N		N	N							1.24214	0.316601	0.748663
51	E3	FALSE	c2	tnf	UNKNOWN	SYBR	None				1.06778	0.207231	5.50182	30.3023	30.7987	0.702083		-2.40808	0.777436	0.54973	-0.0946112	TRUE	0.04	TRUE	3	26	Amp		0.940775	Y	N	Y		N	N							0.4634	0.907434	1.04807
52	E4	FALSE	c3	tnf	UNKNOWN	SYBR	None				0.877791	0.241661	3.18842	30.2294	30.6563	0.603705		-2.12542	0.611645	0.432498	0.188051	TRUE	0.04	TRUE	3	27	Amp		0.957193	Y	N	Y		N	N							0.757801	0.952064	0.523388
53	E5	FALSE	m2	tnf	UNKNOWN	SYBR	None				1.4437	0.0494723	42.1301	32.9459	32.2531	0.979815		-2.84324	1.59971	1.13116	-0.529773	TRUE	0.04	TRUE	3	30	Amp		0.911294	Y	N	Y		N	N
54	E6	FALSE	m3	tnf	UNKNOWN	SYBR	None				0.97081	0.247898	3.80186	31.6436	31.31	0.471842		-2.27073	0.647325	0.457728	0.0427399	TRUE	0.04	TRUE	3	29	Amp		0.96143	Y	N	N		N	N
55	E7	FALSE	m4	tnf	UNKNOWN	SYBR	None				0.415873	0.290195	0.595981	32.4814	32.372	0.154631		-1.04769	0.170627	0.120652	1.26578	TRUE	0.04	TRUE	3	30	Amp		0.975124	Y	N	N		N	N						1B	0.408583	1.42924	1.24214
56	E8	FALSE	e1	tnf	UNKNOWN	SYBR	None				0.5395	0.0193935	15.0082	32.1308	33.2288	1.55275		-1.42316	1.57702	1.11512	0.890305	TRUE	0.04	TRUE	3	29	Amp		0.965474	Y	N	Y		N	N							0.286694	1.76349	2.72331
57	E9	FALSE	e2	tnf	UNKNOWN	SYBR	None				2.02447	0.415265	9.86953	31.3953	31.5146	0.16868		-3.33101	0.751187	0.53117	-1.01754	TRUE	0.04	TRUE	3	28	Amp		0.958966	Y	N	N		N	N							0.4634	0.757801	2.85131
58	E10	FALSE	e3	tnf	UNKNOWN	SYBR	None				0.618224	0.0320406	11.9286	31.0564	31.9923	1.32344		-1.61967	1.40353	0.992447	0.693798	TRUE	0.04	TRUE	3	28	Amp		0.978349	Y	N	Y		N	N
62	F2	FALSE	c1	tnf	UNKNOWN	SYBR	None				1			32.7083	32.8233	0.162766		-2.31347			0	TRUE	0.04	TRUE	3	29	Amp		0.943348	Y	N	N		N	N						IL6	0.152906	2.63695	0.316601
63	F3	FALSE	c2	tnf	UNKNOWN	SYBR	None				1.06778	0.207231	5.50182	31.2952	30.7987	0.702083		-2.40808	0.777436	0.54973	-0.0946112	TRUE	0.04	TRUE	3	27	Amp		0.910883	Y	N	Y		N	N							0.357914	3.07428	0.907434
64	F4	FALSE	c3	tnf	UNKNOWN	SYBR	None				0.877791	0.241661	3.18842	31.0832	30.6563	0.603705		-2.12542	0.611645	0.432498	0.188051	TRUE	0.04	TRUE	3	28	Amp		0.973995	Y	N	Y		N	N							1.93144	4.26653	0.952064
65	F5	FALSE	m2	tnf	UNKNOWN	SYBR	None				1.4437	0.0494723	42.1301	31.5603	32.2531	0.979815		-2.84324	1.59971	1.13116	-0.529773	TRUE	0.04	TRUE	3	28	Amp		0.965262	Y	N	Y		N	N
66	F6	FALSE	m3	tnf	UNKNOWN	SYBR	None				0.97081	0.247898	3.80186	30.9763	31.31	0.471842		-2.27073	0.647325	0.457728	0.0427399	TRUE	0.04	TRUE	3	28	Amp		0.981037	Y	N	N		N	N						TNF	0.456461	2.30518	0.748663
67	F7	FALSE	m4	tnf	UNKNOWN	SYBR	None				0.415873	0.290195	0.595981	32.2627	32.372	0.154631		-1.04769	0.170627	0.120652	1.26578	TRUE	0.04	TRUE	3	29	Amp		0.965083	Y	N	N		N	N							0.341997	1.91262	1.04807
68	F8	FALSE	e1	tnf	UNKNOWN	SYBR	None				0.5395	0.0193935	15.0082	34.3268	33.2288	1.55275		-1.42316	1.57702	1.11512	0.890305	TRUE	0.04	TRUE	3	31	Amp		0.97666	Y	N	Y		N	N							0.523388	1.32473	2.67062
69	F9	FALSE	e2	tnf	UNKNOWN	SYBR	None				2.02447	0.415265	9.86953	31.6339	31.5146	0.16868		-3.33101	0.751187	0.53117	-1.01754	TRUE	0.04	TRUE	3	28	Amp		0.956912	Y	N	N		N	N
70	F10	FALSE	e3	tnf	UNKNOWN	SYBR	None				0.618224	0.0320406	11.9286	32.9281	31.9923	1.32344		-1.61967	1.40353	0.992447	0.693798	TRUE	0.04	TRUE	3	30	Amp		0.965994	Y	N	Y		N	N
74	G2	FALSE	c1	actin	UNKNOWN	SYBR	None				1			29.8302	29.9155	0.120657		-5.22128			0	TRUE	0.0410002	TRUE	3	25	Amp		0.93492	N	N	N		N	N
75	G3	FALSE	c2	actin	UNKNOWN	SYBR	None				1.42515	0.704688	2.88222	27.4696	27.4744	0.00674619		-5.7324	0.333963	0.236147	-0.511118	TRUE	0.0410002	TRUE	3	24	Amp		0.915097	N	N	N		N	N
76	G4	FALSE	c3	actin	UNKNOWN	SYBR	None				0.150032	0.0459495	0.489876	30.6877	30.2971	0.552446		-2.48462	0.561112	0.396766	2.73666	TRUE	0.0410002	TRUE	3	27	Amp		0.941005	N	N	Y		N	N
77	G5	FALSE	m2	actin	UNKNOWN	SYBR	None				0.285875	0.0184175	4.43733	31.896	31.6816	0.303128		-3.41474	1.30035	0.919488	1.80654	TRUE	0.0410002	TRUE	3	28	Amp		0.972502	N	N	N		N	N
78	G6	FALSE	m3	actin	UNKNOWN	SYBR	None				0.23169	0.0700032	0.766829	30.2184	30.4691	0.354554		-3.11155	0.567541	0.401312	2.10973	TRUE	0.0410002	TRUE	3	27	Amp		0.970139	N	N	N		N	N
79	G7	FALSE	m4	actin	UNKNOWN	SYBR	None				0.143297	0.017858	1.14985	30.305	31.0014	0.984848		-2.41836	0.987486	0.698258	2.80292	TRUE	0.0410002	TRUE	3	27	Amp		0.97901	N	N	Y		N	N
80	G8	FALSE	e1	actin	UNKNOWN	SYBR	None				0.328934	0.172677	0.626588	30.9415	31.0348	0.132011		-3.61715	0.305584	0.21608	1.60413	TRUE	0.0410002	TRUE	3	27	Amp		0.974112	N	N	N		N	N
81	G9	FALSE	e2	actin	UNKNOWN	SYBR	None				0.881708	0.157212	4.94496	29.5484	29.806	0.364265		-5.03965	0.81763	0.578152	0.181627	TRUE	0.0410002	TRUE	3	26	Amp		0.975581	N	N	N		N	N
82	G10	FALSE	e3	actin	UNKNOWN	SYBR	None				0.53917	0.0918369	3.16544	29.7748	29.2818	0.697175		-4.33009	0.839326	0.593493	0.891188	TRUE	0.0410002	TRUE	3	27	Amp		0.982714	N	N	Y		N	N
86	H2	FALSE	c1	actin	UNKNOWN	SYBR	None				1			30.0009	29.9155	0.120657		-5.22128			0	TRUE	0.0410002	TRUE	3	27	Amp		0.960144	N	N	N		N	N
87	H3	FALSE	c2	actin	UNKNOWN	SYBR	None				1.42515	0.704688	2.88222	27.4792	27.4744	0.00674619		-5.7324	0.333963	0.236147	-0.511118	TRUE	0.0410002	TRUE	3	24	Amp		0.946412	N	N	N		N	N
88	H4	FALSE	c3	actin	UNKNOWN	SYBR	None				0.150032	0.0459495	0.489876	29.9064	30.2971	0.552446		-2.48462	0.561112	0.396766	2.73666	TRUE	0.0410002	TRUE	3	26	Amp		0.962423	N	N	Y		N	N
89	H5	FALSE	m2	actin	UNKNOWN	SYBR	None				0.285875	0.0184175	4.43733	31.4673	31.6816	0.303128		-3.41474	1.30035	0.919488	1.80654	TRUE	0.0410002	TRUE	3	28	Amp		0.966642	N	N	N		N	N
90	H6	FALSE	m3	actin	UNKNOWN	SYBR	None				0.23169	0.0700032	0.766829	30.7198	30.4691	0.354554		-3.11155	0.567541	0.401312	2.10973	TRUE	0.0410002	TRUE	3	27	Amp		0.966108	N	N	N		N	N
91	H7	FALSE	m4	actin	UNKNOWN	SYBR	None				0.143297	0.017858	1.14985	31.6978	31.0014	0.984848		-2.41836	0.987486	0.698258	2.80292	TRUE	0.0410002	TRUE	3	29	Amp		0.967363	N	N	Y		N	N
92	H8	FALSE	e1	actin	UNKNOWN	SYBR	None				0.328934	0.172677	0.626588	31.1282	31.0348	0.132011		-3.61715	0.305584	0.21608	1.60413	TRUE	0.0410002	TRUE	3	27	Amp		0.977031	N	N	N		N	N
93	H9	FALSE	e2	actin	UNKNOWN	SYBR	None				0.881708	0.157212	4.94496	30.0635	29.806	0.364265		-5.03965	0.81763	0.578152	0.181627	TRUE	0.0410002	TRUE	3	27	Amp		0.946114	N	N	N		N	N
94	H10	FALSE	e3	actin	UNKNOWN	SYBR	None				0.53917	0.0918369	3.16544	28.7889	29.2818	0.697175		-4.33009	0.839326	0.593493	0.891188	TRUE	0.0410002	TRUE	3	25	Amp		0.979526	N	N	Y		N	N
Analysis Type	Singleplex
Endogenous Control	1b
RQ Min/Max Confidence Level	95.0
Reference Sample	c1
[truncated: 1 more columns]
