# Supplementary material for: Camel Milk-Derived Extracellular Vesicles as a Functional Food Component Ameliorate Hypobaric Hypoxia-Induced Colonic Injury Through Microbiota–Metabolite Crosstalk
Source: Nutrients. 2025 Jul 25;17(15):2431. doi: 10.3390/nu17152431 (PMC12348715; doi:10.3390/nu17152431)
Supplement: Supplementary file 1 [file nutrients-17-02431-s001.zip › RT-qPCR/2024-01-10_1-2.xls]

## Sheet: Sample Setup
Block Type	96-Well 0.2-mL Block
Calibration Background is expired	No
Calibration Background performed on	01-13-2023
Calibration Pure Dye ABY is expired	No
Calibration Pure Dye ABY performed on	01-13-2023
Calibration Pure Dye CY5 is expired	No
Calibration Pure Dye CY5 performed on	01-13-2023
Calibration Pure Dye FAM is expired	No
Calibration Pure Dye FAM performed on	01-13-2023
Calibration Pure Dye JUN is expired	No
Calibration Pure Dye JUN performed on	01-13-2023
Calibration Pure Dye MUSTANG PURPLE is expired	No
Calibration Pure Dye MUSTANG PURPLE performed on	01-13-2023
Calibration Pure Dye NED is expired	No
Calibration Pure Dye NED performed on	01-13-2023
Calibration Pure Dye ROX is expired	No
Calibration Pure Dye ROX performed on	01-13-2023
Calibration Pure Dye SYBR is expired	No
Calibration Pure Dye SYBR performed on	01-13-2023
Calibration Pure Dye TAMRA is expired	No
Calibration Pure Dye TAMRA performed on	01-13-2023
Calibration Pure Dye VIC is expired	No
Calibration Pure Dye VIC performed on	01-13-2023
Calibration ROI is expired	No
Calibration ROI performed on	01-13-2023
Calibration Uniformity is expired	No
Calibration Uniformity performed on	01-13-2023
Chemistry	SYBR_GREEN
Date Created	2024-01-10 17:07:39 PM CST
Experiment Barcode
Experiment Comment
Experiment File Name	D:\Users\Administrator\Desktop\YuH\2024-01-10_1.eds
Experiment Name	2024-01-10_1
Experiment Run End Time	2024-01-10 16:59:45 PM CST
Experiment Type	Comparative Cт (ΔΔCт)
Instrument Name	272522238
Instrument Serial Number	272522238
Instrument Type	QuantStudio™ 5 System
Passive Reference	ROX
Post-read Stage/Step
Pre-read Stage/Step
Quantification Cycle Method	Ct
Signal Smoothing On	true
Stage where Melt Analysis is performed	Stage3
Stage/ Cycle where Ct Analysis is performed	Stage2, Step3
User Name
Well	Well Position	Sample Name	Sample Color	Biogroup Name	Biogroup Color	Target Name	Target Color	Task	Reporter	Quencher	Quantity	Comments
1	A1
2	A2	ch1	RGB(0,0,255)			1b	RGB(0,0,255)	UNKNOWN	SYBR	None
3	A3	ch2	RGB(0,139,69)			1b	RGB(0,0,255)	UNKNOWN	SYBR	None
4	A4	ch3	RGB(238,238,0)			1b	RGB(0,0,255)	UNKNOWN	SYBR	None
5	A5	cm2	RGB(139,137,112)			1b	RGB(0,0,255)	UNKNOWN	SYBR	None
6	A6	cm3	RGB(238,121,66)			1b	RGB(0,0,255)	UNKNOWN	SYBR	None
7	A7	cm4	RGB(142,142,56)			1b	RGB(0,0,255)	UNKNOWN	SYBR	None
8	A8	ev1	RGB(142,56,142)			1b	RGB(0,0,255)	UNKNOWN	SYBR	None
9	A9	ev2	RGB(198,113,113)			1b	RGB(0,0,255)	UNKNOWN	SYBR	None
10	A10	ev3	RGB(0,245,255)			1b	RGB(0,0,255)	UNKNOWN	SYBR	None
11	A11
12	A12
13	B1
14	B2	ch1	RGB(0,0,255)			1b	RGB(0,0,255)	UNKNOWN	SYBR	None
15	B3	ch2	RGB(0,139,69)			1b	RGB(0,0,255)	UNKNOWN	SYBR	None
16	B4	ch3	RGB(238,238,0)			1b	RGB(0,0,255)	UNKNOWN	SYBR	None
17	B5	cm2	RGB(139,137,112)			1b	RGB(0,0,255)	UNKNOWN	SYBR	None
18	B6	cm3	RGB(238,121,66)			1b	RGB(0,0,255)	UNKNOWN	SYBR	None
19	B7	cm4	RGB(142,142,56)			1b	RGB(0,0,255)	UNKNOWN	SYBR	None
20	B8	ev1	RGB(142,56,142)			1b	RGB(0,0,255)	UNKNOWN	SYBR	None
21	B9	ev2	RGB(198,113,113)			1b	RGB(0,0,255)	UNKNOWN	SYBR	None
22	B10	ev3	RGB(0,245,255)			1b	RGB(0,0,255)	UNKNOWN	SYBR	None
23	B11
24	B12
25	C1
26	C2	ch1	RGB(0,0,255)			6	RGB(0,139,69)	UNKNOWN	SYBR	None
27	C3	ch2	RGB(0,139,69)			6	RGB(0,139,69)	UNKNOWN	SYBR	None
28	C4	ch3	RGB(238,238,0)			6	RGB(0,139,69)	UNKNOWN	SYBR	None
29	C5	cm2	RGB(139,137,112)			6	RGB(0,139,69)	UNKNOWN	SYBR	None
30	C6	cm3	RGB(238,121,66)			6	RGB(0,139,69)	UNKNOWN	SYBR	None
31	C7	cm4	RGB(142,142,56)			6	RGB(0,139,69)	UNKNOWN	SYBR	None
32	C8	ev1	RGB(142,56,142)			6	RGB(0,139,69)	UNKNOWN	SYBR	None
33	C9	ev2	RGB(198,113,113)			6	RGB(0,139,69)	UNKNOWN	SYBR	None
34	C10	ev3	RGB(0,245,255)			6	RGB(0,139,69)	UNKNOWN	SYBR	None
35	C11
36	C12
37	D1
38	D2	ch1	RGB(0,0,255)			6	RGB(0,139,69)	UNKNOWN	SYBR	None
39	D3	ch2	RGB(0,139,69)			6	RGB(0,139,69)	UNKNOWN	SYBR	None
40	D4	ch3	RGB(238,238,0)			6	RGB(0,139,69)	UNKNOWN	SYBR	None
41	D5	cm2	RGB(139,137,112)			6	RGB(0,139,69)	UNKNOWN	SYBR	None
42	D6	cm3	RGB(238,121,66)			6	RGB(0,139,69)	UNKNOWN	SYBR	None
43	D7	cm4	RGB(142,142,56)			6	RGB(0,139,69)	UNKNOWN	SYBR	None
44	D8	ev1	RGB(142,56,142)			6	RGB(0,139,69)	UNKNOWN	SYBR	None
45	D9	ev2	RGB(198,113,113)			6	RGB(0,139,69)	UNKNOWN	SYBR	None
46	D10	ev3	RGB(0,245,255)			6	RGB(0,139,69)	UNKNOWN	SYBR	None
47	D11
48	D12
49	E1
50	E2	ch1	RGB(0,0,255)			tnf	RGB(238,238,0)	UNKNOWN	SYBR	None
51	E3	ch2	RGB(0,139,69)			tnf	RGB(238,238,0)	UNKNOWN	SYBR	None
52	E4	ch3	RGB(238,238,0)			tnf	RGB(238,238,0)	UNKNOWN	SYBR	None
53	E5	cm2	RGB(139,137,112)			tnf	RGB(238,238,0)	UNKNOWN	SYBR	None
54	E6	cm3	RGB(238,121,66)			tnf	RGB(238,238,0)	UNKNOWN	SYBR	None
55	E7	cm4	RGB(142,142,56)			tnf	RGB(238,238,0)	UNKNOWN	SYBR	None
56	E8	ev1	RGB(142,56,142)			tnf	RGB(238,238,0)	UNKNOWN	SYBR	None
57	E9	ev2	RGB(198,113,113)			tnf	RGB(238,238,0)	UNKNOWN	SYBR	None
58	E10	ev3	RGB(0,245,255)			tnf	RGB(238,238,0)	UNKNOWN	SYBR	None
59	E11
60	E12
61	F1
62	F2	ch1	RGB(0,0,255)			tnf	RGB(238,238,0)	UNKNOWN	SYBR	None
63	F3	ch2	RGB(0,139,69)			tnf	RGB(238,238,0)	UNKNOWN	SYBR	None
64	F4	ch3	RGB(238,238,0)			tnf	RGB(238,238,0)	UNKNOWN	SYBR	None
65	F5	cm2	RGB(139,137,112)			tnf	RGB(238,238,0)	UNKNOWN	SYBR	None
66	F6	cm3	RGB(238,121,66)			tnf	RGB(238,238,0)	UNKNOWN	SYBR	None
67	F7	cm4	RGB(142,142,56)			tnf	RGB(238,238,0)	UNKNOWN	SYBR	None
68	F8	ev1	RGB(142,56,142)			tnf	RGB(238,238,0)	UNKNOWN	SYBR	None
69	F9	ev2	RGB(198,113,113)			tnf	RGB(238,238,0)	UNKNOWN	SYBR	None
70	F10	ev3	RGB(0,245,255)			tnf	RGB(238,238,0)	UNKNOWN	SYBR	None
71	F11
72	F12
73	G1
74	G2	ch1	RGB(0,0,255)			actin	RGB(139,137,112)	UNKNOWN	SYBR	None
75	G3	ch2	RGB(0,139,69)			actin	RGB(139,137,112)	UNKNOWN	SYBR	None
76	G4	ch3	RGB(238,238,0)			actin	RGB(139,137,112)	UNKNOWN	SYBR	None
77	G5	cm2	RGB(139,137,112)			actin	RGB(139,137,112)	UNKNOWN	SYBR	None
78	G6	cm3	RGB(238,121,66)			actin	RGB(139,137,112)	UNKNOWN	SYBR	None
79	G7	cm4	RGB(142,142,56)			actin	RGB(139,137,112)	UNKNOWN	SYBR	None
80	G8	ev1	RGB(142,56,142)			actin	RGB(139,137,112)	UNKNOWN	SYBR	None
81	G9	ev2	RGB(198,113,113)			actin	RGB(139,137,112)	UNKNOWN	SYBR	None
82	G10	ev3	RGB(0,245,255)			actin	RGB(139,137,112)	UNKNOWN	SYBR	None
83	G11
84	G12
85	H1
86	H2	ch1	RGB(0,0,255)			actin	RGB(139,137,112)	UNKNOWN	SYBR	None
87	H3	ch2	RGB(0,139,69)			actin	RGB(139,137,112)	UNKNOWN	SYBR	None
88	H4	ch3	RGB(238,238,0)			actin	RGB(139,137,112)	UNKNOWN	SYBR	None
89	H5	cm2	RGB(139,137,112)			actin	RGB(139,137,112)	UNKNOWN	SYBR	None
90	H6	cm3	RGB(238,121,66)			actin	RGB(139,137,112)	UNKNOWN	SYBR	None
91	H7	cm4	RGB(142,142,56)			actin	RGB(139,137,112)	UNKNOWN	SYBR	None
92	H8	ev1	RGB(142,56,142)			actin	RGB(139,137,112)	UNKNOWN	SYBR	None
93	H9	ev2	RGB(198,113,113)			actin	RGB(139,137,112)	UNKNOWN	SYBR	None
94	H10	ev3	RGB(0,245,255)			actin	RGB(139,137,112)	UNKNOWN	SYBR	None
95	H11
96	H12

## Sheet: Amplification Data
Block Type	96-Well 0.2-mL Block
Calibration Background is expired	No
Calibration Background performed on	01-13-2023
Calibration Pure Dye ABY is expired	No
Calibration Pure Dye ABY performed on	01-13-2023
Calibration Pure Dye CY5 is expired	No
Calibration Pure Dye CY5 performed on	01-13-2023
Calibration Pure Dye FAM is expired	No
Calibration Pure Dye FAM performed on	01-13-2023
Calibration Pure Dye JUN is expired	No
Calibration Pure Dye JUN performed on	01-13-2023
Calibration Pure Dye MUSTANG PURPLE is expired	No
Calibration Pure Dye MUSTANG PURPLE performed on	01-13-2023
Calibration Pure Dye NED is expired	No
Calibration Pure Dye NED performed on	01-13-2023
Calibration Pure Dye ROX is expired	No
Calibration Pure Dye ROX performed on	01-13-2023
Calibration Pure Dye SYBR is expired	No
Calibration Pure Dye SYBR performed on	01-13-2023
Calibration Pure Dye TAMRA is expired	No
Calibration Pure Dye TAMRA performed on	01-13-2023
Calibration Pure Dye VIC is expired	No
Calibration Pure Dye VIC performed on	01-13-2023
Calibration ROI is expired	No
Calibration ROI performed on	01-13-2023
Calibration Uniformity is expired	No
Calibration Uniformity performed on	01-13-2023
Chemistry	SYBR_GREEN
Date Created	2024-01-10 17:07:39 PM CST
Experiment Barcode
Experiment Comment
Experiment File Name	D:\Users\Administrator\Desktop\YuH\2024-01-10_1.eds
Experiment Name	2024-01-10_1
Experiment Run End Time	2024-01-10 16:59:45 PM CST
Experiment Type	Comparative Cт (ΔΔCт)
Instrument Name	272522238
Instrument Serial Number	272522238
Instrument Type	QuantStudio™ 5 System
Passive Reference	ROX
Post-read Stage/Step
Pre-read Stage/Step
Quantification Cycle Method	Ct
Signal Smoothing On	true
Stage where Melt Analysis is performed	Stage3
Stage/ Cycle where Ct Analysis is performed	Stage2, Step3
User Name
Well	Well Position	Cycle	Target Name	Rn	Delta Rn
1	A1	1
1	A1	2
1	A1	3
1	A1	4
1	A1	5
1	A1	6
1	A1	7
1	A1	8
1	A1	9
1	A1	10
1	A1	11
1	A1	12
1	A1	13
1	A1	14
1	A1	15
1	A1	16
1	A1	17
1	A1	18
1	A1	19
1	A1	20
1	A1	21
1	A1	22
1	A1	23
1	A1	24
1	A1	25
1	A1	26
1	A1	27
1	A1	28
1	A1	29
1	A1	30
1	A1	31
1	A1	32
1	A1	33
1	A1	34
1	A1	35
1	A1	36
1	A1	37
1	A1	38
1	A1	39
1	A1	40
2	A2	1	1b	-0.0425023	-0.00109728
2	A2	2	1b	-0.0425255	-0.00115418
2	A2	3	1b	-0.0402764	0.00106123
2	A2	4	1b	-0.0392615	0.0020425
2	A2	5	1b	-0.0400182	0.00125217
2	A2	6	1b	-0.0403375	0.000899188
2	A2	7	1b	-0.0413562	-0.000153257
2	A2	8	1b	-0.0417413	-0.000571944
2	A2	9	1b	-0.0413035	-0.00016789
2	A2	10	1b	-0.0374583	0.00364365
2	A2	11	1b	-0.0398108	0.00125747
2	A2	12	1b	-0.0410784	-4.37884e-05
2	A2	13	1b	-0.0397691	0.00123182
2	A2	14	1b	-0.0421534	-0.00118611
2	A2	15	1b	-0.0430623	-0.00212866
2	A2	16	1b	-0.0411519	-0.000251951
2	A2	17	1b	-0.0410098	-0.000143555
2	A2	18	1b	-0.0417672	-0.00093463
2	A2	19	1b	-0.0424505	-0.00165152
2	A2	20	1b	-0.0452594	-0.00449419
2	A2	21	1b	-0.0455377	-0.00480607
2	A2	22	1b	-0.0419286	-0.00123067
2	A2	23	1b	-0.042897	-0.00223279
2	A2	24	1b	-0.043435	-0.00280444
2	A2	25	1b	-0.0412069	-0.000609959
2	A2	26	1b	-0.0420667	-0.00150346
2	A2	27	1b	-0.0423061	-0.00177652
2	A2	28	1b	-0.0391353	0.00136055
2	A2	29	1b	-0.0381299	0.00233234
2	A2	30	1b	-0.0352237	0.00520481
2	A2	31	1b	-0.0339892	0.00640569
2	A2	32	1b	-0.0271615	0.0131997
2	A2	33	1b	-0.014745	0.0255826
2	A2	34	1b	0.0103435	0.0506373
2	A2	35	1b	0.0513174	0.0915776
2	A2	36	1b	0.109888	0.150115
2	A2	37	1b	0.185448	0.225641
2	A2	38	1b	0.260697	0.300856
2	A2	39	1b	0.324824	0.36495
2	A2	40	1b	0.362972	0.403064
3	A3	1	1b	0.0703794	-0.00285893
3	A3	2	1b	0.0702187	-0.00273902
3	A3	3	1b	0.0705155	-0.00216175
3	A3	4	1b	0.0713764	-0.00102027
3	A3	5	1b	0.0728837	0.000767626
3	A3	6	1b	0.0714364	-0.000399131
3	A3	7	1b	0.0690585	-0.00249647
3	A3	8	1b	0.0688653	-0.00240918
3	A3	9	1b	0.0709791	-1.47663e-05
3	A3	10	1b	0.0724656	0.00175221
3	A3	11	1b	0.0727798	0.00234697
3	A3	12	1b	0.0736401	0.00348785
3	A3	13	1b	0.0715025	0.0016308
3	A3	14	1b	0.0696813	9.01499e-05
3	A3	15	1b	0.069073	-0.000237597
3	A3	16	1b	0.0698397	0.000809616
3	A3	17	1b	0.0699617	0.00121212
3	A3	18	1b	0.0694668	0.000997825
3	A3	19	1b	0.0690451	0.000856648
3	A3	20	1b	0.068991	0.00108314
3	A3	21	1b	0.0697588	0.00213147
3	A3	22	1b	0.0682885	0.000941686
3	A3	23	1b	0.0674101	0.00034381
3	A3	24	1b	0.0666537	-0.00013204
3	A3	25	1b	0.0649338	-0.00157131
3	A3	26	1b	0.0633009	-0.00292367
3	A3	27	1b	0.0624466	-0.00349749
3	A3	28	1b	0.0607364	-0.00492708
3	A3	29	1b	0.0608568	-0.00452618
3	A3	30	1b	0.0632233	-0.00187912
3	A3	31	1b	0.0654665	0.000644636
3	A3	32	1b	0.0672503	0.00270902
3	A3	33	1b	0.0706512	0.00639048
3	A3	34	1b	0.0763725	0.0123923
3	A3	35	1b	0.0860435	0.0223438
3	A3	36	1b	0.107491	0.0440723
3	A3	37	1b	0.141354	0.0782149
3	A3	38	1b	0.196707	0.133849
3	A3	39	1b	0.269462	0.206885
3	A3	40	1b	0.338169	0.275872
4	A4	1	1b	-0.0356296	-0.00405169
4	A4	2	1b	-0.0350018	-0.00337936
4	A4	3	1b	-0.0338524	-0.00218548
4	A4	4	1b	-0.0306402	0.00107121
4	A4	5	1b	-0.0299578	0.0017981
4	A4	6	1b	-0.0307438	0.00105664
4	A4	7	1b	-0.030508	0.00133695
4	A4	8	1b	-0.0314762	0.000413201
4	A4	9	1b	-0.0319813	-4.73961e-05
4	A4	10	1b	-0.0299507	0.00202777
4	A4	11	1b	-0.0302988	0.00172419
4	A4	12	1b	-0.0314759	0.000591559
4	A4	13	1b	-0.0324222	-0.000310198
4	A4	14	1b	-0.033404	-0.00124748
4	A4	15	1b	-0.0342913	-0.00209032
4	A4	16	1b	-0.0347721	-0.00252664
4	A4	17	1b	-0.0338269	-0.00153691
4	A4	18	1b	-0.0340573	-0.00172276
4	A4	19	1b	-0.0332158	-0.000836736
4	A4	20	1b	-0.0323259	9.76431e-05
4	A4	21	1b	-0.0332405	-0.000772453
4	A4	22	1b	-0.0339434	-0.00143081
4	A4	23	1b	-0.0326169	-5.98723e-05
4	A4	24	1b	-0.032055	0.000546536
4	A4	25	1b	-0.03312	-0.000473909
4	A4	26	1b	-0.0349329	-0.00224233
4	A4	27	1b	-0.0348203	-0.0020852
4	A4	28	1b	-0.0296736	0.00310602
4	A4	29	1b	-0.0270254	0.00579866
4	A4	30	1b	-0.0228786	0.00999002
4	A4	31	1b	-0.0142701	0.018643
4	A4	32	1b	0.00588144	0.0388391
4	A4	33	1b	0.0356878	0.0686899
4	A4	34	1b	0.0882913	0.121338
4	A4	35	1b	0.164323	0.197414
4	A4	36	1b	0.250763	0.283898
4	A4	37	1b	0.330232	0.363412
4	A4	38	1b	0.388479	0.421704
4	A4	39	1b	0.424608	0.457877
4	A4	40	1b	0.446087	0.479401
5	A5	1	1b	-0.0511996	-0.00462332
5	A5	2	1b	-0.050389	-0.00377635
5	A5	3	1b	-0.0506052	-0.00395619
5	A5	4	1b	-0.049557	-0.00287161
5	A5	5	1b	-0.0479342	-0.00121241
5	A5	6	1b	-0.0458603	0.000897888
5	A5	7	1b	-0.0461331	0.000661449
5	A5	8	1b	-0.045003	0.00182791
5	A5	9	1b	-0.0454468	0.00142046
5	A5	10	1b	-0.0447168	0.00218681
5	A5	11	1b	-0.0452631	0.00167691
5	A5	12	1b	-0.044799	0.00217737
5	A5	13	1b	-0.0454745	0.00153829
5	A5	14	1b	-0.0461066	0.000942538
5	A5	15	1b	-0.0491921	-0.00210661
5	A5	16	1b	-0.0498657	-0.00274382
5	A5	17	1b	-0.046554	0.000604285
5	A5	18	1b	-0.0471831	1.15183e-05
5	A5	19	1b	-0.0479249	-0.00069392
5	A5	20	1b	-0.0462064	0.00106098
5	A5	21	1b	-0.0464419	0.00086179
5	A5	22	1b	-0.0468836	0.000456487
5	A5	23	1b	-0.0476225	-0.000245994
5	A5	24	1b	-0.0469908	0.00042209
5	A5	25	1b	-0.0475412	-9.19768e-05
5	A5	26	1b	-0.0471106	0.000375016
5	A5	27	1b	-0.0477188	-0.000196823
5	A5	28	1b	-0.0484941	-0.00093577
5	A5	29	1b	-0.0495003	-0.00190562
5	A5	30	1b	-0.0486842	-0.00105314
5	A5	31	1b	-0.046771	0.000896421
5	A5	32	1b	-0.0477081	-4.32354e-06
5	A5	33	1b	-0.0467893	0.000950913
5	A5	34	1b	-0.0370839	0.0106926
5	A5	35	1b	-0.0285875	0.0192254
5	A5	36	1b	-0.0114784	0.0363709
5	A5	37	1b	0.0255511	0.0734368
5	A5	38	1b	0.0806111	0.128533
5	A5	39	1b	0.158394	0.206352
5	A5	40	1b	0.23369	0.281685
6	A6	1	1b	-0.0390609	-0.00665572
6	A6	2	1b	-0.040236	-0.00767333
6	A6	3	1b	-0.0402524	-0.00753231
6	A6	4	1b	-0.0350507	-0.00217322
6	A6	5	1b	-0.0329091	0.000125754
6	A6	6	1b	-0.0334907	-0.000298369
6	A6	7	1b	-0.0324355	0.000914225
6	A6	8	1b	-0.0297905	0.00371667
6	A6	9	1b	-0.0288061	0.00485852
6	A6	10	1b	-0.0287955	0.00502648
6	A6	11	1b	-0.0302812	0.00369822
6	A6	12	1b	-0.0321002	0.00203665
6	A6	13	1b	-0.0350123	-0.000718037
6	A6	14	1b	-0.0364375	-0.00198577
6	A6	15	1b	-0.0368569	-0.00224775
6	A6	16	1b	-0.0372475	-0.00248099
6	A6	17	1b	-0.0353444	-0.000420471
6	A6	18	1b	-0.0332606	0.00182072
6	A6	19	1b	-0.0348995	0.000339296
6	A6	20	1b	-0.0358871	-0.000490861
6	A6	21	1b	-0.0345712	0.000982422
6	A6	22	1b	-0.0348359	0.000875164
6	A6	23	1b	-0.036182	-0.000313493
6	A6	24	1b	-0.0389789	-0.00295301
6	A6	25	1b	-0.0398231	-0.0036398
6	A6	26	1b	-0.0378854	-0.00154464
6	A6	27	1b	-0.0375856	-0.00108744
6	A6	28	1b	-0.0361676	0.000487995
6	A6	29	1b	-0.0384794	-0.00166642
6	A6	30	1b	-0.0394316	-0.0024612
6	A6	31	1b	-0.0370376	9.02414e-05
6	A6	32	1b	-0.0348335	0.00245176
6	A6	33	1b	-0.032853	0.00458966
6	A6	34	1b	-0.0283988	0.00920133
6	A6	35	1b	-0.0165814	0.0211761
6	A6	36	1b	0.00186956	0.0397845
6	A6	37	1b	0.0339492	0.0720215
6	A6	38	1b	0.0857215	0.123951
6	A6	39	1b	0.156197	0.194584
6	A6	40	1b	0.230748	0.269293
7	A7	1	1b	-0.0764552	0.000412125
7	A7	2	1b	-0.0756391	0.00189358
7	A7	3	1b	-0.0765287	0.00166935
7	A7	4	1b	-0.0779361	0.000927357
7	A7	5	1b	-0.080383	-0.000854118
7	A7	6	1b	-0.0812566	-0.0010624
7	A7	7	1b	-0.0805051	0.000354551
7	A7	8	1b	-0.0820496	-0.000524562
7	A7	9	1b	-0.0829076	-0.000717187
7	A7	10	1b	-0.0817746	0.00108113
7	A7	11	1b	-0.0825225	0.000998606
7	A7	12	1b	-0.0837327	0.000453816
7	A7	13	1b	-0.0844431	0.000408802
7	A7	14	1b	-0.0835514	0.00196587
7	A7	15	1b	-0.0839195	0.00226317
7	A7	16	1b	-0.0838593	0.00298873
7	A7	17	1b	-0.0884262	-0.000912762
7	A7	18	1b	-0.0902393	-0.00206044
7	A7	19	1b	-0.0903047	-0.0014605
7	A7	20	1b	-0.0925418	-0.00303218
7	A7	21	1b	-0.0934342	-0.00325918
7	A7	22	1b	-0.0929087	-0.0020683
7	A7	23	1b	-0.0931158	-0.00161001
7	A7	24	1b	-0.0924606	-0.000289469
7	A7	25	1b	-0.0919404	0.000896145
7	A7	26	1b	-0.095472	-0.00197008
7	A7	27	1b	-0.0974711	-0.00330376
7	A7	28	1b	-0.0977265	-0.00289378
7	A7	29	1b	-0.0947322	0.000765899
7	A7	30	1b	-0.0915657	0.00459774
7	A7	31	1b	-0.0901813	0.00664756
7	A7	32	1b	-0.0837033	0.0137909
7	A7	33	1b	-0.0751957	0.0229639
7	A7	34	1b	-0.0535852	0.0452398
7	A7	35	1b	-0.0208222	0.0786681
7	A7	36	1b	0.0369955	0.137151
7	A7	37	1b	0.112755	0.213576
7	A7	38	1b	0.195221	0.296708
7	A7	39	1b	0.264201	0.366353
7	A7	40	1b	0.310137	0.412954
8	A8	1	1b	-0.0335074	-0.00500037
8	A8	2	1b	-0.033179	-0.00447391
8	A8	3	1b	-0.0335137	-0.00461039
8	A8	4	1b	-0.0327968	-0.00369539
8	A8	5	1b	-0.0320634	-0.00276381
8	A8	6	1b	-0.0323193	-0.00282159
8	A8	7	1b	-0.031038	-0.00134215
8	A8	8	1b	-0.0311827	-0.00128874
8	A8	9	1b	-0.0311072	-0.00101511
8	A8	10	1b	-0.0274755	0.00281474
8	A8	11	1b	-0.0290287	0.00145968
8	A8	12	1b	-0.0301463	0.000540257
8	A8	13	1b	-0.0284628	0.00242194
8	A8	14	1b	-0.0288224	0.00226043
8	A8	15	1b	-0.0290873	0.00219369
8	A8	16	1b	-0.0296358	0.00184337
8	A8	17	1b	-0.0286056	0.00307165
8	A8	18	1b	-0.0274899	0.00438554
8	A8	19	1b	-0.0293995	0.002674
8	A8	20	1b	-0.0305335	0.00173819
8	A8	21	1b	-0.0304529	0.00201698
8	A8	22	1b	-0.0327228	-5.48521e-05
8	A8	23	1b	-0.0338079	-0.000941757
8	A8	24	1b	-0.0326107	0.000453533
8	A8	25	1b	-0.0313224	0.00193996
8	A8	26	1b	-0.0335156	-5.50448e-05
8	A8	27	1b	-0.0344156	-0.000756888
8	A8	28	1b	-0.0327267	0.00113016
8	A8	29	1b	-0.0328032	0.00125173
8	A8	30	1b	-0.0372083	-0.00295523
8	A8	31	1b	-0.0381674	-0.00371617
8	A8	32	1b	-0.0347135	-6.40902e-05
8	A8	33	1b	-0.0343489	0.000498601
8	A8	34	1b	-0.0357295	-0.00068382
8	A8	35	1b	-0.0367686	-0.00152481
8	A8	36	1b	-0.0370599	-0.00161791
8	A8	37	1b	-0.0369402	-0.00130006
8	A8	38	1b	-0.0365445	-0.000706279
8	A8	39	1b	-0.0368168	-0.000780373
8	A8	40	1b	-0.0351208	0.00111376
9	A9	1	1b	-0.0270744	-0.00290928
9	A9	2	1b	-0.0270192	-0.00279294
9	A9	3	1b	-0.0266331	-0.0023457
9	A9	4	1b	-0.0243275	2.09645e-05
9	A9	5	1b	-0.0233499	0.00105966
9	A9	6	1b	-0.0253913	-0.000920579
9	A9	7	1b	-0.0262432	-0.00171141
9	A9	8	1b	-0.0256366	-0.00104365
9	A9	9	1b	-0.0250494	-0.000395339
9	A9	10	1b	-0.0215917	0.00312347
9	A9	11	1b	-0.0212047	0.00357154
9	A9	12	1b	-0.0216646	0.0031727
9	A9	13	1b	-0.0230473	0.00185116
9	A9	14	1b	-0.0258958	-0.000936258
9	A9	15	1b	-0.0264609	-0.00144027
9	A9	16	1b	-0.024302	0.000779775
9	A9	17	1b	-0.0247585	0.000384348
9	A9	18	1b	-0.0254431	-0.000239109
9	A9	19	1b	-0.0246293	0.000635833
9	A9	20	1b	-0.0248674	0.000458803
9	A9	21	1b	-0.0276832	-0.0022959
9	A9	22	1b	-0.0282495	-0.00280112
9	A9	23	1b	-0.0261884	-0.00067889
9	A9	24	1b	-0.026726	-0.00115535
9	A9	25	1b	-0.0276187	-0.00198692
9	A9	26	1b	-0.0278476	-0.00215475
9	A9	27	1b	-0.0276083	-0.00185436
9	A9	28	1b	-0.0268585	-0.0010434
9	A9	29	1b	-0.0228495	0.00302672
9	A9	30	1b	-0.0210193	0.00491803
9	A9	31	1b	-0.013418	0.0125804
9	A9	32	1b	0.000663415	0.0267229
9	A9	33	1b	0.0257888	0.0519094
9	A9	34	1b	0.0713538	0.0975355
9	A9	35	1b	0.137283	0.163525
9	A9	36	1b	0.219325	0.245628
9	A9	37	1b	0.300725	0.32709
9	A9	38	1b	0.367137	0.393563
9	A9	39	1b	0.41209	0.438577
9	A9	40	1b	0.433316	0.459864
10	A10	1	1b	-0.0225317	-0.00622368
10	A10	2	1b	-0.0224123	-0.00619362
10	A10	3	1b	-0.0197646	-0.00363534
10	A10	4	1b	-0.0203301	-0.00429018
10	A10	5	1b	-0.020356	-0.0044055
10	A10	6	1b	-0.016956	-0.00109484
10	A10	7	1b	-0.0156217	0.000150124
10	A10	8	1b	-0.0132103	0.00247214
10	A10	9	1b	-0.0125762	0.00301683
10	A10	10	1b	-0.0104205	0.00508312
10	A10	11	1b	-0.0133341	0.00208021
10	A10	12	1b	-0.0150838	0.000241155
10	A10	13	1b	-0.0153991	-0.000163571
10	A10	14	1b	-0.0144643	0.000681872
10	A10	15	1b	-0.0134812	0.00157562
10	A10	16	1b	-0.0128084	0.00215896
10	A10	17	1b	-0.0133531	0.00152489
10	A10	18	1b	-0.0131585	0.00163019
10	A10	19	1b	-0.0137181	0.000981209
10	A10	20	1b	-0.0146651	-5.52308e-05
10	A10	21	1b	-0.0149811	-0.00046059
10	A10	22	1b	-0.0158345	-0.00140337
10	A10	23	1b	-0.0167303	-0.0023885
10	A10	24	1b	-0.0152708	-0.00101836
10	A10	25	1b	-0.0111989	0.00296413
10	A10	26	1b	-0.013887	0.000186663
10	A10	27	1b	-0.0159789	-0.00199467
10	A10	28	1b	-0.0162759	-0.00238102
10	A10	29	1b	-0.0135793	0.000226243
10	A10	30	1b	-0.014468	-0.000751861
10	A10	31	1b	-0.0145571	-0.000930342
10	A10	32	1b	-0.00834189	0.0051955
10	A10	33	1b	0.00143919	0.0148872
10	A10	34	1b	0.0150122	0.0283708
10	A10	35	1b	0.0380505	0.0513198
10	A10	36	1b	0.0791561	0.092336
10	A10	37	1b	0.139725	0.152816
10	A10	38	1b	0.219	0.232001
10	A10	39	1b	0.305322	0.318234
10	A10	40	1b	0.369876	0.382698
11	A11	1
11	A11	2
11	A11	3
11	A11	4
11	A11	5
11	A11	6
11	A11	7
11	A11	8
11	A11	9
11	A11	10
11	A11	11
11	A11	12
11	A11	13
11	A11	14
11	A11	15
11	A11	16
11	A11	17
11	A11	18
11	A11	19
11	A11	20
11	A11	21
11	A11	22
11	A11	23
11	A11	24
11	A11	25
11	A11	26
11	A11	27
11	A11	28
11	A11	29
11	A11	30
11	A11	31
11	A11	32
11	A11	33
11	A11	34
11	A11	35
11	A11	36
11	A11	37
11	A11	38
11	A11	39
11	A11	40
12	A12	1
12	A12	2
12	A12	3
12	A12	4
12	A12	5
12	A12	6
12	A12	7
12	A12	8
12	A12	9
12	A12	10
12	A12	11
12	A12	12
12	A12	13
12	A12	14
12	A12	15
12	A12	16
12	A12	17
12	A12	18
12	A12	19
12	A12	20
12	A12	21
12	A12	22
12	A12	23
12	A12	24
12	A12	25
12	A12	26
12	A12	27
12	A12	28
12	A12	29
12	A12	30
12	A12	31
12	A12	32
12	A12	33
12	A12	34
12	A12	35
12	A12	36
12	A12	37
12	A12	38
12	A12	39
12	A12	40
13	B1	1
13	B1	2
13	B1	3
13	B1	4
13	B1	5
13	B1	6
13	B1	7
13	B1	8
13	B1	9
13	B1	10
13	B1	11
13	B1	12
13	B1	13
13	B1	14
13	B1	15
13	B1	16
13	B1	17
13	B1	18
13	B1	19
13	B1	20
13	B1	21
13	B1	22
13	B1	23
13	B1	24
13	B1	25
13	B1	26
13	B1	27
13	B1	28
13	B1	29
13	B1	30
13	B1	31
13	B1	32
13	B1	33
13	B1	34
13	B1	35
13	B1	36
13	B1	37
13	B1	38
13	B1	39
13	B1	40
14	B2	1	1b	-0.0323738	-0.00292102
14	B2	2	1b	-0.0322808	-0.00288956
14	B2	3	1b	-0.0358685	-0.00653893
14	B2	4	1b	-0.0357737	-0.00650575
14	B2	5	1b	-0.0300316	-0.000825254
14	B2	6	1b	-0.0285503	0.000594465
14	B2	7	1b	-0.0255709	0.00351217
14	B2	8	1b	-0.0272886	0.00173292
14	B2	9	1b	-0.0284512	0.000508651
14	B2	10	1b	-0.0265849	0.00231336
14	B2	11	1b	-0.0252774	0.00355924
14	B2	12	1b	-0.0253072	0.00346781
14	B2	13	1b	-0.0259788	0.00273464
14	B2	14	1b	-0.0276504	0.00100142
14	B2	15	1b	-0.0290187	-0.000428474
14	B2	16	1b	-0.0302186	-0.00169004
14	B2	17	1b	-0.0303889	-0.00192192
14	B2	18	1b	-0.0273549	0.00105041
14	B2	19	1b	-0.0271458	0.00119794
14	B2	20	1b	-0.0264604	0.00182168
14	B2	21	1b	-0.0269013	0.00131918
14	B2	22	1b	-0.0277703	0.000388548
14	B2	23	1b	-0.027704	0.000393259
14	B2	24	1b	-0.0284286	-0.000393012
14	B2	25	1b	-0.0295109	-0.00153693
14	B2	26	1b	-0.0302866	-0.00237418
14	B2	27	1b	-0.029296	-0.00144524
14	B2	28	1b	-0.0277489	4.03133e-05
14	B2	29	1b	-0.0278528	-0.0001252
14	B2	30	1b	-0.0286035	-0.000937563
14	B2	31	1b	-0.0285178	-0.000913518
14	B2	32	1b	-0.0229078	0.0046349
14	B2	33	1b	-0.0156661	0.011815
14	B2	34	1b	-0.00961447	0.017805
14	B2	35	1b	0.0114524	0.0388102
14	B2	36	1b	0.0448865	0.0721828
14	B2	37	1b	0.101914	0.129148
14	B2	38	1b	0.173732	0.200905
14	B2	39	1b	0.258848	0.28596
14	B2	40	1b	0.330196	0.357246
15	B3	1	1b	-0.0399684	-0.00477676
15	B3	2	1b	-0.0389925	-0.00387793
15	B3	3	1b	-0.0370042	-0.00196675
15	B3	4	1b	-0.0366634	-0.00170298
15	B3	5	1b	-0.0361784	-0.00129509
15	B3	6	1b	-0.0358975	-0.00109123
15	B3	7	1b	-0.0349689	-0.000239731
15	B3	8	1b	-0.0334299	0.00122222
15	B3	9	1b	-0.033852	0.000722981
15	B3	10	1b	-0.0342971	0.000200878
15	B3	11	1b	-0.0316139	0.00280695
15	B3	12	1b	-0.032291	0.00205283
15	B3	13	1b	-0.0335336	0.000733133
15	B3	14	1b	-0.0335919	0.000597771
15	B3	15	1b	-0.0323961	0.00171642
15	B3	16	1b	-0.0317118	0.00232368
15	B3	17	1b	-0.0319671	0.0019913
15	B3	18	1b	-0.0322707	0.00161059
15	B3	19	1b	-0.0325315	0.00127279
15	B3	20	1b	-0.0347488	-0.00102159
15	B3	21	1b	-0.0358871	-0.00223701
15	B3	22	1b	-0.0355055	-0.00193251
15	B3	23	1b	-0.0362984	-0.00280241
15	B3	24	1b	-0.0371156	-0.00369668
15	B3	25	1b	-0.0362639	-0.00292206
15	B3	26	1b	-0.0341109	-0.00084615
15	B3	27	1b	-0.0342423	-0.00105469
15	B3	28	1b	-0.0337793	-0.000668766
15	B3	29	1b	-0.0325887	0.000444768
15	B3	30	1b	-0.0319491	0.00100732
15	B3	31	1b	-0.0281053	0.00477401
15	B3	32	1b	-0.0241329	0.00866936
15	B3	33	1b	-0.0157173	0.0170079
15	B3	34	1b	0.0044787	0.0371268
15	B3	35	1b	0.0340072	0.0665782
15	B3	36	1b	0.0858182	0.118312
15	B3	37	1b	0.159839	0.192256
15	B3	38	1b	0.245273	0.277613
15	B3	39	1b	0.327158	0.35942
15	B3	40	1b	0.385013	0.417199
16	B4	1	1b	-0.0731264	-0.00297684
16	B4	2	1b	-0.0728571	-0.00240009
16	B4	3	1b	-0.0724768	-0.00171239
16	B4	4	1b	-0.0736604	-0.00258854
16	B4	5	1b	-0.073819	-0.00243976
16	B4	6	1b	-0.0696728	0.00201393
16	B4	7	1b	-0.06943	0.00256416
16	B4	8	1b	-0.0693352	0.00296631
16	B4	9	1b	-0.0711912	0.00141779
16	B4	10	1b	-0.0727794	0.000137035
16	B4	11	1b	-0.0731298	9.40098e-05
16	B4	12	1b	-0.07315	0.000381232
16	B4	13	1b	-0.074213	-0.000374322
16	B4	14	1b	-0.0748644	-0.00071826
16	B4	15	1b	-0.0756353	-0.00118174
16	B4	16	1b	-0.0755038	-0.000742813
16	B4	17	1b	-0.0756761	-0.000607672
16	B4	18	1b	-0.0732413	0.00213451
16	B4	19	1b	-0.0736436	0.00203967
16	B4	20	1b	-0.0747676	0.00122306
16	B4	21	1b	-0.0756348	0.000663303
16	B4	22	1b	-0.0778788	-0.00127329
16	B4	23	1b	-0.0792449	-0.00233195
16	B4	24	1b	-0.0792953	-0.00207491
16	B4	25	1b	-0.0785434	-0.00101553
16	B4	26	1b	-0.0798335	-0.00199828
16	B4	27	1b	-0.0802237	-0.00208107
16	B4	28	1b	-0.077253	0.00119709
16	B4	29	1b	-0.0744491	0.00430843
16	B4	30	1b	-0.0691452	0.00991973
16	B4	31	1b	-0.0582914	0.021081
16	B4	32	1b	-0.0398943	0.0397855
16	B4	33	1b	-0.00528253	0.0747047
16	B4	34	1b	0.0515464	0.131841
16	B4	35	1b	0.126138	0.20674
16	B4	36	1b	0.208837	0.289747
16	B4	37	1b	0.285374	0.366591
16	B4	38	1b	0.341245	0.422769
16	B4	39	1b	0.376026	0.457858
16	B4	40	1b	0.395581	0.477721
17	B5	1	1b	-0.0257909	-0.0103692
17	B5	2	1b	-0.0227678	-0.00764412
17	B5	3	1b	-0.0204468	-0.0056213
17	B5	4	1b	-0.015692	-0.00116458
17	B5	5	1b	-0.0129199	0.00130935
17	B5	6	1b	-0.0128918	0.00103935
17	B5	7	1b	-0.0128631	0.000769877
17	B5	8	1b	-0.0131072	0.000227725
17	B5	9	1b	-0.0132066	-0.000169801
17	B5	10	1b	-0.0106917	0.00204698
17	B5	11	1b	-0.0104515	0.001989
17	B5	12	1b	-0.0121568	-1.43545e-05
17	B5	13	1b	-0.0140374	-0.00219313
17	B5	14	1b	-0.0139592	-0.00241307
17	B5	15	1b	-0.00894046	0.00230756
17	B5	16	1b	-0.00914244	0.00180746
17	B5	17	1b	-0.0100723	0.000579477
17	B5	18	1b	-0.00855828	0.00179537
17	B5	19	1b	-0.00851635	0.00153917
17	B5	20	1b	-0.00660198	0.00315543
17	B5	21	1b	-0.00815341	0.00130586
17	B5	22	1b	-0.00998044	-0.000819287
17	B5	23	1b	-0.01079	-0.00192701
17	B5	24	1b	-0.00908682	-0.000521916
17	B5	25	1b	-0.00745919	0.000807589
17	B5	26	1b	-0.00758805	0.000380607
17	B5	27	1b	-0.0101806	-0.00251006
17	B5	28	1b	-0.011874	-0.0045016
17	B5	29	1b	-0.0111257	-0.00405137
17	B5	30	1b	-0.00692922	-0.000153059
17	B5	31	1b	-0.00486788	0.00161016
17	B5	32	1b	-0.00279034	0.00338958
17	B5	33	1b	0.000449511	0.0063313
17	B5	34	1b	0.0122593	0.017843
17	B5	35	1b	0.0369768	0.0422623
17	B5	36	1b	0.0685402	0.0735276
17	B5	37	1b	0.126559	0.131248
17	B5	38	1b	0.20667	0.211061
17	B5	39	1b	0.289281	0.293374
17	B5	40	1b	0.359989	0.363784
18	B6	1	1b	-0.0223162	-0.00856431
18	B6	2	1b	-0.020303	-0.0067321
18	B6	3	1b	-0.0195308	-0.00614077
18	B6	4	1b	-0.0174429	-0.00423375
18	B6	5	1b	-0.0160412	-0.003013
18	B6	6	1b	-0.0155654	-0.00271815
18	B6	7	1b	-0.0122525	0.000413817
18	B6	8	1b	-0.00984736	0.00263808
18	B6	9	1b	-0.00884847	0.00345604
18	B6	10	1b	-0.00810023	0.00402336
18	B6	11	1b	-0.00788267	0.00406
18	B6	12	1b	-0.00897795	0.00278381
18	B6	13	1b	-0.00952825	0.00205259
18	B6	14	1b	-0.00840136	0.00299856
18	B6	15	1b	-0.0103134	0.000905583
18	B6	16	1b	-0.0115438	-0.000505737
18	B6	17	1b	-0.0107781	7.90774e-05
18	B6	18	1b	-0.0104045	0.00027177
18	B6	19	1b	-0.00934266	0.00115267
18	B6	20	1b	-0.00834221	0.0019722
18	B6	21	1b	-0.0083093	0.00182419
18	B6	22	1b	-0.00965369	0.000298889
18	B6	23	1b	-0.0119575	-0.00218589
18	B6	24	1b	-0.0128792	-0.00328847
18	B6	25	1b	-0.0113752	-0.00196535
18	B6	26	1b	-0.0119997	-0.0027708
18	B6	27	1b	-0.0123285	-0.00328052
18	B6	28	1b	-0.0104603	-0.00159322
18	B6	29	1b	-0.00975138	-0.00106523
18	B6	30	1b	-0.00817982	0.000325405
18	B6	31	1b	-0.00756284	0.000761472
18	B6	32	1b	-0.00540002	0.00274337
18	B6	33	1b	-0.00034161	0.00762086
18	B6	34	1b	0.00795711	0.0157387
18	B6	35	1b	0.0250154	0.032616
18	B6	36	1b	0.0559338	0.0633535
18	B6	37	1b	0.10424	0.111479
18	B6	38	1b	0.17827	0.185328
18	B6	39	1b	0.266173	0.27305
18	B6	40	1b	0.335534	0.34223
19	B7	1	1b	0.00615108	-0.000236372
19	B7	2	1b	0.00484462	-0.00141524
19	B7	3	1b	0.00432059	-0.00181167
19	B7	4	1b	0.00651867	0.000514013
19	B7	5	1b	0.00758899	0.00171193
19	B7	6	1b	0.00633025	0.000580792
19	B7	7	1b	0.0054225	-0.000199361
19	B7	8	1b	0.0050635	-0.000430765
19	B7	9	1b	0.00576956	0.000402898
19	B7	10	1b	0.00703186	0.00179279
19	B7	11	1b	0.00633892	0.00122745
19	B7	12	1b	0.00420085	-0.000783023
19	B7	13	1b	0.00365704	-0.00119923
19	B7	14	1b	0.00524642	0.000517748
19	B7	15	1b	0.00699882	0.00239775
19	B7	16	1b	0.00819792	0.00372444
19	B7	17	1b	0.00604213	0.00169625
19	B7	18	1b	0.00379951	-0.000418768
19	B7	19	1b	0.00313161	-0.000959068
19	B7	20	1b	0.00355175	-0.000411332
19	B7	21	1b	0.00276372	-0.00107177
19	B7	22	1b	0.000540793	-0.00316709
19	B7	23	1b	7.37113e-05	-0.00350658
19	B7	24	1b	0.000667633	-0.00278506
19	B7	25	1b	-0.00133748	-0.00466257
19	B7	26	1b	-0.00117425	-0.00437174
19	B7	27	1b	0.00181434	-0.00125555
19	B7	28	1b	0.0023545	-0.000587796
19	B7	29	1b	0.00328338	0.000468681
19	B7	30	1b	0.00475711	0.00207001
19	B7	31	1b	0.0060683	0.0035088
19	B7	32	1b	0.00943971	0.0070078
19	B7	33	1b	0.0131411	0.0108368
19	B7	34	1b	0.0225274	0.0203507
19	B7	35	1b	0.0471807	0.0451316
19	B7	36	1b	0.0870615	0.08514
19	B7	37	1b	0.149041	0.147247
19	B7	38	1b	0.227496	0.22583
19	B7	39	1b	0.312842	0.311303
19	B7	40	1b	0.381151	0.37974
20	B8	1	1b	-0.0534034	-0.00514177
20	B8	2	1b	-0.0527325	-0.00415742
20	B8	3	1b	-0.0504863	-0.00159768
20	B8	4	1b	-0.0492085	-6.47301e-06
20	B8	5	1b	-0.0494402	7.52626e-05
20	B8	6	1b	-0.0502702	-0.000441201
20	B8	7	1b	-0.0492328	0.000909655
20	B8	8	1b	-0.0495239	0.000931983
20	B8	9	1b	-0.0475436	0.00322573
20	B8	10	1b	-0.0491904	0.00189244
20	B8	11	1b	-0.0506872	0.000709059
20	B8	12	1b	-0.0499572	0.00175258
20	B8	13	1b	-0.0506734	0.00134984
20	B8	14	1b	-0.0506035	0.0017332
20	B8	15	1b	-0.0499263	0.0027238
20	B8	16	1b	-0.0493876	0.00357598
20	B8	17	1b	-0.0519675	0.00130959
20	B8	18	1b	-0.0541033	-0.000512817
20	B8	19	1b	-0.0563775	-0.00247355
20	B8	20	1b	-0.0576782	-0.00346074
20	B8	21	1b	-0.0574023	-0.00287139
20	B8	22	1b	-0.0576434	-0.00279897
20	B8	23	1b	-0.0563856	-0.00122772
20	B8	24	1b	-0.0566843	-0.00121302
20	B8	25	1b	-0.056122	-0.000337217
20	B8	26	1b	-0.0571333	-0.00103511
20	B8	27	1b	-0.0590352	-0.0026235
20	B8	28	1b	-0.0597254	-0.00300027
20	B8	29	1b	-0.0577709	-0.000732229
20	B8	30	1b	-0.0592267	-0.00187463
20	B8	31	1b	-0.0604954	-0.0028298
20	B8	32	1b	-0.0607263	-0.00274729
20	B8	33	1b	-0.0618878	-0.00359535
20	B8	34	1b	-0.0624479	-0.00384199
20	B8	35	1b	-0.0617372	-0.00281782
20	B8	36	1b	-0.0617455	-0.00251266
20	B8	37	1b	-0.0581816	0.0013647
20	B8	38	1b	-0.0531091	0.00675067
20	B8	39	1b	-0.0439263	0.016247
20	B8	40	1b	-0.0296256	0.0308612
21	B9	1	1b	-0.0245444	-0.00815478
21	B9	2	1b	-0.0235243	-0.00733147
21	B9	3	1b	-0.0202005	-0.00420438
21	B9	4	1b	-0.0190435	-0.00324414
21	B9	5	1b	-0.0170881	-0.00148554
21	B9	6	1b	-0.0156054	-0.000199558
21	B9	7	1b	-0.0161155	-0.000906354
21	B9	8	1b	-0.016249	-0.0012366
21	B9	9	1b	-0.0159134	-0.00109779
21	B9	10	1b	-0.011673	0.0029459
21	B9	11	1b	-0.0115068	0.00291533
21	B9	12	1b	-0.0117849	0.00244046
21	B9	13	1b	-0.011289	0.00273963
21	B9	14	1b	-0.0119685	0.00186345
21	B9	15	1b	-0.0122559	0.00137929
21	B9	16	1b	-0.0132028	0.000235626
21	B9	17	1b	-0.013445	-0.00020327
21	B9	18	1b	-0.0129717	7.32532e-05
21	B9	19	1b	-0.0128552	-6.9868e-06
21	B9	20	1b	-0.0115949	0.00105651
21	B9	21	1b	-0.0106035	0.00185124
21	B9	22	1b	-0.0112114	0.00104659
21	B9	23	1b	-0.0110251	0.00103612
21	B9	24	1b	-0.0114482	0.000416308
21	B9	25	1b	-0.0111054	0.000562325
21	B9	26	1b	-0.0109939	0.000477065
21	B9	27	1b	-0.0104905	0.000783758
21	B9	28	1b	-0.0112421	-0.000164603
21	B9	29	1b	-0.0126622	-0.00178146
21	B9	30	1b	-0.0141617	-0.00347768
21	B9	31	1b	-0.0143018	-0.00381448
21	B9	32	1b	-0.0093616	0.000928946
21	B9	33	1b	-0.00254055	0.00755325
21	B9	34	1b	0.0146112	0.0245083
21	B9	35	1b	0.0404861	0.0501865
21	B9	36	1b	0.0793371	0.0888407
21	B9	37	1b	0.140887	0.150194
21	B9	38	1b	0.223819	0.232929
21	B9	39	1b	0.308902	0.317815
21	B9	40	1b	0.372124	0.380841
22	B10	1	1b	-0.0139394	-0.00391835
22	B10	2	1b	-0.0125881	-0.00255314
22	B10	3	1b	-0.0104351	-0.000386321
22	B10	4	1b	-0.00949778	0.000564861
22	B10	5	1b	-0.00953215	0.000544357
22	B10	6	1b	-0.00815708	0.00193329
22	B10	7	1b	-0.00815215	0.00195208
22	B10	8	1b	-0.00912022	0.000997868
22	B10	9	1b	-0.010604	-0.000472027
22	B10	10	1b	-0.0111884	-0.00104254
22	B10	11	1b	-0.010461	-0.000301335
22	B10	12	1b	-0.0106875	-0.000514005
22	B10	13	1b	-0.0104655	-0.000278082
22	B10	14	1b	-0.0104909	-0.000289656
22	B10	15	1b	-0.0110493	-0.000834144
22	B10	16	1b	-0.0112744	-0.00104541
22	B10	17	1b	-0.0109026	-0.000659748
22	B10	18	1b	-0.0074332	0.00282351
22	B10	19	1b	-0.00806967	0.0022009
22	B10	20	1b	-0.0119552	-0.00167078
22	B10	21	1b	-0.012858	-0.00255968
22	B10	22	1b	-0.0111819	-0.000869748
22	B10	23	1b	-0.0116846	-0.00135855
22	B10	24	1b	-0.0120268	-0.00168691
22	B10	25	1b	-0.0105126	-0.000158833
22	B10	26	1b	-0.0110089	-0.000641342
22	B10	27	1b	-0.0128034	-0.00242198
22	B10	28	1b	-0.0132551	-0.00285973
22	B10	29	1b	-0.0109062	-0.000497
22	B10	30	1b	-0.00836398	0.00205907
22	B10	31	1b	-0.0078563	0.00258062
22	B10	32	1b	-0.0083996	0.00205118
22	B10	33	1b	-0.00762457	0.00284007
22	B10	34	1b	0.000577335	0.0110558
22	B10	35	1b	0.0128823	0.0233746
22	B10	36	1b	0.0336747	0.044181
22	B10	37	1b	0.0726289	0.083149
22	B10	38	1b	0.132465	0.142999
22	B10	39	1b	0.205879	0.216427
22	B10	40	1b	0.273392	0.283953
23	B11	1
23	B11	2
23	B11	3
23	B11	4
23	B11	5
23	B11	6
23	B11	7
23	B11	8
23	B11	9
23	B11	10
23	B11	11
23	B11	12
23	B11	13
23	B11	14
23	B11	15
23	B11	16
23	B11	17
23	B11	18
23	B11	19
23	B11	20
23	B11	21
23	B11	22
23	B11	23
23	B11	24
23	B11	25
23	B11	26
23	B11	27
23	B11	28
23	B11	29
23	B11	30
23	B11	31
23	B11	32
23	B11	33
23	B11	34
23	B11	35
23	B11	36
23	B11	37
23	B11	38
23	B11	39
23	B11	40
24	B12	1
24	B12	2
24	B12	3
24	B12	4
24	B12	5
24	B12	6
24	B12	7
24	B12	8
24	B12	9
24	B12	10
24	B12	11
24	B12	12
24	B12	13
24	B12	14
24	B12	15
24	B12	16
24	B12	17
24	B12	18
24	B12	19
24	B12	20
24	B12	21
24	B12	22
24	B12	23
24	B12	24
24	B12	25
24	B12	26
24	B12	27
24	B12	28
24	B12	29
24	B12	30
24	B12	31
24	B12	32
24	B12	33
24	B12	34
24	B12	35
24	B12	36
24	B12	37
24	B12	38
24	B12	39
24	B12	40
25	C1	1
25	C1	2
25	C1	3
25	C1	4
25	C1	5
25	C1	6
25	C1	7
25	C1	8
25	C1	9
25	C1	10
25	C1	11
25	C1	12
25	C1	13
25	C1	14
25	C1	15
25	C1	16
25	C1	17
25	C1	18
25	C1	19
25	C1	20
25	C1	21
25	C1	22
25	C1	23
25	C1	24
25	C1	25
25	C1	26
25	C1	27
25	C1	28
25	C1	29
25	C1	30
25	C1	31
25	C1	32
25	C1	33
25	C1	34
25	C1	35
25	C1	36
25	C1	37
25	C1	38
25	C1	39
25	C1	40
26	C2	1	6	-0.0586767	-0.000630822
26	C2	2	6	-0.0588715	-0.00033885
26	C2	3	6	-0.0583201	0.000699257
26	C2	4	6	-0.0588653	0.000640899
26	C2	5	6	-0.0579754	0.00201751
26	C2	6	6	-0.059178	0.00130172
26	C2	7	6	-0.0593525	0.00161394
26	C2	8	6	-0.0579746	0.0034787
26	C2	9	6	-0.0589691	0.00297091
26	C2	10	6	-0.0603355	0.00209127
26	C2	11	6	-0.0616925	0.00122112
26	C2	12	6	-0.0630092	0.000391184
26	C2	13	6	-0.0649288	-0.00104164
26	C2	14	6	-0.0658903	-0.0015164
26	C2	15	6	-0.0659642	-0.00110356
26	C2	16	6	-0.0692219	-0.0038744
26	C2	17	6	-0.0704188	-0.00458453
26	C2	18	6	-0.0694159	-0.00309488
26	C2	19	6	-0.0693186	-0.00251082
26	C2	20	6	-0.069534	-0.00223945
26	C2	21	6	-0.068512	-0.000730668
26	C2	22	6	-0.068933	-0.000664925
26	C2	23	6	-0.0699823	-0.00122745
26	C2	24	6	-0.0739232	-0.00468156
26	C2	25	6	-0.0751376	-0.00540916
26	C2	26	6	-0.0737494	-0.00353418
26	C2	27	6	-0.0686199	0.00208212
26	C2	28	6	-0.0701763	0.00101251
26	C2	29	6	-0.0715566	0.000118972
26	C2	30	6	-0.0710284	0.00113387
26	C2	31	6	-0.0662161	0.00643294
26	C2	32	6	-0.0641292	0.00900668
26	C2	33	6	-0.0602543	0.0133683
26	C2	34	6	-0.0447736	0.0293358
26	C2	35	6	-0.0143746	0.0602216
26	C2	36	6	0.026822	0.101905
26	C2	37	6	0.0883659	0.163936
26	C2	38	6	0.163952	0.240009
26	C2	39	6	0.236287	0.31283
26	C2	40	6	0.276115	0.353145
27	C3	1	6	0.0317422	-0.00562433
27	C3	2	6	0.0315881	-0.00511302
27	C3	3	6	0.0318592	-0.00417654
27	C3	4	6	0.0341373	-0.00123308
27	C3	5	6	0.0358135	0.00110849
27	C3	6	6	0.0356117	0.00157208
27	C3	7	6	0.0348956	0.00152144
27	C3	8	6	0.033819	0.0011102
27	C3	9	6	0.0315299	-0.000513525
27	C3	10	6	0.030832	-0.000545996
27	C3	11	6	0.0316377	0.000925038
27	C3	12	6	0.0299011	-0.000146176
27	C3	13	6	0.0291488	-0.000233072
27	C3	14	6	0.0304216	0.0017051
27	C3	15	6	0.0305361	0.002485
27	C3	16	6	0.0281145	0.000728768
27	C3	17	6	0.0249733	-0.00174709
27	C3	18	6	0.0235439	-0.00251107
27	C3	19	6	0.0234748	-0.00191477
27	C3	20	6	0.0254611	0.000736866
27	C3	21	6	0.0254449	0.0013861
27	C3	22	6	0.0238488	0.000455379
27	C3	23	6	0.0228552	0.000127149
27	C3	24	6	0.0224095	0.000346836
27	C3	25	6	0.0223961	0.000998818
27	C3	26	6	0.0209469	0.000214962
27	C3	27	6	0.0200973	3.08047e-05
27	C3	28	6	0.0190079	-0.000393218
27	C3	29	6	0.0169546	-0.00178112
27	C3	30	6	0.017813	-0.000257384
27	C3	31	6	0.0238573	0.00645229
27	C3	32	6	0.028173	0.0114334
27	C3	33	6	0.0330795	0.0170053
27	C3	34	6	0.0480941	0.0326853
27	C3	35	6	0.0732189	0.0584755
27	C3	36	6	0.115805	0.101727
27	C3	37	6	0.182867	0.169455
27	C3	38	6	0.264935	0.252188
27	C3	39	6	0.345306	0.333224
27	C3	40	6	0.401099	0.389682
28	C4	1	6	0.00395329	-0.00756555
28	C4	2	6	0.00632918	-0.00512513
28	C4	3	6	0.00892062	-0.00246916
28	C4	4	6	0.0121687	0.000843434
28	C4	5	6	0.0137113	0.00245055
28	C4	6	6	0.0120845	0.00088834
28	C4	7	6	0.00978927	-0.00134239
28	C4	8	6	0.0093377	-0.00172942
28	C4	9	6	0.0111557	0.00015311
28	C4	10	6	0.0116058	0.000667778
28	C4	11	6	0.0123815	0.00150797
28	C4	12	6	0.0129594	0.00215043
28	C4	13	6	0.0132553	0.00251085
28	C4	14	6	0.00895754	-0.00172239
28	C4	15	6	0.00782372	-0.00279168
28	C4	16	6	0.00948763	-0.00106324
28	C4	17	6	0.00927127	-0.00121507
28	C4	18	6	0.00845533	-0.00196648
28	C4	19	6	0.00859248	-0.00176479
28	C4	20	6	0.0114965	0.00120378
28	C4	21	6	0.0117528	0.00152456
28	C4	22	6	0.0117856	0.00162196
28	C4	23	6	0.0113548	0.00125568
28	C4	24	6	0.0112468	0.00121218
28	C4	25	6	0.00980322	-0.00016686
28	C4	26	6	0.00880677	-0.00109878
28	C4	27	6	0.00918064	-0.000660374
28	C4	28	6	0.0139814	0.00420487
28	C4	29	6	0.0199173	0.0102053
28	C4	30	6	0.0259885	0.0163411
28	C4	31	6	0.0435632	0.0339803
28	C4	32	6	0.0762951	0.0667767
28	C4	33	6	0.123608	0.114155
28	C4	34	6	0.194202	0.184813
28	C4	35	6	0.275678	0.266354
28	C4	36	6	0.347166	0.337906
28	C4	37	6	0.398888	0.389692
28	C4	38	6	0.432452	0.423321
28	C4	39	6	0.452159	0.443093
28	C4	40	6	0.460793	0.45179
29	C5	1	6	-0.0448992	-0.00484634
29	C5	2	6	-0.0433415	-0.00324973
29	C5	3	6	-0.0424566	-0.00232587
29	C5	4	6	-0.0418822	-0.00171253
29	C5	5	6	-0.0384467	0.00176196
29	C5	6	6	-0.0394363	0.000811273
29	C5	7	6	-0.0406407	-0.000354137
29	C5	8	6	-0.0400872	0.000238305
29	C5	9	6	-0.0400192	0.0003452
29	C5	10	6	-0.0409378	-0.000534458
29	C5	11	6	-0.0417868	-0.00134454
29	C5	12	6	-0.0419338	-0.00145254
29	C5	13	6	-0.0389112	0.00160897
29	C5	14	6	-0.0378333	0.00272583
29	C5	15	6	-0.0372803	0.00331784
29	C5	16	6	-0.0385056	0.00213148
29	C5	17	6	-0.0409381	-0.000262137
29	C5	18	6	-0.0416237	-0.000908815
29	C5	19	6	-0.0398319	0.000921954
29	C5	20	6	-0.0413461	-0.000553259
29	C5	21	6	-0.0428062	-0.00197445
29	C5	22	6	-0.0432996	-0.00242888
29	C5	23	6	-0.0416256	-0.000715958
29	C5	24	6	-0.0411866	-0.000237976
29	C5	25	6	-0.038921	0.00206659
29	C5	26	6	-0.0405859	0.000440616
29	C5	27	6	-0.042065	-0.000999538
29	C5	28	6	-0.0426117	-0.00150733
29	C5	29	6	-0.0426152	-0.00147184
29	C5	30	6	-0.038768	0.00241425
29	C5	31	6	-0.0321802	0.00904098
29	C5	32	6	-0.0253816	0.0158786
29	C5	33	6	-0.0108716	0.0304276
29	C5	34	6	0.0116395	0.0529775
29	C5	35	6	0.0511013	0.0924783
29	C5	36	6	0.115063	0.156479
29	C5	37	6	0.194553	0.236008
29	C5	38	6	0.27334	0.314834
29	C5	39	6	0.336992	0.378524
29	C5	40	6	0.375595	0.417166
30	C6	1	6	0.00822622	-0.00618856
30	C6	2	6	0.0103736	-0.0041548
30	C6	3	6	0.0122241	-0.00241787
30	C6	4	6	0.0144802	-0.000275409
30	C6	5	6	0.0160018	0.00113257
30	C6	6	6	0.0148371	-0.000145738
30	C6	7	6	0.0143423	-0.000754193
30	C6	8	6	0.0153277	0.000117631
30	C6	9	6	0.0154709	0.000147208
30	C6	10	6	0.0142978	-0.00113952
30	C6	11	6	0.0140379	-0.00151309
30	C6	12	6	0.0161184	0.000453846
30	C6	13	6	0.0169745	0.00119625
30	C6	14	6	0.0163845	0.000492647
30	C6	15	6	0.0164085	0.000403043
30	C6	16	6	0.0188225	0.00270341
30	C6	17	6	0.017465	0.00123231
30	C6	18	6	0.0166214	0.000275128
30	C6	19	6	0.017211	0.000751097
30	C6	20	6	0.0166881	0.000114508
30	C6	21	6	0.0162533	-0.000433872
30	C6	22	6	0.0169341	0.00013328
30	C6	23	6	0.0177388	0.00082437
30	C6	24	6	0.0207277	0.00369963
30	C6	25	6	0.0156591	-0.00148256
30	C6	26	6	0.0144291	-0.00282613
30	C6	27	6	0.0171164	-0.000252505
30	C6	28	6	0.0160868	-0.00139574
30	C6	29	6	0.0165558	-0.00104029
30	C6	30	6	0.0236258	0.00591605
30	C6	31	6	0.0327951	0.0149717
30	C6	32	6	0.0479878	0.0300508
30	C6	33	6	0.072128	0.0540774
30	C6	34	6	0.111591	0.0934263
30	C6	35	6	0.173117	0.154839
30	C6	36	6	0.252856	0.234465
30	C6	37	6	0.333625	0.315119
30	C6	38	6	0.398461	0.379842
30	C6	39	6	0.440753	0.422021
30	C6	40	6	0.459859	0.441014
31	C7	1	6	-0.0168023	-0.0109048
31	C7	2	6	-0.0157677	-0.0093551
31	C7	3	6	-0.0117324	-0.00480459
31	C7	4	6	-0.0102066	-0.00276351
31	C7	5	6	-0.00726736	0.000690901
31	C7	6	6	-0.00719084	0.00128263
31	C7	7	6	-0.00739482	0.00159386
31	C7	8	6	-0.00866982	0.000834067
31	C7	9	6	-0.00969726	0.000321824
31	C7	10	6	-0.00989491	0.000639386
31	C7	11	6	-0.0106435	0.000405963
31	C7	12	6	-0.0110101	0.000554585
31	C7	13	6	-0.0111935	0.000886376
31	C7	14	6	-0.0110253	0.00156984
31	C7	15	6	-0.0131565	-4.62003e-05
31	C7	16	6	-0.0139252	-0.000299656
31	C7	17	6	-0.0124068	0.00173395
31	C7	18	6	-0.0128193	0.00183665
31	C7	19	6	-0.0138837	0.00128745
31	C7	20	6	-0.0156682	1.81906e-05
31	C7	21	6	-0.0169531	-0.000751553
31	C7	22	6	-0.0184967	-0.00177989
31	C7	23	6	-0.0190509	-0.00181889
31	C7	24	6	-0.0177363	1.09216e-05
31	C7	25	6	-0.0170234	0.00123899
31	C7	26	6	-0.0163292	0.00244838
31	C7	27	6	-0.0173072	0.00198564
31	C7	28	6	-0.0203796	-0.000571616
31	C7	29	6	-0.0242722	-0.00394901
31	C7	30	6	-0.0249227	-0.0040843
31	C7	31	6	-0.0236762	-0.0023226
31	C7	32	6	-0.023362	-0.00149317
31	C7	33	6	-0.0224479	-6.3843e-05
31	C7	34	6	-0.01749	0.00540923
31	C7	35	6	-0.0150127	0.00840171
31	C7	36	6	-0.00735153	0.0165781
31	C7	37	6	0.00502967	0.0294745
31	C7	38	6	0.0302656	0.0552257
31	C7	39	6	0.0757184	0.101194
31	C7	40	6	0.126648	0.152639
32	C8	1	6	-0.041338	-0.00785068
32	C8	2	6	-0.0405781	-0.0066418
32	C8	3	6	-0.0394807	-0.00509551
32	C8	4	6	-0.0382983	-0.00346419
32	C8	5	6	-0.0369775	-0.0016945
32	C8	6	6	-0.0368585	-0.0011266
32	C8	7	6	-0.0352306	0.000950207
32	C8	8	6	-0.0360528	0.000576943
32	C8	9	6	-0.036496	0.000582652
32	C8	10	6	-0.0356715	0.00185614
32	C8	11	6	-0.0362947	0.00168185
32	C8	12	6	-0.0360688	0.00235664
32	C8	13	6	-0.0362916	0.00258277
32	C8	14	6	-0.0340354	0.00528784
32	C8	15	6	-0.0354315	0.0043407
32	C8	16	6	-0.0396493	0.000571784
32	C8	17	6	-0.0409678	-0.00029776
32	C8	18	6	-0.0393042	0.00181475
32	C8	19	6	-0.0398908	0.00167702
32	C8	20	6	-0.0419924	2.43571e-05
32	C8	21	6	-0.0446153	-0.00214956
32	C8	22	6	-0.0457522	-0.00283759
32	C8	23	6	-0.0448519	-0.00148838
32	C8	24	6	-0.0438491	-3.6618e-05
32	C8	25	6	-0.0454211	-0.00115971
32	C8	26	6	-0.0465117	-0.00180137
32	C8	27	6	-0.046312	-0.00115275
32	C8	28	6	-0.0469803	-0.00137214
32	C8	29	6	-0.0505572	-0.00450018
32	C8	30	6	-0.0512964	-0.0047904
32	C8	31	6	-0.0473633	-0.000408429
32	C8	32	6	-0.0436614	0.00374235
32	C8	33	6	-0.042523	0.00532967
32	C8	34	6	-0.0370306	0.0112711
32	C8	35	6	-0.0295107	0.0192398
32	C8	36	6	-0.00855159	0.0406479
32	C8	37	6	0.0280487	0.077697
32	C8	38	6	0.0828737	0.132971
32	C8	39	6	0.147932	0.198478
32	C8	40	6	0.214308	0.265304
33	C9	1	6	-0.0157812	-0.00520047
33	C9	2	6	-0.01392	-0.00350182
33	C9	3	6	-0.0130018	-0.00274616
33	C9	4	6	-0.0120344	-0.00194132
33	C9	5	6	-0.0103605	-0.000430087
33	C9	6	6	-0.00929152	0.000476351
33	C9	7	6	-0.0087432	0.000862093
33	C9	8	6	-0.00899808	0.000444627
33	C9	9	6	-0.00949462	-0.000214491
33	C9	10	6	-0.00976206	-0.000644507
33	C9	11	6	-0.00762813	0.00132685
33	C9	12	6	-0.00623887	0.00255352
33	C9	13	6	-0.00577869	0.00285112
33	C9	14	6	-0.00707631	0.00139092
33	C9	15	6	-0.00993822	-0.00163357
33	C9	16	6	-0.0107354	-0.00259336
33	C9	17	6	-0.00893523	-0.00095574
33	C9	18	6	-0.00853475	-0.000717836
33	C9	19	6	-0.00632009	0.00133424
33	C9	20	6	-0.00606639	0.00142537
33	C9	21	6	-0.00589696	0.00143222
33	C9	22	6	-0.00525415	0.00191244
33	C9	23	6	-0.00593131	0.00107271
33	C9	24	6	-0.00678417	5.72717e-05
33	C9	25	6	-0.00720001	-0.000521147
33	C9	26	6	-0.00757372	-0.00105744
33	C9	27	6	-0.00723083	-0.000877129
33	C9	28	6	-0.00721296	-0.00102184
33	C9	29	6	-0.00781365	-0.00178511
33	C9	30	6	-0.00544312	0.000422838
33	C9	31	6	0.0034906	0.00919398
33	C9	32	6	0.0138647	0.0194055
33	C9	33	6	0.0295647	0.0349429
33	C9	34	6	0.0628694	0.068085
33	C9	35	6	0.114412	0.119465
33	C9	36	6	0.181289	0.18618
33	C9	37	6	0.259282	0.26401
33	C9	38	6	0.32988	0.334446
33	C9	39	6	0.380454	0.384857
33	C9	40	6	0.410005	0.414245
34	C10	1	6	-0.00138178	-0.00761284
34	C10	2	6	-0.00124851	-0.00738658
34	C10	3	6	-0.000293673	-0.00633875
34	C10	4	6	0.0024157	-0.00353638
34	C10	5	6	0.0067681	0.00090901
34	C10	6	6	0.00635025	0.000584145
34	C10	7	6	0.0051556	-0.000517514
34	C10	8	6	0.00336003	-0.00222009
34	C10	9	6	0.00283689	-0.00265023
34	C10	10	6	0.00429885	-0.00109529
34	C10	11	6	0.00647683	0.00117568
34	C10	12	6	0.00692721	0.00171906
34	C10	13	6	0.008692	0.00357684
34	C10	14	6	0.00900175	0.00397958
34	C10	15	6	0.00816221	0.00323303
34	C10	16	6	0.00676535	0.00192917
34	C10	17	6	0.00492602	0.000182828
34	C10	18	6	0.00465257	2.3687e-06
34	C10	19	6	0.0068527	0.00229549
34	C10	20	6	0.00640048	0.00193627
34	C10	21	6	0.00299067	-0.00138056
34	C10	22	6	0.00283777	-0.00144047
34	C10	23	6	0.00682404	0.0026388
34	C10	24	6	0.00696425	0.00287199
34	C10	25	6	0.00622945	0.00223019
34	C10	26	6	0.00597458	0.00206831
34	C10	27	6	0.00481962	0.00100634
34	C10	28	6	0.00319054	-0.000529749
34	C10	29	6	0.00199655	-0.00163075
34	C10	30	6	0.00136803	-0.00216627
34	C10	31	6	0.00152233	-0.00191898
34	C10	32	6	0.00261695	-0.00073137
34	C10	33	6	0.000702332	-0.00255299
34	C10	34	6	0.000516619	-0.00264572
34	C10	35	6	0.00319466	0.00012532
34	C10	36	6	0.00377186	0.000795506
34	C10	37	6	0.0030559	0.00017254
34	C10	38	6	0.00194026	-0.000850105
34	C10	39	6	0.00147011	-0.00122726
34	C10	40	6	0.00200568	-0.000598704
35	C11	1
35	C11	2
35	C11	3
35	C11	4
35	C11	5
35	C11	6
35	C11	7
35	C11	8
35	C11	9
35	C11	10
35	C11	11
35	C11	12
35	C11	13
35	C11	14
35	C11	15
35	C11	16
35	C11	17
35	C11	18
35	C11	19
35	C11	20
35	C11	21
35	C11	22
35	C11	23
35	C11	24
35	C11	25
35	C11	26
35	C11	27
35	C11	28
35	C11	29
35	C11	30
35	C11	31
35	C11	32
35	C11	33
35	C11	34
35	C11	35
35	C11	36
35	C11	37
35	C11	38
35	C11	39
35	C11	40
36	C12	1
36	C12	2
36	C12	3
36	C12	4
36	C12	5
36	C12	6
36	C12	7
36	C12	8
36	C12	9
36	C12	10
36	C12	11
36	C12	12
36	C12	13
36	C12	14
36	C12	15
36	C12	16
36	C12	17
36	C12	18
36	C12	19
36	C12	20
36	C12	21
36	C12	22
36	C12	23
36	C12	24
36	C12	25
36	C12	26
36	C12	27
36	C12	28
36	C12	29
36	C12	30
36	C12	31
36	C12	32
36	C12	33
36	C12	34
36	C12	35
36	C12	36
36	C12	37
36	C12	38
36	C12	39
36	C12	40
37	D1	1
37	D1	2
37	D1	3
37	D1	4
37	D1	5
37	D1	6
37	D1	7
37	D1	8
37	D1	9
37	D1	10
37	D1	11
37	D1	12
37	D1	13
37	D1	14
37	D1	15
37	D1	16
37	D1	17
37	D1	18
37	D1	19
37	D1	20
37	D1	21
37	D1	22
37	D1	23
37	D1	24
37	D1	25
37	D1	26
37	D1	27
37	D1	28
37	D1	29
37	D1	30
37	D1	31
37	D1	32
37	D1	33
37	D1	34
37	D1	35
37	D1	36
37	D1	37
37	D1	38
37	D1	39
37	D1	40
38	D2	1	6	-0.0222788	-0.00631863
38	D2	2	6	-0.0205419	-0.00460946
38	D2	3	6	-0.0181889	-0.00228415
38	D2	4	6	-0.0175055	-0.00162845
38	D2	5	6	-0.0138999	0.00194944
38	D2	6	6	-0.0148451	0.000976566
38	D2	7	6	-0.0160677	-0.000273791
38	D2	8	6	-0.0153841	0.000382043
38	D2	9	6	-0.01282	0.0029185
38	D2	10	6	-0.0126966	0.00301411
38	D2	11	6	-0.0150073	0.000675715
38	D2	12	6	-0.0187119	-0.00305662
38	D2	13	6	-0.0191977	-0.00357006
38	D2	14	6	-0.0150422	0.000557647
38	D2	15	6	-0.0139425	0.00162968
38	D2	16	6	-0.0148395	0.000704964
38	D2	17	6	-0.0149007	0.000616066
38	D2	18	6	-0.0137319	0.00175715
38	D2	19	6	-0.017436	-0.00197469
38	D2	20	6	-0.0185978	-0.00316423
38	D2	21	6	-0.0164229	-0.00101704
38	D2	22	6	-0.016619	-0.00124084
38	D2	23	6	-0.0160698	-0.000719322
38	D2	24	6	-0.0113899	0.00393281
38	D2	25	6	-0.0149873	0.00030771
38	D2	26	6	-0.0168436	-0.00157628
38	D2	27	6	-0.0160268	-0.000787275
38	D2	28	6	-0.0152948	-8.30045e-05
38	D2	29	6	-0.0153076	-0.000123514
38	D2	30	6	-0.0130795	0.00207687
38	D2	31	6	-0.0114383	0.00369037
38	D2	32	6	-0.00178523	0.0133157
38	D2	33	6	0.0115776	0.0266509
38	D2	34	6	0.0316286	0.0466741
38	D2	35	6	0.0723919	0.0874097
38	D2	36	6	0.129759	0.144749
38	D2	37	6	0.205044	0.220006
38	D2	38	6	0.277238	0.292173
38	D2	39	6	0.331367	0.346274
38	D2	40	6	0.361764	0.376644
39	D3	1	6	0.0552131	-0.00512917
39	D3	2	6	0.0556993	-0.00459254
39	D3	3	6	0.05749	-0.00275146
39	D3	4	6	0.0617147	0.00152357
39	D3	5	6	0.0618352	0.00169445
39	D3	6	6	0.0600018	-8.85595e-05
39	D3	7	6	0.0594241	-0.00061591
39	D3	8	6	0.0595042	-0.000485456
39	D3	9	6	0.0600174	7.81296e-05
39	D3	10	6	0.0615168	0.00162797
39	D3	11	6	0.0611036	0.00126511
39	D3	12	6	0.0607679	0.000979777
39	D3	13	6	0.0609772	0.00123948
39	D3	14	6	0.0593635	-0.000323851
39	D3	15	6	0.0587109	-0.000926103
39	D3	16	6	0.0589707	-0.000615911
39	D3	17	6	0.0590467	-0.000489518
39	D3	18	6	0.0600258	0.000539919
39	D3	19	6	0.0601021	0.000666696
39	D3	20	6	0.060601	0.00121592
39	D3	21	6	0.0612729	0.00193822
39	D3	22	6	0.0596113	0.000327029
39	D3	23	6	0.0588463	-0.000387622
39	D3	24	6	0.0590216	-0.000161942
39	D3	25	6	0.0588622	-0.000270987
39	D3	26	6	0.0582896	-0.00079316
39	D3	27	6	0.0548258	-0.00420664
39	D3	28	6	0.0544416	-0.00454044
39	D3	29	6	0.0558384	-0.00309326
39	D3	30	6	0.0553337	-0.00354758
39	D3	31	6	0.0556921	-0.00313884
39	D3	32	6	0.0586645	-0.000116016
39	D3	33	6	0.0607396	0.00200942
39	D3	34	6	0.0619517	0.00327189
39	D3	35	6	0.0668051	0.00817567
39	D3	36	6	0.069686	0.011107
39	D3	37	6	0.0808677	0.022339
39	D3	38	6	0.0971792	0.0387009
39	D3	39	6	0.128023	0.0695956
39	D3	40	6	0.168448	0.11007
40	D4	1	6	0.0127317	-0.00364851
40	D4	2	6	0.0128016	-0.00349927
40	D4	3	6	0.0139635	-0.00225803
40	D4	4	6	0.0145703	-0.00157187
40	D4	5	6	0.0163925	0.000329662
40	D4	6	6	0.0152625	-0.000720945
40	D4	7	6	0.0152636	-0.000640499
40	D4	8	6	0.0181483	0.00232356
40	D4	9	6	0.018147	0.00240167
40	D4	10	6	0.0169692	0.00130325
40	D4	11	6	0.0160303	0.000443664
40	D4	12	6	0.0146912	-0.00081606
40	D4	13	6	0.0144366	-0.000991325
40	D4	14	6	0.0160651	0.000716582
40	D4	15	6	0.0179964	0.0027272
40	D4	16	6	0.0180696	0.00287982
40	D4	17	6	0.0148441	-0.000266315
40	D4	18	6	0.0138183	-0.00121277
40	D4	19	6	0.0140385	-0.000913204
40	D4	20	6	0.0139514	-0.00092096
40	D4	21	6	0.0143121	-0.000480911
40	D4	22	6	0.0140508	-0.00066288
40	D4	23	6	0.0132776	-0.0013567
40	D4	24	6	0.0115656	-0.00298928
40	D4	25	6	0.0121194	-0.00235616
40	D4	26	6	0.0158025	0.00140628
40	D4	27	6	0.0159849	0.00166812
40	D4	28	6	0.0161955	0.00195809
40	D4	29	6	0.0216172	0.00745912
40	D4	30	6	0.034799	0.0207203
40	D4	31	6	0.053078	0.0390786
40	D4	32	6	0.0866589	0.0727389
40	D4	33	6	0.146159	0.132318
40	D4	34	6	0.220402	0.206641
40	D4	35	6	0.299601	0.28592
40	D4	36	6	0.369086	0.355484
40	D4	37	6	0.421052	0.407528
40	D4	38	6	0.451434	0.43799
40	D4	39	6	0.464973	0.451608
40	D4	40	6	0.474508	0.461223
41	D5	1	6	-0.0103202	-0.00674029
41	D5	2	6	-0.0075765	-0.00401429
41	D5	3	6	-0.0060584	-0.00251385
41	D5	4	6	-0.00309443	0.000432469
41	D5	5	6	-0.0021372	0.00137205
41	D5	6	6	-0.00292004	0.000571555
41	D5	7	6	-0.00371653	-0.000242589
41	D5	8	6	-0.00355105	-9.47637e-05
41	D5	9	6	-0.00369385	-0.00025522
41	D5	10	6	-0.00323433	0.000186651
41	D5	11	6	-0.00202704	0.00137629
41	D5	12	6	-0.00374819	-0.000362518
41	D5	13	6	-0.00455571	-0.00118769
41	D5	14	6	-0.0032625	8.78634e-05
41	D5	15	6	-0.00337957	-4.68531e-05
41	D5	16	6	-0.00238449	0.000930572
41	D5	17	6	-0.00143145	0.00186595
41	D5	18	6	-0.0022271	0.00105265
41	D5	19	6	-0.00344021	-0.000178112
41	D5	20	6	-0.00457638	-0.00133193
41	D5	21	6	-0.00454873	-0.00132193
41	D5	22	6	-0.00125574	0.0019534
41	D5	23	6	-0.00146285	0.00172863
41	D5	24	6	-0.00401346	-0.000839624
41	D5	25	6	-0.0051165	-0.00196032
41	D5	26	6	-0.00465225	-0.00151372
41	D5	27	6	-0.00513368	-0.00201281
41	D5	28	6	-0.0045414	-0.00143818
41	D5	29	6	-0.00282112	0.000264443
41	D5	30	6	-0.00274894	0.000318972
41	D5	31	6	0.00010837	0.00315863
41	D5	32	6	0.00705085	0.0100835
41	D5	33	6	0.0166933	0.0197083
41	D5	34	6	0.0339523	0.0369496
41	D5	35	6	0.0642598	0.0672394
41	D5	36	6	0.116108	0.11907
41	D5	37	6	0.18587	0.188814
41	D5	38	6	0.264143	0.267069
41	D5	39	6	0.333142	0.336051
41	D5	40	6	0.376465	0.379357
42	D6	1	6	-0.00252842	-0.00626095
42	D6	2	6	-0.000893515	-0.00487737
42	D6	3	6	0.00165134	-0.00258383
42	D6	4	6	0.00522814	0.000741645
42	D6	5	6	0.0055929	0.000855084
42	D6	6	6	0.00549759	0.00050845
42	D6	7	6	0.00496209	-0.000278369
42	D6	8	6	0.00501461	-0.000477173
42	D6	9	6	0.00581862	7.55105e-05
42	D6	10	6	0.00597713	-1.72948e-05
42	D6	11	6	0.00778844	0.00154269
42	D6	12	6	0.00743958	0.000942504
42	D6	13	6	0.00728801	0.000539618
42	D6	14	6	0.00978162	0.0027819
42	D6	15	6	0.0101233	0.0028723
42	D6	16	6	0.00982881	0.00232644
42	D6	17	6	0.0070361	-0.00071759
42	D6	18	6	0.0061954	-0.00180961
42	D6	19	6	0.00785213	-0.000404205
42	D6	20	6	0.0071238	-0.00138385
42	D6	21	6	0.0065604	-0.00219857
42	D6	22	6	0.00780015	-0.00121014
42	D6	23	6	0.00774902	-0.0015126
42	D6	24	6	0.00850034	-0.0010126
42	D6	25	6	0.00766677	-0.00209749
42	D6	26	6	0.00665344	-0.00336214
42	D6	27	6	0.00711971	-0.0031472
42	D6	28	6	0.010405	-0.000113258
42	D6	29	6	0.0108922	0.000122678
42	D6	30	6	0.0121901	0.00116926
42	D6	31	6	0.0128569	0.0015847
42	D6	32	6	0.0177867	0.00626317
42	D6	33	6	0.0236345	0.0118596
42	D6	34	6	0.0370961	0.0250699
42	D6	35	6	0.0656802	0.0534027
42	D6	36	6	0.109224	0.0966956
42	D6	37	6	0.168205	0.155424
42	D6	38	6	0.248559	0.235527
42	D6	39	6	0.322876	0.309594
42	D6	40	6	0.371323	0.357789
43	D7	1	6	-0.00665073	-0.00246856
43	D7	2	6	-0.0049781	-0.000604246
43	D7	3	6	-0.00558069	-0.00101515
43	D7	4	6	-0.00643121	-0.00167398
43	D7	5	6	-0.00649068	-0.00154177
43	D7	6	6	-0.00540826	-0.000267662
43	D7	7	6	-0.00393501	0.00139727
43	D7	8	6	-0.00505488	0.000469079
43	D7	9	6	-0.00543168	0.000283968
43	D7	10	6	-0.00398519	0.00192214
43	D7	11	6	-0.0052853	0.000813713
43	D7	12	6	-0.0060163	0.000274396
43	D7	13	6	-0.00490385	0.00157853
43	D7	14	6	-0.00319377	0.0034803
43	D7	15	6	-0.00423047	0.00263528
43	D7	16	6	-0.00724582	-0.000188385
43	D7	17	6	-0.00806484	-0.000815725
43	D7	18	6	-0.00748469	-4.38892e-05
43	D7	19	6	-0.00967915	-0.00204667
43	D7	20	6	-0.0109062	-0.00308202
43	D7	21	6	-0.0122093	-0.00419343
43	D7	22	6	-0.0113846	-0.00317708
43	D7	23	6	-0.00682999	0.00156923
43	D7	24	6	-0.007303	0.0012879
43	D7	25	6	-0.00932486	-0.000542269
43	D7	26	6	-0.0097992	-0.000824932
43	D7	27	6	-0.00860073	0.000565224
43	D7	28	6	-0.00846974	0.000887899
43	D7	29	6	-0.00887329	0.000676032
43	D7	30	6	-0.00816902	0.00157199
43	D7	31	6	-0.00444043	0.00549226
43	D7	32	6	0.00542557	0.0155499
43	D7	33	6	0.016804	0.02712
43	D7	34	6	0.0392777	0.0497854
43	D7	35	6	0.0792421	0.0899416
43	D7	36	6	0.139434	0.150325
43	D7	37	6	0.21211	0.223193
43	D7	38	6	0.288607	0.299881
43	D7	39	6	0.346253	0.357719
43	D7	40	6	0.376946	0.388604
44	D8	1	6	-0.0214309	-0.0102358
44	D8	2	6	-0.0198315	-0.00859478
44	D8	3	6	-0.016145	-0.00486662
44	D8	4	6	-0.0130385	-0.00171847
44	D8	5	6	-0.013194	-0.00183236
44	D8	6	6	-0.0138531	-0.00244983
44	D8	7	6	-0.0123529	-0.000908017
44	D8	8	6	-0.0111933	0.000293241
44	D8	9	6	-0.0105126	0.00101561
44	D8	10	6	-0.0103433	0.00122656
44	D8	11	6	-0.00951297	0.00209852
44	D8	12	6	-0.00872567	0.00292746
44	D8	13	6	-0.00902321	0.00267156
44	D8	14	6	-0.00939623	0.00234018
44	D8	15	6	-0.00933401	0.00244405
44	D8	16	6	-0.0101656	0.00165409
44	D8	17	6	-0.0101488	0.00171249
44	D8	18	6	-0.0104064	0.00149661
44	D8	19	6	-0.0112915	0.000653068
44	D8	20	6	-0.011304	0.000682213
44	D8	21	6	-0.0115456	0.000482312
44	D8	22	6	-0.0100479	0.0020216
44	D8	23	6	-0.0127049	-0.000593688
44	D8	24	6	-0.0144697	-0.00231691
44	D8	25	6	-0.0150584	-0.00286395
44	D8	26	6	-0.0153993	-0.00316323
44	D8	27	6	-0.0133004	-0.00102271
44	D8	28	6	-0.0141576	-0.00183826
44	D8	29	6	-0.0146205	-0.00225953
44	D8	30	6	-0.0116792	0.000723427
44	D8	31	6	-0.0121114	0.000332909
44	D8	32	6	-0.0133211	-0.000835172
44	D8	33	6	-0.012986	-0.00045841
44	D8	34	6	-0.0102179	0.00235127
44	D8	35	6	-0.00487626	0.0077346
44	D8	36	6	0.0058291	0.0184816
44	D8	37	6	0.0248092	0.0375034
44	D8	38	6	0.0562353	0.0689711
44	D8	39	6	0.105702	0.118479
44	D8	40	6	0.163639	0.176458
45	D9	1	6	-0.0189169	-0.00744693
45	D9	2	6	-0.0168613	-0.00560552
45	D9	3	6	-0.0143193	-0.00327776
45	D9	4	6	-0.0124947	-0.00166738
45	D9	5	6	-0.0131838	-0.00257078
45	D9	6	6	-0.0135786	-0.00317979
45	D9	7	6	-0.0111259	-0.000941326
45	D9	8	6	-0.0100889	-0.000118568
45	D9	9	6	-0.00703191	0.00272416
45	D9	10	6	-0.00652099	0.00302084
45	D9	11	6	-0.00650457	0.00282302
45	D9	12	6	-0.00866397	0.000449387
45	D9	13	6	-0.00912531	-0.000226196
45	D9	14	6	-0.00544215	0.00324273
45	D9	15	6	-0.00437555	0.00409508
45	D9	16	6	-0.00521951	0.00303688
45	D9	17	6	-0.00577408	0.00226807
45	D9	18	6	-0.0072864	0.000541511
45	D9	19	6	-0.0081744	-0.000560732
45	D9	20	6	-0.00712265	0.000276781
45	D9	21	6	-0.00790927	-0.000724086
45	D9	22	6	-0.00923422	-0.00226327
45	D9	23	6	-0.00988574	-0.00312903
45	D9	24	6	-0.00845775	-0.00191529
45	D9	25	6	-0.00827644	-0.00194821
45	D9	26	6	-0.00602939	8.45915e-05
45	D9	27	6	-0.00597081	-7.10658e-05
45	D9	28	6	-0.00487873	0.000806775
45	D9	29	6	-0.00573259	-0.000261332
45	D9	30	6	-0.00670984	-0.00145282
45	D9	31	6	-0.00410497	0.000937807
45	D9	32	6	0.00382159	0.00865013
45	D9	33	6	0.0115787	0.016193
45	D9	34	6	0.0308386	0.0352386
45	D9	35	6	0.0641495	0.0683353
45	D9	36	6	0.115545	0.119517
45	D9	37	6	0.185734	0.189492
45	D9	38	6	0.262731	0.266274
45	D9	39	6	0.326646	0.329975
45	D9	40	6	0.365786	0.368901
46	D10	1	6	0.112201	0.00323974
46	D10	2	6	0.110267	0.00429821
46	D10	3	6	0.108441	0.00546506
46	D10	4	6	0.104677	0.00469332
46	D10	5	6	0.099451	0.00246044
46	D10	6	6	0.097151	0.00315313
46	D10	7	6	0.093651	0.00264598
46	D10	8	6	0.0874837	-0.000528628
46	D10	9	6	0.082405	-0.00261458
46	D10	10	6	0.0805067	-0.00152013
46	D10	11	6	0.0770382	-0.00199583
46	D10	12	6	0.072582	-0.00345924
46	D10	13	6	0.0703589	-0.00268959
46	D10	14	6	0.0675539	-0.00250182
46	D10	15	6	0.0652226	-0.00184039
46	D10	16	6	0.0615012	-0.00256896
46	D10	17	6	0.0553205	-0.00575694
46	D10	18	6	0.0535095	-0.00457513
46	D10	19	6	0.0540592	-0.00103272
46	D10	20	6	0.0510831	-0.00101608
46	D10	21	6	0.0489531	-0.000153296
46	D10	22	6	0.0461706	5.69725e-05
46	D10	23	6	0.0433114	0.000190529
46	D10	24	6	0.039721	-0.00040714
46	D10	25	6	0.0382555	0.0011202
46	D10	26	6	0.0374634	0.00332082
46	D10	27	6	0.0350108	0.00386095
46	D10	28	6	0.0284724	0.000315353
46	D10	29	6	0.0261846	0.0010203
46	D10	30	6	0.026529	0.00435743
46	D10	31	6	0.02876	0.00958124
46	D10	32	6	0.0314975	0.0153115
46	D10	33	6	0.0355165	0.0223232
46	D10	34	6	0.0466385	0.036438
46	D10	35	6	0.0729701	0.0657624
46	D10	36	6	0.115859	0.111644
46	D10	37	6	0.176507	0.175285
46	D10	38	6	0.250988	0.252758
46	D10	39	6	0.312152	0.316915
46	D10	40	6	0.352599	0.360355
47	D11	1
47	D11	2
47	D11	3
47	D11	4
47	D11	5
47	D11	6
47	D11	7
47	D11	8
47	D11	9
47	D11	10
47	D11	11
47	D11	12
47	D11	13
47	D11	14
47	D11	15
47	D11	16
47	D11	17
47	D11	18
47	D11	19
47	D11	20
47	D11	21
47	D11	22
47	D11	23
47	D11	24
47	D11	25
47	D11	26
47	D11	27
47	D11	28
47	D11	29
47	D11	30
47	D11	31
47	D11	32
47	D11	33
47	D11	34
47	D11	35
47	D11	36
47	D11	37
47	D11	38
47	D11	39
47	D11	40
48	D12	1
48	D12	2
48	D12	3
48	D12	4
48	D12	5
48	D12	6
48	D12	7
48	D12	8
48	D12	9
48	D12	10
48	D12	11
48	D12	12
48	D12	13
48	D12	14
48	D12	15
48	D12	16
48	D12	17
48	D12	18
48	D12	19
48	D12	20
48	D12	21
48	D12	22
48	D12	23
48	D12	24
48	D12	25
48	D12	26
48	D12	27
48	D12	28
48	D12	29
48	D12	30
48	D12	31
48	D12	32
48	D12	33
48	D12	34
48	D12	35
48	D12	36
48	D12	37
48	D12	38
48	D12	39
48	D12	40
49	E1	1
49	E1	2
49	E1	3
49	E1	4
49	E1	5
49	E1	6
49	E1	7
49	E1	8
49	E1	9
49	E1	10
49	E1	11
49	E1	12
49	E1	13
49	E1	14
49	E1	15
49	E1	16
49	E1	17
49	E1	18
49	E1	19
49	E1	20
49	E1	21
49	E1	22
49	E1	23
49	E1	24
49	E1	25
49	E1	26
49	E1	27
49	E1	28
49	E1	29
49	E1	30
49	E1	31
49	E1	32
49	E1	33
[truncated: 1,887 more rows]

## Sheet: Results
Block Type	96-Well 0.2-mL Block
Calibration Background is expired	No
Calibration Background performed on	01-13-2023
Calibration Pure Dye ABY is expired	No
Calibration Pure Dye ABY performed on	01-13-2023
Calibration Pure Dye CY5 is expired	No
Calibration Pure Dye CY5 performed on	01-13-2023
Calibration Pure Dye FAM is expired	No
Calibration Pure Dye FAM performed on	01-13-2023
Calibration Pure Dye JUN is expired	No
Calibration Pure Dye JUN performed on	01-13-2023
Calibration Pure Dye MUSTANG PURPLE is expired	No
Calibration Pure Dye MUSTANG PURPLE performed on	01-13-2023
Calibration Pure Dye NED is expired	No
Calibration Pure Dye NED performed on	01-13-2023
Calibration Pure Dye ROX is expired	No
Calibration Pure Dye ROX performed on	01-13-2023
Calibration Pure Dye SYBR is expired	No
Calibration Pure Dye SYBR performed on	01-13-2023
Calibration Pure Dye TAMRA is expired	No
Calibration Pure Dye TAMRA performed on	01-13-2023
Calibration Pure Dye VIC is expired	No
Calibration Pure Dye VIC performed on	01-13-2023
Calibration ROI is expired	No
Calibration ROI performed on	01-13-2023
Calibration Uniformity is expired	No
Calibration Uniformity performed on	01-13-2023
Chemistry	SYBR_GREEN
Date Created	2024-01-10 17:07:39 PM CST
Experiment Barcode
Experiment Comment
Experiment File Name	D:\Users\Administrator\Desktop\YuH\2024-01-10_1.eds
Experiment Name	2024-01-10_1
Experiment Run End Time	2024-01-10 16:59:45 PM CST
Experiment Type	Comparative Cт (ΔΔCт)
Instrument Name	272522238
Instrument Serial Number	272522238
Instrument Type	QuantStudio™ 5 System
Passive Reference	ROX
Post-read Stage/Step
Pre-read Stage/Step
Quantification Cycle Method	Ct
Signal Smoothing On	true
Stage where Melt Analysis is performed	Stage3
Stage/ Cycle where Ct Analysis is performed	Stage2, Step3
User Name
Well	Well Position	Omit	Sample Name	Target Name	Task	Reporter	Quencher	Quantity	Quantity Mean	Quantity SD	RQ	RQ Min	RQ Max	CT	Ct Mean	Ct SD	Delta Ct	Delta Ct Mean	Delta Ct SD	Delta Ct SE	Delta Delta Ct	Automatic Ct Threshold	Ct Threshold	Automatic Baseline	Baseline Start	Baseline End	Amp Status	Comments	Cq Conf	CQCONF	THOLDFAIL	HIGHSD	Tm1	EXPFAIL	MTP	Tm2	NOAMP	Tm3	Tm4				CH1	CH2	CH3	CM2	CM3	CM4	E1
2	A2	FALSE	ch1	1b	UNKNOWN	SYBR	None				1	0.102993	9.70942	33.625	34.3272	0.99312		3.34417	1.07788	0.762178	0	TRUE	0.04	TRUE	3	31	Amp		0.967752	N	Y	Y	86.5942	N	N		N					1B	34.3272	35.0212	32.039	35.5285	35.6511	34.3457
3	A3	FALSE	ch2	1b	UNKNOWN	SYBR	None				0.0364486	0.00288765	0.460062	35.8706	35.0212	1.20121		8.12217	1.20229	0.850148	4.77799	TRUE	0.04	TRUE	3	33	Amp		0.95603	N	Y	Y	86.7302	N	N		N					IL6	34.0448	36.2077	31.1068	33.8189	33.5295	35.5093	36.5118
4	A4	FALSE	ch3	1b	UNKNOWN	SYBR	None				8.93101	6.19077	12.8842	32.107	32.039	0.096231		0.185349	0.173777	0.122879	-3.15882	TRUE	0.04	TRUE	3	29	Amp		0.97628	N	Y	N	86.7302	N	N		N					TNF	32.8587	30.8056	30.6358	34.5217	32.5324	32.4404	35.2513
5	A5	FALSE	cm2	1b	UNKNOWN	SYBR	None				2.48609	0.108786	56.8146	36.0479	35.5285	0.734555		2.03029	1.48378	1.04919	-1.31388	TRUE	0.04	TRUE	3	32	Amp		0.961268	N	Y	Y	86.5818	N	N		N					actin	19.9831	18.8991	19.8536	19.4982	19.567	19.6196	19.6166
6	A6	FALSE	cm3	1b	UNKNOWN	SYBR	None				0.59875	0.13156	2.725	36.0023	35.6511	0.49654		4.08415	0.718579	0.508112	0.739974	TRUE	0.04	TRUE	3	33	Amp		0.948503	N	Y	N	86.5818	N	N		N
7	A7	FALSE	cm4	1b	UNKNOWN	SYBR	None				1.53482	0.254527	9.25513	33.8469	34.3457	0.705453		2.7261	0.852009	0.602461	-0.618072	TRUE	0.04	TRUE	3	31	Amp		0.966685	N	Y	Y	86.6068	N	N		N					dCT
8	A8	FALSE	ev1	1b	UNKNOWN	SYBR	None							Undetermined								TRUE	0.04	TRUE	3	39	No Amp		0	Y	Y	N	62.048	Y	N		Y					1B	14.3442	16.1222	12.1853	16.0303	16.0841	14.7261
9	A9	FALSE	ev2	1b	UNKNOWN	SYBR	None				0.8067	0.0327401	19.8767	32.5872	33.6387	1.48702		3.65407	1.51947	1.07443	0.309896	TRUE	0.04	TRUE	3	30	Amp		0.981204	N	Y	Y	86.461	N	N		N					IL6	14.0618	17.3087	11.2531	14.3208	13.9625	15.8897	16.8952
10	A10	FALSE	ev3	1b	UNKNOWN	SYBR	None				0.148235	0.0220329	0.997313	34.5676	35.1962	0.889092		6.09821	0.903933	0.639177	2.75404	TRUE	0.04	TRUE	3	31	Amp		0.947969	N	Y	Y	86.1687	N	N		N					TNF	12.8756	11.9066	10.7822	15.0236	12.9654	12.8208	15.6346
14	B2	FALSE	ch1	1b	UNKNOWN	SYBR	None				1	0.102993	9.70942	35.0295	34.3272	0.99312		3.34417	1.07788	0.762178	0	TRUE	0.04	TRUE	3	31	Amp		0.946601	N	Y	Y	86.4481	N	N		N
15	B3	FALSE	ch2	1b	UNKNOWN	SYBR	None				0.0364486	0.00288765	0.460062	34.1718	35.0212	1.20121		8.12217	1.20229	0.850148	4.77799	TRUE	0.04	TRUE	3	31	Amp		0.961065	N	Y	Y	86.5841	N	N		N					CH dCT mean
16	B4	FALSE	ch3	1b	UNKNOWN	SYBR	None				8.93101	6.19077	12.8842	31.9709	32.039	0.096231		0.185349	0.173777	0.122879	-3.15882	TRUE	0.04	TRUE	3	29	Amp		0.980501	N	Y	N	86.5841	N	N		N					1B	15.0306
17	B5	FALSE	cm2	1b	UNKNOWN	SYBR	None				2.48609	0.108786	56.8146	35.009	35.5285	0.734555		2.03029	1.48378	1.04919	-1.31388	TRUE	0.04	TRUE	3	32	Amp		0.903573	N	Y	Y	86.4357	N	N		N					IL6	14.8154
18	B6	FALSE	cm3	1b	UNKNOWN	SYBR	None				0.59875	0.13156	2.725	35.3	35.6511	0.49654		4.08415	0.718579	0.508112	0.739974	TRUE	0.04	TRUE	3	32	Amp		0.918477	N	Y	N	86.4357	N	N		N					TNF	13.3338
19	B7	FALSE	cm4	1b	UNKNOWN	SYBR	None				1.53482	0.254527	9.25513	34.8445	34.3457	0.705453		2.7261	0.852009	0.602461	-0.618072	TRUE	0.04	TRUE	3	32	Amp		0.969738	N	Y	Y	86.4606	N	N		N
20	B8	FALSE	ev1	1b	UNKNOWN	SYBR	None							Undetermined								TRUE	0.04	TRUE	3	39	Inconclusive		0	Y	Y	N	60.0014	Y	N		N					ddCT
21	B9	FALSE	ev2	1b	UNKNOWN	SYBR	None				0.8067	0.0327401	19.8767	34.6902	33.6387	1.48702		3.65407	1.51947	1.07443	0.309896	TRUE	0.04	TRUE	3	31	Amp		0.926643	N	Y	Y	86.1687	N	N		N					1B	-0.686394	1.0916	-2.84522	0.999729	1.05358	-0.304461	-15.0306
22	B10	FALSE	ev3	1b	UNKNOWN	SYBR	None				0.148235	0.0220329	0.997313	35.8249	35.1962	0.889092		6.09821	0.903933	0.639177	2.75404	TRUE	0.04	TRUE	3	33	Amp		0.96402	N	Y	Y	86.3148	N	N		N					IL6	-0.753634	2.49327	-3.56226	-0.494627	-0.852885	1.07428	2.07977
26	C2	FALSE	ch1	6	UNKNOWN	SYBR	None				1	0.25446	3.92989	34.3953	34.0448	0.495617		3.06176	0.648983	0.4589	0	TRUE	0.04	TRUE	3	32	Amp		0.955779	N	Y	N	80.1653	N	Y	77.2431	N					TNF	-0.458184	-1.42722	-2.55162	1.68978	-0.368378	-0.513003	2.30086
27	C3	FALSE	ch2	6	UNKNOWN	SYBR	None				0.0131672	5.53549e-05	3.13207	34.3734	36.2077	2.59414		9.30867	2.59464	1.83469	6.24691	TRUE	0.04	TRUE	3	30	Amp		0.964222	N	Y	Y	83.3709	N	N		N
28	C4	FALSE	ch3	6	UNKNOWN	SYBR	None				14.0123	9.13444	21.4951	31.2073	31.1068	0.142234		-0.746866	0.2029	0.143472	-3.80863	TRUE	0.04	TRUE	3	27	Amp		0.958394	N	Y	N	83.3709	N	N		N						-0.436394	4.3416	-3.59522	-1.75027	0.303585	-1.05446	-3.78056
29	C5	FALSE	cm2	6	UNKNOWN	SYBR	None				6.68529	0.385377	115.972	33.5284	33.8189	0.410827		0.320768	1.35308	0.956769	-2.74099	TRUE	0.04	TRUE	3	30	Amp		0.972855	N	Y	N	83.3689	N	N		N						-0.309189	5.93772	-4.11782	-3.05018	-1.40844	0.51872	0.524215
30	C6	FALSE	cm3	6	UNKNOWN	SYBR	None				2.14243	0.081923	56.0284	32.4986	33.5295	1.45795		1.96251	1.54772	1.0944	-1.09925	TRUE	0.04	TRUE	3	29	Amp		0.956044	N	Y	Y	83.2229	N	N		N						-0.0137393	2.01723	-3.10717	-0.865771	-0.923934	-1.06856	0.745305
31	C7	FALSE	cm4	6	UNKNOWN	SYBR	None				0.563345	0.00186001	170.621	37.3949	35.5093	2.66674		3.88967	2.7092	1.91569	0.82791	TRUE	0.04	TRUE	3	34	Inconclusive		0.904853	N	Y	Y	77.1048	N	N		N
32	C8	FALSE	ev1	6	UNKNOWN	SYBR	None				0.561204	0.0657338	4.7913	35.9658	36.5118	0.772052		3.89516	1.01689	0.719049	0.833402	TRUE	0.04	TRUE	3	33	Amp		0.92923	N	Y	Y	77.9819	N	N		N						-0.436394	-0.309189	-0.0137393
33	C9	FALSE	ev2	6	UNKNOWN	SYBR	None				0.667101	0.123533	3.60247	33.1098	33.6304	0.736163		3.64578	0.799691	0.565467	0.584023	TRUE	0.04	TRUE	3	29	Amp		0.953457	N	Y	Y	83.0989	N	N		N						4.3416	5.93772	2.01723
34	C10	FALSE	ev3	6	UNKNOWN	SYBR	None							Undetermined	34.0991							TRUE	0.04	TRUE	3	39	No Amp		0	Y	Y	N	60.0023	Y	N		Y						-3.59522	-4.11782	-3.10717
38	D2	FALSE	ch1	6	UNKNOWN	SYBR	None				1	0.25446	3.92989	33.6944	34.0448	0.495617		3.06176	0.648983	0.4589	0	TRUE	0.04	TRUE	3	30	Amp		0.951321	N	Y	N	77.9737	N	N		N						-1.75027	-3.05018	-0.865771
39	D3	FALSE	ch2	6	UNKNOWN	SYBR	None				0.0131672	5.53549e-05	3.13207	38.042	36.2077	2.59414		9.30867	2.59464	1.83469	6.24691	TRUE	0.04	TRUE	3	35	Amp		0.896279	N	Y	Y	77.2365	N	N		N						0.303585	-1.40844	-0.923934
40	D4	FALSE	ch3	6	UNKNOWN	SYBR	None				14.0123	9.13444	21.4951	31.0062	31.1068	0.142234		-0.746866	0.2029	0.143472	-3.80863	TRUE	0.04	TRUE	3	28	Amp		0.974303	N	Y	N	83.2248	N	N		N						-1.05446	0.51872	-1.06856
41	D5	FALSE	cm2	6	UNKNOWN	SYBR	None				6.68529	0.385377	115.972	34.1094	33.8189	0.410827		0.320768	1.35308	0.956769	-2.74099	TRUE	0.04	TRUE	3	31	Amp		0.956871	N	Y	N	83.3689	N	Y	77.0892	N						-3.78056	0.524215	0.745305
42	D6	FALSE	cm3	6	UNKNOWN	SYBR	None				2.14243	0.081923	56.0284	34.5604	33.5295	1.45795		1.96251	1.54772	1.0944	-1.09925	TRUE	0.04	TRUE	3	32	Amp		0.930475	N	Y	Y	82.2006	N	N		N						-0.126496	0.274833	0.059892
43	D7	FALSE	cm4	6	UNKNOWN	SYBR	None				0.563345	0.00186001	170.621	33.6236	35.5093	2.66674		3.88967	2.7092	1.91569	0.82791	TRUE	0.04	TRUE	3	30	Amp		0.971128	N	Y	Y	83.0984	N	Y	77.251	N						2.31765	1.63014	3.15675
44	D8	FALSE	ev1	6	UNKNOWN	SYBR	None				0.561204	0.0657338	4.7913	37.0577	36.5118	0.772052		3.89516	1.01689	0.719049	0.833402	TRUE	0.04	TRUE	3	34	Inconclusive		0.884688	N	Y	Y	77.1048	N	N		N
45	D9	FALSE	ev2	6	UNKNOWN	SYBR	None				0.667101	0.123533	3.60247	34.1509	33.6304	0.736163		3.64578	0.799691	0.565467	0.584023	TRUE	0.04	TRUE	3	31	Amp		0.928213	N	Y	Y	83.0989	N	Y	78.7134	N
46	D10	FALSE	ev3	6	UNKNOWN	SYBR	None				0.260737			34.0991	34.0991			5.00109			1.93933	TRUE	0.04	TRUE	3	30	Amp		0.943829	N	Y	N	81.0523	N	Y	77.544	N						-0.686394	1.0916	-2.84522	0.999729	1.05358	-0.304461	-15.0306
50	E2	FALSE	ch1	tnf	UNKNOWN	SYBR	None				1	0.168293	5.94203	32.3398	32.8587	0.733851		1.87561	0.845033	0.597528	0	TRUE	0.04	TRUE	3	29	Amp		0.956257	N	Y	Y	83.9642	N	N		N						-0.753634	2.49327	-3.56226	-0.494627	-0.852885	1.07428	2.07977
51	E3	FALSE	ch2	tnf	UNKNOWN	SYBR	None				0.244692	0.193561	0.309328	30.7358	30.8056	0.0987153		3.90657	0.111152	0.0785964	2.03096	TRUE	0.04	TRUE	3	28	Amp		0.909051	N	Y	N	84.2472	N	N		N						-0.458184	-1.42722	-2.55162	1.68978	-0.368378	-0.513003	2.30086
52	E4	FALSE	ch3	tnf	UNKNOWN	SYBR	None				8.53527	6.00799	12.1256	30.5776	30.6358	0.0823597		-1.21783	0.166496	0.117731	-3.09344	TRUE	0.04	TRUE	3	28	Amp		0.942553	N	Y	N	84.2472	N	N		N
53	E5	FALSE	cm2	tnf	UNKNOWN	SYBR	None				1.80504	0.0892174	36.5196	34.9527	34.5217	0.609499		1.02357	1.42602	1.00835	-0.852035	TRUE	0.04	TRUE	3	32	Amp		0.928322	N	Y	Y	84.0991	N	N		N
54	E6	FALSE	cm3	tnf	UNKNOWN	SYBR	None				1.8793	0.341521	10.3413	32.0942	32.5324	0.619716		0.965408	0.808612	0.571775	-0.910197	TRUE	0.04	TRUE	3	29	Amp		0.896894	N	Y	Y	84.0991	N	N		N
55	E7	FALSE	cm4	tnf	UNKNOWN	SYBR	None				2.07746	0.655695	6.58208	32.2523	32.4404	0.266042		0.820786	0.546839	0.386674	-1.05482	TRUE	0.04	TRUE	3	29	Amp		0.96908	N	Y	N	83.9755	N	N		N
56	E8	FALSE	ev1	tnf	UNKNOWN	SYBR	None				0.590889	0.08058	4.33297	35.728	35.2513	0.674231		2.63465	0.944768	0.668052	0.75904	TRUE	0.04	TRUE	3	33	Amp		0.892424	N	Y	Y	83.9755	N	N		N
57	E9	FALSE	ev2	tnf	UNKNOWN	SYBR	None				0.950244	0.483409	1.86791	31.9845	31.9338	0.0716982		1.94923	0.320484	0.226617	0.0736294	TRUE	0.04	TRUE	3	29	Amp		0.95291	N	Y	N	83.9759	N	N		N
58	E10	FALSE	ev3	tnf	UNKNOWN	SYBR	None				0.111068	0.0169542	0.727614	33.5245	34.1441	0.876247		5.04609	0.891302	0.630246	3.17048	TRUE	0.04	TRUE	3	30	Amp		0.954541	N	Y	Y	83.9759	N	N		N
62	F2	FALSE	ch1	tnf	UNKNOWN	SYBR	None				1	0.168293	5.94203	33.3776	32.8587	0.733851		1.87561	0.845033	0.597528	0	TRUE	0.04	TRUE	3	30	Amp		0.957323	N	Y	Y	83.9642	N	N		N
63	F3	FALSE	ch2	tnf	UNKNOWN	SYBR	None				0.244692	0.193561	0.309328	30.8754	30.8056	0.0987153		3.90657	0.111152	0.0785964	2.03096	TRUE	0.04	TRUE	3	28	Amp		0.968642	N	Y	N	84.2472	N	N		N
64	F4	FALSE	ch3	tnf	UNKNOWN	SYBR	None				8.53527	6.00799	12.1256	30.694	30.6358	0.0823597		-1.21783	0.166496	0.117731	-3.09344	TRUE	0.04	TRUE	3	28	Amp		0.976389	N	Y	N	84.2472	N	N		N
65	F5	FALSE	cm2	tnf	UNKNOWN	SYBR	None				1.80504	0.0892174	36.5196	34.0907	34.5217	0.609499		1.02357	1.42602	1.00835	-0.852035	TRUE	0.04	TRUE	3	31	Amp		0.977487	N	Y	Y	84.0991	N	N		N
66	F6	FALSE	cm3	tnf	UNKNOWN	SYBR	None				1.8793	0.341521	10.3413	32.9706	32.5324	0.619716		0.965408	0.808612	0.571775	-0.910197	TRUE	0.04	TRUE	3	28	Amp		0.940032	N	Y	Y	84.0991	N	N		N
67	F7	FALSE	cm4	tnf	UNKNOWN	SYBR	None				2.07746	0.655695	6.58208	32.6285	32.4404	0.266042		0.820786	0.546839	0.386674	-1.05482	TRUE	0.04	TRUE	3	28	Amp		0.984082	N	Y	N	84.1216	N	N		N
68	F8	FALSE	ev1	tnf	UNKNOWN	SYBR	None				0.590889	0.08058	4.33297	34.7745	35.2513	0.674231		2.63465	0.944768	0.668052	0.75904	TRUE	0.04	TRUE	3	32	Amp		0.948105	N	Y	Y	83.9755	N	N		N
69	F9	FALSE	ev2	tnf	UNKNOWN	SYBR	None				0.950244	0.483409	1.86791	31.8831	31.9338	0.0716982		1.94923	0.320484	0.226617	0.0736294	TRUE	0.04	TRUE	3	28	Amp		0.946361	N	Y	N	83.9759	N	N		N
70	F10	FALSE	ev3	tnf	UNKNOWN	SYBR	None				0.111068	0.0169542	0.727614	34.7637	34.1441	0.876247		5.04609	0.891302	0.630246	3.17048	TRUE	0.04	TRUE	3	32	Amp		0.898485	N	Y	Y	83.9759	N	N		N
74	G2	FALSE	ch1	actin	UNKNOWN	SYBR	None							31.2793	30.9831	0.418977						TRUE	0.04	TRUE	3	28	Amp		0.963951	N	Y	N	89.8086	N	N		N
75	G3	FALSE	ch2	actin	UNKNOWN	SYBR	None							26.9352	26.8991	0.0510887						TRUE	0.04	TRUE	3	24	Amp		0.930777	N	Y	N	90.0894	N	N		N
76	G4	FALSE	ch3	actin	UNKNOWN	SYBR	None							31.956	31.8536	0.144699						TRUE	0.04	TRUE	3	29	Amp		0.967781	N	Y	N	89.9434	N	N		N
77	G5	FALSE	cm2	actin	UNKNOWN	SYBR	None							34.4098	33.4982	1.2892						TRUE	0.04	TRUE	3	31	Amp		0.95227	N	Y	Y	90.2327	N	N		N
78	G6	FALSE	cm3	actin	UNKNOWN	SYBR	None							31.9343	31.567	0.519427						TRUE	0.04	TRUE	3	29	Amp		0.96639	N	Y	Y	89.9407	N	N		N
79	G7	FALSE	cm4	actin	UNKNOWN	SYBR	None							31.2818	31.6196	0.47776						TRUE	0.04	TRUE	3	29	Amp		0.958252	N	Y	N	89.969	N	N		N
80	G8	FALSE	ev1	actin	UNKNOWN	SYBR	None							33.0846	32.6166	0.661815						TRUE	0.04	TRUE	3	30	Amp		0.974255	N	Y	Y	89.8228	N	N		N
81	G9	FALSE	ev2	actin	UNKNOWN	SYBR	None							29.7637	29.9846	0.312361						TRUE	0.04	TRUE	3	26	Amp		0.95781	N	Y	N	89.8232	N	N		N
82	G10	FALSE	ev3	actin	UNKNOWN	SYBR	None							28.9827	29.098	0.163128						TRUE	0.04	TRUE	3	26	Amp		0.933573	N	Y	N	89.9694	N	N		N
86	H2	FALSE	ch1	actin	UNKNOWN	SYBR	None							30.6868	30.9831	0.418977						TRUE	0.04	TRUE	3	28	Amp		0.972413	N	Y	N	89.9547	N	Y	78.5581	N
87	H3	FALSE	ch2	actin	UNKNOWN	SYBR	None							26.8629	26.8991	0.0510887						TRUE	0.04	TRUE	3	24	Amp		0.961348	N	Y	N	90.0894	N	N		N
88	H4	FALSE	ch3	actin	UNKNOWN	SYBR	None							31.7513	31.8536	0.144699						TRUE	0.04	TRUE	3	29	Amp		0.968696	N	Y	N	90.0894	N	N		N
89	H5	FALSE	cm2	actin	UNKNOWN	SYBR	None							32.5866	33.4982	1.2892						TRUE	0.04	TRUE	3	29	Amp		0.971701	N	Y	Y	90.0867	N	N		N
90	H6	FALSE	cm3	actin	UNKNOWN	SYBR	None							31.1997	31.567	0.519427						TRUE	0.04	TRUE	3	28	Amp		0.978959	N	Y	Y	90.0867	N	N		N
91	H7	FALSE	cm4	actin	UNKNOWN	SYBR	None							31.9574	31.6196	0.47776						TRUE	0.04	TRUE	3	29	Amp		0.982197	N	Y	N	89.969	N	N		N
92	H8	FALSE	ev1	actin	UNKNOWN	SYBR	None							32.1486	32.6166	0.661815						TRUE	0.04	TRUE	3	30	Amp		0.967068	N	Y	Y	89.8228	N	N		N
93	H9	FALSE	ev2	actin	UNKNOWN	SYBR	None							30.2055	29.9846	0.312361						TRUE	0.04	TRUE	3	27	Amp		0.970813	N	Y	N	89.9694	N	N		N
94	H10	FALSE	ev3	actin	UNKNOWN	SYBR	None							29.2134	29.098	0.163128						TRUE	0.04	TRUE	3	26	Amp		0.959112	N	Y	N	89.9694	N	N		N
Analysis Type	Singleplex
Endogenous Control	actin
RQ Min/Max Confidence Level	95.0
Reference Sample	ch1
[truncated: 2 more columns]

## Sheet: Melt Curve Raw Data
Block Type	96-Well 0.2-mL Block
Calibration Background is expired	No
Calibration Background performed on	01-13-2023
Calibration Pure Dye ABY is expired	No
Calibration Pure Dye ABY performed on	01-13-2023
Calibration Pure Dye CY5 is expired	No
Calibration Pure Dye CY5 performed on	01-13-2023
Calibration Pure Dye FAM is expired	No
Calibration Pure Dye FAM performed on	01-13-2023
Calibration Pure Dye JUN is expired	No
Calibration Pure Dye JUN performed on	01-13-2023
Calibration Pure Dye MUSTANG PURPLE is expired	No
Calibration Pure Dye MUSTANG PURPLE performed on	01-13-2023
Calibration Pure Dye NED is expired	No
Calibration Pure Dye NED performed on	01-13-2023
Calibration Pure Dye ROX is expired	No
Calibration Pure Dye ROX performed on	01-13-2023
Calibration Pure Dye SYBR is expired	No
Calibration Pure Dye SYBR performed on	01-13-2023
Calibration Pure Dye TAMRA is expired	No
Calibration Pure Dye TAMRA performed on	01-13-2023
Calibration Pure Dye VIC is expired	No
Calibration Pure Dye VIC performed on	01-13-2023
Calibration ROI is expired	No
Calibration ROI performed on	01-13-2023
Calibration Uniformity is expired	No
Calibration Uniformity performed on	01-13-2023
Chemistry	SYBR_GREEN
Date Created	2024-01-10 17:07:39 PM CST
Experiment Barcode
Experiment Comment
Experiment File Name	D:\Users\Administrator\Desktop\YuH\2024-01-10_1.eds
Experiment Name	2024-01-10_1
Experiment Run End Time	2024-01-10 16:59:45 PM CST
Experiment Type	Comparative Cт (ΔΔCт)
Instrument Name	272522238
Instrument Serial Number	272522238
Instrument Type	QuantStudio™ 5 System
Passive Reference	ROX
Post-read Stage/Step
Pre-read Stage/Step
Quantification Cycle Method	Ct
Signal Smoothing On	true
Stage where Melt Analysis is performed	Stage3
Stage/ Cycle where Ct Analysis is performed	Stage2, Step3
User Name
Well	Well Position	Reading	Temperature	Fluorescence	Derivative	Target Name
2	A2	1	60.0021	102159	2572.41	1b
2	A2	2	60.2943	101084	2593.59	1b
2	A2	3	60.5865	101212	2607.13	1b
2	A2	4	60.8788	100172	2611.25	1b
2	A2	5	61.171	98620.6	2610.77	1b
2	A2	6	61.4632	98365.4	2616.5	1b
2	A2	7	61.7554	97660.8	2640.14	1b
2	A2	8	62.0476	96719.5	2687.39	1b
2	A2	9	62.3399	96187.8	2753.57	1b
2	A2	10	62.6321	95712.6	2824.52	1b
2	A2	11	62.9243	93957	2882.62	1b
2	A2	12	63.2165	92993.1	2914.3	1b
2	A2	13	63.5088	92150.2	2914.93	1b
2	A2	14	63.801	91109.9	2889.6	1b
2	A2	15	64.0932	90142.9	2850.25	1b
2	A2	16	64.3854	89198.5	2810.76	1b
2	A2	17	64.6776	88258.7	2781.76	1b
2	A2	18	64.9699	87527.5	2766.8	1b
2	A2	19	65.2621	87044.2	2761.63	1b
2	A2	20	65.5543	86063.3	2757.79	1b
2	A2	21	65.8465	84359.6	2748.7	1b
2	A2	22	66.1387	83424.1	2734.34	1b
2	A2	23	66.431	83546	2720.7	1b
2	A2	24	66.7232	81854.5	2714.26	1b
2	A2	25	67.0154	81625.4	2715.37	1b
2	A2	26	67.3076	80723.6	2715.96	1b
2	A2	27	67.5998	79727.6	2703.64	1b
2	A2	28	67.8921	78286.6	2669.85	1b
2	A2	29	68.1843	77546.5	2616.81	1b
2	A2	30	68.4765	76658.7	2558.26	1b
2	A2	31	68.7687	76204	2513.25	1b
2	A2	32	69.061	75941.4	2494.79	1b
2	A2	33	69.3532	74745.3	2510.31	1b
2	A2	34	69.6454	74354.6	2544.5	1b
2	A2	35	69.9376	73008.4	2580.68	1b
2	A2	36	70.2298	72253.1	2601.42	1b
2	A2	37	70.5221	71350.4	2597.54	1b
2	A2	38	70.8143	70238.6	2571.11	1b
2	A2	39	71.1065	69683.2	2533.08	1b
2	A2	40	71.3987	69089.7	2496.35	1b
2	A2	41	71.6909	68466.4	2456.68	1b
2	A2	42	71.9832	67925.6	2445.9	1b
2	A2	43	72.2754	66816.5	2461.1	1b
2	A2	44	72.5676	65140.6	2494.95	1b
2	A2	45	72.8598	66161.7	2522.36	1b
2	A2	46	73.152	64653.6	2549.57	1b
2	A2	47	73.4443	63501.2	2571.94	1b
2	A2	48	73.7365	62059.5	2582.54	1b
2	A2	49	74.0287	63118.6	2576.1	1b
2	A2	50	74.3209	60562.1	2551.98	1b
2	A2	51	74.6132	59733	2515.32	1b
2	A2	52	74.9054	60140.6	2458.85	1b
2	A2	53	75.1976	58966	2402.75	1b
2	A2	54	75.4898	58359.1	2372.58	1b
2	A2	55	75.782	57096.7	2374.23	1b
2	A2	56	76.0743	57010.2	2405.37	1b
2	A2	57	76.3665	55966.2	2455.94	1b
2	A2	58	76.6587	55697.8	2504.48	1b
2	A2	59	76.9509	54506.8	2523.62	1b
2	A2	60	77.2431	52757.4	2519.12	1b
2	A2	61	77.5354	53022.1	2473.55	1b
2	A2	62	77.8276	52200.9	2365.07	1b
2	A2	63	78.1198	50944.4	2231.98	1b
2	A2	64	78.412	50044.6	2111.75	1b
2	A2	65	78.7042	50439.6	2043.05	1b
2	A2	66	78.9965	50320.2	2048.38	1b
2	A2	67	79.2887	49318.2	2120.47	1b
2	A2	68	79.5809	48363.1	2222.42	1b
2	A2	69	79.8731	46406	2304.64	1b
2	A2	70	80.1653	46568.8	2330.07	1b
2	A2	71	80.4576	45484.2	2291.97	1b
2	A2	72	80.7498	45315.6	2213.53	1b
2	A2	73	81.042	44435.1	2131.39	1b
2	A2	74	81.3342	44456.7	2075.22	1b
2	A2	75	81.6264	42800	2055.38	1b
2	A2	76	81.9187	43127.9	2063.52	1b
2	A2	77	82.2109	41810.7	2082.7	1b
2	A2	78	82.5031	40752.7	2100.21	1b
2	A2	79	82.7953	41046.2	2117.49	1b
2	A2	80	83.0876	39460.5	2154.76	1b
2	A2	81	83.3798	39597.5	2251.19	1b
2	A2	82	83.672	38286.4	2463.26	1b
2	A2	83	83.9642	38508.6	2710.43	1b
2	A2	84	84.2564	36963.4	3103.69	1b
2	A2	85	84.5487	35725.3	3715.33	1b
2	A2	86	84.8409	34614.5	4596.45	1b
2	A2	87	85.1331	34200.1	5766.85	1b
2	A2	88	85.4253	31214.5	7181.06	1b
2	A2	89	85.7175	24995.3	8700.1	1b
2	A2	90	86.0098	16519.3	10090.8	1b
2	A2	91	86.302	6147.29	11069.4	1b
2	A2	92	86.5942	-1092.94	11385.8	1b
2	A2	93	86.8864	-2643.7	10917.9	1b
2	A2	94	87.1786	-3065.22	9728.88	1b
2	A2	95	87.4709	-3449.08	8052.79	1b
2	A2	96	87.7631	-3655.56	6210.4	1b
2	A2	97	88.0553	-3775.38	4499.23	1b
2	A2	98	88.3475	-3842.83	3111.84	1b
2	A2	99	88.6398	-4045.47	1833.99	1b
2	A2	100	88.932	-3752.6	724.403	1b
2	A2	101	89.2242	-3181.15	83.5928	1b
2	A2	102	89.5164	-3748.25	-248.183	1b
2	A2	103	89.8086	-4743.11	-406.799	1b
2	A2	104	90.1009	-4258.92	-487.569	1b
2	A2	105	90.3931	-3609.48	-540.663	1b
2	A2	106	90.6853	-3790.25	-576.813	1b
2	A2	107	90.9775	-3459.3	-584.947	1b
2	A2	108	91.2697	-3991.46	-556.268	1b
2	A2	109	91.562	-4224.77	-501.161	1b
2	A2	110	91.8542	-4359.83	-447.668	1b
2	A2	111	92.1464	-5114.09	-423.349	1b
2	A2	112	92.4386	-3892.29	-435.335	1b
2	A2	113	92.7309	-3745.59	-464.935	1b
2	A2	114	93.0231	-3935.8	-481.606	1b
2	A2	115	93.3153	-4794.74	-465.509	1b
2	A2	116	93.6075	-4704.25	-421.029	1b
2	A2	117	93.8997	-4942.5	-371.517	1b
2	A2	118	94.192	-4257.28	-341.111	1b
2	A2	119	94.4842	-4835.42	-338.957	1b
2	A2	120	94.7764	-4591.46	-356.826	1b
3	A3	1	60.0019	117329	2952.92	1b
3	A3	2	60.294	117563	2979.94	1b
3	A3	3	60.5861	117077	3023.53	1b
3	A3	4	60.8782	115889	3079.58	1b
3	A3	5	61.1703	114537	3138.93	1b
3	A3	6	61.4625	114469	3189.02	1b
3	A3	7	61.7546	112722	3217.6	1b
3	A3	8	62.0467	111954	3217.86	1b
3	A3	9	62.3388	110477	3193.19	1b
3	A3	10	62.6309	109586	3157.87	1b
3	A3	11	62.923	107564	3131.3	1b
3	A3	12	63.2151	107792	3128.02	1b
3	A3	13	63.5072	107659	3149.54	1b
3	A3	14	63.7994	105926	3184.44	1b
3	A3	15	64.0915	104604	3216.35	1b
3	A3	16	64.3836	103428	3233.56	1b
3	A3	17	64.6757	101761	3233.04	1b
3	A3	18	64.9678	101896	3217.52	1b
3	A3	19	65.2599	100635	3190.59	1b
3	A3	20	65.552	99289.2	3155.14	1b
3	A3	21	65.8441	97747.7	3115.53	1b
3	A3	22	66.1363	96579.9	3079.4	1b
3	A3	23	66.4284	97004.8	3055.48	1b
3	A3	24	66.7205	95355.3	3048.67	1b
3	A3	25	67.0126	94187.3	3056.45	1b
3	A3	26	67.3047	93708.4	3069.56	1b
3	A3	27	67.5968	92430	3076.37	1b
3	A3	28	67.8889	90960.6	3068.01	1b
3	A3	29	68.181	90719.3	3041.74	1b
3	A3	30	68.4732	88938.6	3001.56	1b
3	A3	31	68.7653	88409.3	2956.29	1b
3	A3	32	69.0574	87363	2915.8	1b
3	A3	33	69.3495	86639.2	2886.99	1b
3	A3	34	69.6416	86197.4	2871.26	1b
3	A3	35	69.9337	84822.2	2865.04	1b
3	A3	36	70.2258	83347.8	2862.78	1b
3	A3	37	70.5179	83592.5	2860.33	1b
3	A3	38	70.8101	82169.6	2856.58	1b
3	A3	39	71.1022	80768.4	2852.67	1b
3	A3	40	71.3943	80728.7	2850.12	1b
3	A3	41	71.6864	79907.6	2849.74	1b
3	A3	42	71.9785	78506.8	2852.56	1b
3	A3	43	72.2706	77384	2859.12	1b
3	A3	44	72.5627	76754.4	2870.41	1b
3	A3	45	72.8548	76661.3	2884.89	1b
3	A3	46	73.1469	75435.9	2897.07	1b
3	A3	47	73.4391	73765.5	2899.14	1b
3	A3	48	73.7312	72325.3	2885.05	1b
3	A3	49	74.0233	72993.1	2853.79	1b
3	A3	50	74.3154	71486.9	2782.7	1b
3	A3	51	74.6075	70558.8	2697.09	1b
3	A3	52	74.8996	69590.7	2608.49	1b
3	A3	53	75.1917	68985.1	2525.75	1b
3	A3	54	75.4838	68483.8	2459.4	1b
3	A3	55	75.776	67155.1	2421.4	1b
3	A3	56	76.0681	67168.4	2421.05	1b
3	A3	57	76.3602	66154.5	2459.29	1b
3	A3	58	76.6523	65839.6	2526.06	1b
3	A3	59	76.9444	64206.9	2603.07	1b
3	A3	60	77.2365	63397.1	2670.96	1b
3	A3	61	77.5286	63082.9	2716.61	1b
3	A3	62	77.8207	61695.2	2736.38	1b
3	A3	63	78.1129	60903.9	2733.63	1b
3	A3	64	78.405	60138.9	2712.74	1b
3	A3	65	78.6971	59688.7	2673.76	1b
3	A3	66	78.9892	58454	2611.76	1b
3	A3	67	79.2813	57192.1	2521.87	1b
3	A3	68	79.5734	57131.5	2407.02	1b
3	A3	69	79.8655	55472.9	2282.9	1b
3	A3	70	80.1576	55744.4	2175.25	1b
3	A3	71	80.4498	55763.7	2110.49	1b
3	A3	72	80.7419	53939.7	2104.92	1b
3	A3	73	81.034	53911.6	2158.98	1b
3	A3	74	81.3261	53204.7	2258.22	1b
3	A3	75	81.6182	52184.5	2378.71	1b
3	A3	76	81.9103	51529.4	2492.86	1b
3	A3	77	82.2024	50573.3	2575.02	1b
3	A3	78	82.4945	49709.2	2608.16	1b
3	A3	79	82.7866	48448.6	2591.71	1b
3	A3	80	83.0788	47729.3	2547.73	1b
3	A3	81	83.3709	46714.2	2520.23	1b
3	A3	82	83.663	47607.5	2566.32	1b
3	A3	83	83.9551	46088.6	2744.23	1b
3	A3	84	84.2472	44883.1	3005.89	1b
3	A3	85	84.5393	43739.1	3367.82	1b
3	A3	86	84.8314	43604.2	3901.77	1b
3	A3	87	85.1235	41393.3	4632.75	1b
3	A3	88	85.4157	40314.7	5562.08	1b
3	A3	89	85.7078	37391.4	6639.17	1b
3	A3	90	85.9999	31877.7	7739.06	1b
3	A3	91	86.292	24936.1	8667.26	1b
3	A3	92	86.5841	16232.9	9204.83	1b
3	A3	93	86.8762	13091.8	9184.18	1b
3	A3	94	87.1683	11800.9	8560.68	1b
3	A3	95	87.4604	11699.3	7439.17	1b
3	A3	96	87.7525	10642.2	6037.26	1b
3	A3	97	88.0447	10043.4	4605.25	1b
3	A3	98	88.3368	11630	3345.69	1b
3	A3	99	88.6289	10973.4	2057.92	1b
3	A3	100	88.921	9843.32	948.945	1b
3	A3	101	89.2131	11566.3	272.893	1b
3	A3	102	89.5052	10979.4	-79.1631	1b
3	A3	103	89.7973	11536	-218.07	1b
3	A3	104	90.0894	9394.1	-237.687	1b
3	A3	105	90.3816	11105.1	-208.164	1b
3	A3	106	90.6737	10072.7	-173.25	1b
3	A3	107	90.9658	10439.5	-150.902	1b
3	A3	108	91.2579	11011.2	-140.044	1b
3	A3	109	91.55	9576.66	-132.233	1b
3	A3	110	91.8421	9717	-122.013	1b
3	A3	111	92.1342	10834.1	-110.713	1b
3	A3	112	92.4263	9276	-104.233	1b
3	A3	113	92.7185	9938.93	-109.174	1b
3	A3	114	93.0106	9721.24	-130.096	1b
3	A3	115	93.3027	9033.6	-167.638	1b
3	A3	116	93.5948	9736.08	-217.033	1b
3	A3	117	93.8869	9811.12	-268.691	1b
3	A3	118	94.179	10003	-312.312	1b
3	A3	119	94.4711	9203.49	-342.737	1b
3	A3	120	94.7632	9082.68	-362.907	1b
4	A4	1	60.0019	116220	2706.63	1b
4	A4	2	60.294	116355	2729.77	1b
4	A4	3	60.5861	116374	2773.67	1b
4	A4	4	60.8782	114337	2834.7	1b
4	A4	5	61.1703	113717	2922.74	1b
4	A4	6	61.4625	113877	3030.26	1b
4	A4	7	61.7546	112898	3137.53	1b
4	A4	8	62.0467	111570	3221.04	1b
4	A4	9	62.3388	110033	3265.47	1b
4	A4	10	62.6309	108822	3271.98	1b
4	A4	11	62.923	107649	3256.65	1b
4	A4	12	63.2151	107004	3240.02	1b
4	A4	13	63.5072	106589	3234.75	1b
4	A4	14	63.7994	105115	3239.51	1b
4	A4	15	64.0915	104202	3241.77	1b
4	A4	16	64.3836	103077	3226.09	1b
4	A4	17	64.6757	101388	3182.15	1b
4	A4	18	64.9678	101619	3109.12	1b
4	A4	19	65.2599	98712.9	3016.05	1b
4	A4	20	65.552	99898.7	2920.04	1b
4	A4	21	65.8441	97121.8	2842.61	1b
4	A4	22	66.1363	97189.3	2803.96	1b
4	A4	23	66.4284	96701.6	2815.41	1b
4	A4	24	66.7205	95767.2	2873.22	1b
4	A4	25	67.0126	95202	2957.5	1b
4	A4	26	67.3047	94204.1	3038.28	1b
4	A4	27	67.5968	92148.1	3086.39	1b
4	A4	28	67.8889	91424.3	3084.22	1b
4	A4	29	68.181	91318.4	3031.82	1b
4	A4	30	68.4732	88953.8	2946.59	1b
4	A4	31	68.7653	88272.6	2856.43	1b
4	A4	32	69.0574	87946.5	2788.62	1b
4	A4	33	69.3495	87790.1	2752.84	1b
4	A4	34	69.6416	86817.8	2757.79	1b
4	A4	35	69.9337	85715.8	2782.88	1b
4	A4	36	70.2258	83821.3	2799.56	1b
4	A4	37	70.5179	83601.2	2798.65	1b
4	A4	38	70.8101	83346.6	2778.98	1b
4	A4	39	71.1022	82086.6	2741.48	1b
4	A4	40	71.3943	80454.8	2706.91	1b
4	A4	41	71.6864	80642.1	2689.49	1b
4	A4	42	71.9785	80146.8	2697.18	1b
4	A4	43	72.2706	78496.2	2729.46	1b
4	A4	44	72.5627	78018.3	2777.15	1b
4	A4	45	72.8548	77286.3	2815.44	1b
4	A4	46	73.1469	76425.3	2841.48	1b
4	A4	47	73.4391	74501.8	2848.5	1b
4	A4	48	73.7312	74671.6	2837.82	1b
4	A4	49	74.0233	73028.9	2818.21	1b
4	A4	50	74.3154	73073.1	2800.73	1b
4	A4	51	74.6075	71776	2792.02	1b
4	A4	52	74.8996	71224.2	2790.26	1b
4	A4	53	75.1917	70157.8	2786.58	1b
4	A4	54	75.4838	69004.2	2769.12	1b
4	A4	55	75.776	68329	2729.4	1b
4	A4	56	76.0681	67172.1	2675.54	1b
4	A4	57	76.3602	66994.3	2621.65	1b
4	A4	58	76.6523	66043.6	2582.06	1b
4	A4	59	76.9444	66173.5	2564.47	1b
4	A4	60	77.2365	63425.7	2567.49	1b
4	A4	61	77.5286	64101.1	2583.08	1b
4	A4	62	77.8207	63105.5	2600.63	1b
4	A4	63	78.1129	62571.8	2610.57	1b
4	A4	64	78.405	60514.5	2607.27	1b
4	A4	65	78.6971	60577	2590.83	1b
4	A4	66	78.9892	59341.9	2566.53	1b
4	A4	67	79.2813	59635.9	2540.62	1b
4	A4	68	79.5734	58181.2	2515.47	1b
4	A4	69	79.8655	57340.1	2488.03	1b
4	A4	70	80.1576	56193.3	2453.88	1b
4	A4	71	80.4498	55898.1	2412.93	1b
4	A4	72	80.7419	55444.2	2371.13	1b
4	A4	73	81.034	54520.5	2336.41	1b
4	A4	74	81.3261	54187.1	2312.75	1b
4	A4	75	81.6182	52606.2	2298.65	1b
4	A4	76	81.9103	53124.7	2291.8	1b
4	A4	77	82.2024	51124.4	2296.3	1b
4	A4	78	82.4945	50531.1	2325.74	1b
4	A4	79	82.7866	51150.3	2398.21	1b
4	A4	80	83.0788	50210.9	2527.06	1b
4	A4	81	83.3709	49172.4	2715.83	1b
4	A4	82	83.663	47312.4	2926.82	1b
4	A4	83	83.9551	46653.8	3187.55	1b
4	A4	84	84.2472	46297.8	3555.53	1b
4	A4	85	84.5393	44137.1	4112.11	1b
4	A4	86	84.8314	43542.6	4962.97	1b
4	A4	87	85.1235	43432.2	6203.85	1b
4	A4	88	85.4157	40767.7	7868.5	1b
4	A4	89	85.7078	35961.1	9873.34	1b
4	A4	90	85.9999	29397.8	11983.5	1b
4	A4	91	86.292	17680.2	13830.4	1b
4	A4	92	86.5841	6767.88	14999.1	1b
4	A4	93	86.8762	-143.81	15165.5	1b
4	A4	94	87.1683	-1671.87	14227.7	1b
4	A4	95	87.4604	-2923.21	12358.9	1b
4	A4	96	87.7525	-3641.41	9947.8	1b
4	A4	97	88.0447	-3112.62	7455.4	1b
4	A4	98	88.3368	-2991.8	5260.98	1b
4	A4	99	88.6289	-3971.52	3569.93	1b
4	A4	100	88.921	-4015.36	2311.31	1b
4	A4	101	89.2131	-4594.63	1394.2	1b
4	A4	102	89.5052	-3944.16	851.667	1b
4	A4	103	89.7973	-4558.01	527.912	1b
4	A4	104	90.0894	-4732.9	317.832	1b
4	A4	105	90.3816	-4338.35	165.805	1b
4	A4	106	90.6737	-4295.4	48.7849	1b
4	A4	107	90.9658	-4211.67	-41.4531	1b
4	A4	108	91.2579	-4986.01	-109.385	1b
4	A4	109	91.55	-3961.73	-158.911	1b
4	A4	110	91.8421	-4863.48	-191.579	1b
4	A4	111	92.1342	-3834.18	-204.743	1b
4	A4	112	92.4263	-4025.42	-193.332	1b
4	A4	113	92.7185	-4483.6	-154.973	1b
4	A4	114	93.0106	-4243.21	-94.5083	1b
4	A4	115	93.3027	-4427.31	-23.9629	1b
4	A4	116	93.5948	-4891.37	42.3262	1b
4	A4	117	93.8869	-4295.3	93.9287	1b
4	A4	118	94.179	-4933.88	127.824	1b
4	A4	119	94.4711	-4816.64	147.684	1b
4	A4	120	94.7632	-4766.8	160.457	1b
5	A5	1	60.0026	93231.6	2988.43	1b
5	A5	2	60.2947	92898.2	3008.12	1b
5	A5	3	60.5868	91962.4	3052.63	1b
5	A5	4	60.8788	92190.4	3111.84	1b
5	A5	5	61.1709	90698.6	3167.25	1b
5	A5	6	61.463	89867	3200.31	1b
5	A5	7	61.7551	87970.1	3201.55	1b
5	A5	8	62.0472	87585.8	3174.41	1b
5	A5	9	62.3392	86292	3132.3	1b
5	A5	10	62.6313	85126.7	3091.03	1b
5	A5	11	62.9234	85375.9	3062.25	1b
5	A5	12	63.2155	83234.1	3050.78	1b
5	A5	13	63.5075	82535	3055.46	1b
5	A5	14	63.7996	82260.7	3070.93	1b
5	A5	15	64.0917	80300.5	3089.01	1b
5	A5	16	64.3838	80674.6	3100.55	1b
5	A5	17	64.6759	78635.2	3097.76	1b
5	A5	18	64.9679	77540.5	3076.45	1b
5	A5	19	65.26	76699.6	3036.59	1b
5	A5	20	65.5521	76531.9	2981.25	1b
5	A5	21	65.8442	74407.2	2915.27	1b
5	A5	22	66.1363	74170.2	2844.86	1b
5	A5	23	66.4283	72888.3	2777.47	1b
5	A5	24	66.7204	72395.4	2720.95	1b
5	A5	25	67.0125	71917.5	2681.73	1b
5	A5	26	67.3046	70327.8	2663.25	1b
5	A5	27	67.5966	69845.8	2665.3	1b
5	A5	28	67.8887	69798.2	2684.88	1b
5	A5	29	68.1808	68295.8	2717.5	1b
5	A5	30	68.4729	66461.2	2757.8	1b
5	A5	31	68.765	67373.7	2799.31	1b
5	A5	32	69.057	66341.8	2834.72	1b
5	A5	33	69.3491	64191.8	2857.5	1b
5	A5	34	69.6412	63559.9	2864.3	1b
5	A5	35	69.9333	62937.6	2855.48	1b
5	A5	36	70.2254	62505.1	2832.93	1b
5	A5	37	70.5174	61193.7	2797.7	1b
5	A5	38	70.8095	60132.7	2750.97	1b
5	A5	39	71.1016	59557.2	2697.83	1b
5	A5	40	71.3937	57897.9	2648.26	1b
5	A5	41	71.6857	58185.3	2611.68	1b
5	A5	42	71.9778	57952.2	2610.54	1b
5	A5	43	72.2699	56587.9	2643.8	1b
5	A5	44	72.562	54876.2	2689.23	1b
5	A5	45	72.8541	54989.4	2733.24	1b
5	A5	46	73.1461	54098.6	2763.11	1b
5	A5	47	73.4382	53036.1	2768.87	1b
5	A5	48	73.7303	51778.2	2747.37	1b
5	A5	49	74.0224	51066.6	2703.36	1b
5	A5	50	74.3145	50285.1	2647.71	1b
5	A5	51	74.6065	49890.6	2587.54	1b
5	A5	52	74.8986	48803.5	2552.38	1b
5	A5	53	75.1907	48493.3	2550.01	1b
5	A5	54	75.4828	47720.5	2576.14	1b
5	A5	55	75.7748	46443.2	2617.27	1b
5	A5	56	76.0669	45442.3	2656.05	1b
5	A5	57	76.359	45209.9	2673.21	1b
5	A5	58	76.6511	44990.4	2667.11	1b
5	A5	59	76.9432	42264.1	2629.88	1b
5	A5	60	77.2352	42077.8	2562.88	1b
5	A5	61	77.5273	42344.7	2484.12	1b
5	A5	62	77.8194	40913.3	2411.7	1b
5	A5	63	78.1115	40480.1	2357.7	1b
5	A5	64	78.4036	39354.3	2321.67	1b
5	A5	65	78.6956	39797.8	2291.63	1b
5	A5	66	78.9877	37779.2	2253.2	1b
5	A5	67	79.2798	36740.6	2201.13	1b
5	A5	68	79.5719	36941.9	2145.35	1b
5	A5	69	79.864	36430.8	2106.64	1b
5	A5	70	80.156	35949.4	2104.18	1b
5	A5	71	80.4481	35602.7	2143.14	1b
5	A5	72	80.7402	33398.4	2210.65	1b
5	A5	73	81.0323	34434.8	2282.54	1b
5	A5	74	81.3243	32830.5	2336.03	1b
5	A5	75	81.6164	31381.8	2361.04	1b
5	A5	76	81.9085	31309.1	2363.86	1b
5	A5	77	82.2006	30872.4	2361.54	1b
5	A5	78	82.4927	29772.7	2369.9	1b
5	A5	79	82.7847	30112	2393.48	1b
5	A5	80	83.0768	28352.6	2425.81	1b
5	A5	81	83.3689	27251.8	2463.51	1b
5	A5	82	83.661	26347.3	2527.78	1b
5	A5	83	83.953	26130.3	2674.67	1b
5	A5	84	84.2451	25839.9	2945.59	1b
5	A5	85	84.5372	24933.6	3454.94	1b
5	A5	86	84.8293	24606.2	4272	1b
5	A5	87	85.1214	23242.3	5412.49	1b
5	A5	88	85.4134	20539.2	6811.02	1b
5	A5	89	85.7055	16868.2	8308.04	1b
5	A5	90	85.9976	10482.2	9661.11	1b
5	A5	91	86.2897	2874.12	10589.9	1b
5	A5	92	86.5818	-3295.34	10853.3	1b
5	A5	93	86.8738	-5501.91	10335.9	1b
5	A5	94	87.1659	-7228.07	9103.11	1b
5	A5	95	87.458	-6263.9	7390.52	1b
5	A5	96	87.7501	-6466.55	5524.93	1b
5	A5	97	88.0422	-6058.02	3814.39	1b
5	A5	98	88.3342	-6732.64	2412.72	1b
5	A5	99	88.6263	-6138.18	1250.3	1b
5	A5	100	88.9184	-6341.39	551.499	1b
5	A5	101	89.2105	-6663.09	182.981	1b
5	A5	102	89.5025	-6943.29	3.77319	1b
5	A5	103	89.7946	-7107.81	-92.4011	1b
5	A5	104	90.0867	-6793.42	-162.22	1b
5	A5	105	90.3788	-6520.2	-220.186	1b
5	A5	106	90.6709	-5952.13	-258.879	1b
5	A5	107	90.9629	-7087.61	-269.992	1b
5	A5	108	91.255	-7167.6	-255.178	1b
5	A5	109	91.5471	-7125.34	-223.461	1b
5	A5	110	91.8392	-6149.1	-182.294	1b
5	A5	111	92.1313	-6814.7	-133.178	1b
5	A5	112	92.4233	-7023.11	-75.9858	1b
5	A5	113	92.7154	-7429.82	-15.8643	1b
5	A5	114	93.0075	-7383.1	36.1987	1b
5	A5	115	93.2996	-7707.06	70.822	1b
5	A5	116	93.5916	-7293.02	88.5095	1b
5	A5	117	93.8837	-7416.78	100.558	1b
5	A5	118	94.1758	-7809.42	121.565	1b
5	A5	119	94.4679	-7247.02	160.014	1b
5	A5	120	94.76	-8389.23	214.266	1b
6	A6	1	60.0026	96250.8	2974.27	1b
6	A6	2	60.2947	95377.3	2967.69	1b
6	A6	3	60.5868	94859.2	2981.12	1b
6	A6	4	60.8788	93636.8	3019.96	1b
6	A6	5	61.1709	94326.7	3079.95	1b
6	A6	6	61.463	92594.6	3147.03	1b
6	A6	7	61.7551	91384.2	3202.8	1b
6	A6	8	62.0472	90392.7	3233.17	1b
6	A6	9	62.3392	89303.6	3234.76	1b
6	A6	10	62.6313	87711.5	3215.34	1b
6	A6	11	62.9234	87221.3	3188.2	1b
6	A6	12	63.2155	85903.4	3164.36	1b
6	A6	13	63.5075	85658.6	3147.13	1b
6	A6	14	63.7996	84252.9	3132.3	1b
6	A6	15	64.0917	83093.6	3112.85	1b
6	A6	16	64.3838	82114.9	3084.71	1b
6	A6	17	64.6759	81086.1	3049.5	1b
6	A6	18	64.9679	80171.9	3012.92	1b
6	A6	19	65.26	78916.2	2980.67	1b
6	A6	20	65.5521	78983.5	2955.38	1b
6	A6	21	65.8442	77326.2	2936.87	1b
6	A6	22	66.1363	76138.3	2924.43	1b
6	A6	23	66.4283	75562	2918.21	1b
6	A6	24	66.7204	74693	2917.75	1b
6	A6	25	67.0125	73959.5	2919.07	1b
6	A6	26	67.3046	73073.9	2914.03	1b
6	A6	27	67.5966	72092.5	2893.99	1b
6	A6	28	67.8887	70503.8	2856.13	1b
6	A6	29	68.1808	69820.8	2807.43	1b
6	A6	30	68.4729	69101.2	2762.78	1b
6	A6	31	68.765	68866.7	2734.9	1b
6	A6	32	69.057	67550.7	2740.44	1b
6	A6	33	69.3491	66854.6	2770.79	1b
6	A6	34	69.6412	66400.7	2812.35	1b
6	A6	35	69.9333	65398	2849.73	1b
6	A6	36	70.2254	63231	2870.25	1b
6	A6	37	70.5174	63542	2869.97	1b
6	A6	38	70.8095	62025.7	2853.71	1b
6	A6	39	71.1016	61781.9	2831.02	1b
6	A6	40	71.3937	60459.6	2811.13	1b
6	A6	41	71.6857	59754.4	2799.55	1b
6	A6	42	71.9778	58816.7	2797.32	1b
6	A6	43	72.2699	58649	2802.1	1b
6	A6	44	72.562	56856.7	2809.84	1b
6	A6	45	72.8541	56099	2816.24	1b
6	A6	46	73.1461	55875.7	2817.09	1b
6	A6	47	73.4382	54214	2808.14	1b
6	A6	48	73.7303	54188	2785.37	1b
6	A6	49	74.0224	52729.6	2747.26	1b
6	A6	50	74.3145	51680.7	2674.21	1b
6	A6	51	74.6065	50728.6	2598.38	1b
6	A6	52	74.8986	50886	2541.77	1b
6	A6	53	75.1907	50310.6	2518.76	1b
6	A6	54	75.4828	49231.8	2529.53	1b
6	A6	55	75.7748	48083.5	2560.07	1b
6	A6	56	76.0669	47009.1	2590.01	1b
6	A6	57	76.359	47257	2602.3	1b
6	A6	58	76.6511	45623.4	2589.04	1b
6	A6	59	76.9432	45147.8	2552.54	1b
6	A6	60	77.2352	43736	2503.63	1b
6	A6	61	77.5273	43760.9	2458.44	1b
6	A6	62	77.8194	42948.3	2433.33	1b
6	A6	63	78.1115	42268.3	2438.35	1b
6	A6	64	78.4036	41355.6	2471.98	1b
6	A6	65	78.6956	40963.2	2520.26	1b
6	A6	66	78.9877	39542.7	2561.58	1b
6	A6	67	79.2798	39141.5	2575.28	1b
6	A6	68	79.5719	37693.1	2550.14	1b
6	A6	69	79.864	37291.4	2489.13	1b
6	A6	70	80.156	36673.6	2408.29	1b
6	A6	71	80.4481	36097.1	2330.27	1b
6	A6	72	80.7402	34956.1	2274.97	1b
6	A6	73	81.0323	35028.1	2250.85	1b
6	A6	74	81.3243	34600.8	2250.76	1b
6	A6	75	81.6164	32839.3	2254.35	1b
6	A6	76	81.9085	32483.8	2237.3	1b
6	A6	77	82.2006	31609.4	2183.68	1b
6	A6	78	82.4927	31422.8	2096.66	1b
6	A6	79	82.7847	29843.4	2002.2	1b
6	A6	80	83.0768	29974.3	1944.15	1b
6	A6	81	83.3689	29758.9	1972.75	1b
6	A6	82	83.661	29833.2	2132.99	1b
6	A6	83	83.953	28153.7	2460.34	1b
6	A6	84	84.2451	27522.2	2904.56	1b
6	A6	85	84.5372	26177.5	3409.3	1b
6	A6	86	84.8293	25780.8	4098.81	1b
6	A6	87	85.1214	24504.8	4989.67	1b
6	A6	88	85.4134	22573.2	6058.58	1b
6	A6	89	85.7055	18925.5	7213.6	1b
6	A6	90	85.9976	12880.4	8284.85	1b
6	A6	91	86.2897	5766.73	9052.15	1b
6	A6	92	86.5818	-1772.03	9310.04	1b
6	A6	93	86.8738	-2731.62	8946.78	1b
6	A6	94	87.1659	-3935.14	7997.41	1b
6	A6	95	87.458	-4656.12	6638.84	1b
6	A6	96	87.7501	-4363.37	5126.65	1b
6	A6	97	88.0422	-4176.7	3707.29	1b
6	A6	98	88.3342	-4768.61	2449.59	1b
6	A6	99	88.6263	-3633.52	1194.14	1b
6	A6	100	88.9184	-3747.86	403.797	1b
6	A6	101	89.2105	-4670.71	-25.6584	1b
6	A6	102	89.5025	-3906.82	-218.182	1b
6	A6	103	89.7946	-4356.39	-279.851	1b
6	A6	104	90.0867	-4244.39	-281.791	1b
6	A6	105	90.3788	-4260.07	-260.495	1b
6	A6	106	90.6709	-4079.72	-229.316	1b
6	A6	107	90.9629	-4078.09	-192.943	1b
6	A6	108	91.255	-4873.17	-156.96	1b
6	A6	109	91.5471	-4736.14	-128.696	1b
6	A6	110	91.8392	-4724.06	-112.152	1b
6	A6	111	92.1313	-4291.07	-104.16	1b
6	A6	112	92.4233	-4534.91	-97.0364	1b
6	A6	113	92.7154	-4877.62	-86.0916	1b
6	A6	114	93.0075	-5162.07	-74.8984	1b
6	A6	115	93.2996	-5487.05	-72.9531	1b
6	A6	116	93.5916	-4366.44	-87.5491	1b
6	A6	117	93.8837	-5668.56	-117.023	1b
6	A6	118	94.1758	-5164.76	-150.875	1b
6	A6	119	94.4679	-4400.51	-176.007	1b
6	A6	120	94.76	-5208.46	-183.871	1b
7	A7	1	60.0014	85064.7	2815.54	1b
7	A7	2	60.2938	84714	2819.97	1b
7	A7	3	60.5861	84524.8	2840.57	1b
7	A7	4	60.8785	83109.2	2873.8	1b
7	A7	5	61.1709	82965.6	2912.18	1b
7	A7	6	61.4632	81400.4	2945.8	1b
7	A7	7	61.7556	81014	2964.58	1b
7	A7	8	62.048	80049.5	2960.74	1b
7	A7	9	62.3403	78388.1	2931.42	1b
7	A7	10	62.6327	78367.8	2880.43	1b
7	A7	11	62.9251	76711	2818.3	1b
7	A7	12	63.2174	76371.7	2759.82	1b
7	A7	13	63.5098	74741.6	2719.25	1b
7	A7	14	63.8022	75330.2	2705.06	1b
7	A7	15	64.0945	73983.6	2716.02	1b
7	A7	16	64.3869	72401.2	2740.92	1b
7	A7	17	64.6793	72692.6	2762.12	1b
7	A7	18	64.9716	72035.1	2762.69	1b
7	A7	19	65.264	69056	2733.96	1b
7	A7	20	65.5564	70055.7	2680.06	1b
7	A7	21	65.8487	68262.3	2616.54	1b
7	A7	22	66.1411	67637.3	2563.07	1b
7	A7	23	66.4335	67596.6	2534.67	1b
7	A7	24	66.7258	66323.6	2536.19	1b
7	A7	25	67.0182	66007.8	2562.6	1b
7	A7	26	67.3106	64528	2603.64	1b
7	A7	27	67.6029	64260.2	2648.92	1b
7	A7	28	67.8953	63194.2	2690.15	1b
7	A7	29	68.1877	62291.4	2720.28	1b
7	A7	30	68.48	61644.3	2732.15	1b
7	A7	31	68.7724	60966.1	2719.27	1b
7	A7	32	69.0648	59165.6	2679.14	1b
7	A7	33	69.3571	59048	2616.53	1b
7	A7	34	69.6495	57637.9	2543.28	1b
7	A7	35	69.9419	57701.6	2473.99	1b
7	A7	36	70.2342	57047.9	2413.68	1b
7	A7	37	70.5266	55864.7	2372.58	1b
7	A7	38	70.819	54915.3	2359.64	1b
7	A7	39	71.1113	54799.9	2373.48	1b
7	A7	40	71.4037	54307.6	2412.27	1b
7	A7	41	71.6961	52980.8	2466.58	1b
7	A7	42	71.9884	52375	2524.51	1b
7	A7	43	72.2808	51712.7	2582.1	1b
7	A7	44	72.5732	51147.4	2625.37	1b
7	A7	45	72.8655	49788.1	2641.66	1b
7	A7	46	73.1579	48746.7	2625.18	1b
7	A7	47	73.4503	47677.5	2580.53	1b
7	A7	48	73.7426	48032.2	2521.07	1b
7	A7	49	74.035	46921.3	2462.53	1b
7	A7	50	74.3274	46103.5	2408	1b
7	A7	51	74.6197	45249.8	2367.85	1b
7	A7	52	74.9121	44988.5	2343.88	1b
7	A7	53	75.2045	43658.2	2331.54	1b
7	A7	54	75.4968	43304.4	2327.7	1b
7	A7	55	75.7892	43241.1	2329.82	1b
7	A7	56	76.0816	41534.8	2333.68	1b
7	A7	57	76.3739	40985.8	2332.87	1b
7	A7	58	76.6663	40633.4	2320.87	1b
7	A7	59	76.9587	40056.2	2294.48	1b
7	A7	60	77.251	38669.9	2256.31	1b
7	A7	61	77.5434	38284.6	2215.08	1b
7	A7	62	77.8358	37950.6	2182.53	1b
7	A7	63	78.1281	37142.2	2167.36	1b
7	A7	64	78.4205	36739.3	2168.9	1b
7	A7	65	78.7129	36381.5	2175.28	1b
7	A7	66	79.0052	33943.7	2168.95	1b
7	A7	67	79.2976	34741.6	2137.39	1b
7	A7	68	79.59	33608.6	2081.76	1b
7	A7	69	79.8823	33132.3	2017.53	1b
7	A7	70	80.1747	32890.8	1966.65	1b
7	A7	71	80.4671	32138.6	1946.87	1b
7	A7	72	80.7594	31452.8	1964.62	1b
7	A7	73	81.0518	31041.6	2013.96	1b
7	A7	74	81.3442	30117.5	2080.41	1b
7	A7	75	81.6365	29712	2146.63	1b
7	A7	76	81.9289	28973.1	2198.42	1b
7	A7	77	82.2213	27530	2230.17	1b
7	A7	78	82.5136	27460.3	2248.53	1b
7	A7	79	82.806	26889.6	2272.81	1b
7	A7	80	83.0984	26499.2	2332.19	1b
7	A7	81	83.3907	25155.7	2458.91	1b
7	A7	82	83.6831	24906.7	2651.69	1b
7	A7	83	83.9755	23566.2	2977.04	1b
7	A7	84	84.2678	23412.5	3487.33	1b
7	A7	85	84.5602	21733.1	4238.4	1b
7	A7	86	84.8526	20590.1	5271.95	1b
7	A7	87	85.1449	19186.8	6589.15	1b
7	A7	88	85.4373	15042	8123.03	1b
7	A7	89	85.7297	10343.2	9721.58	1b
7	A7	90	86.022	2993.83	11153.8	1b
7	A7	91	86.3144	-5158.5	12148.3	1b
7	A7	92	86.6068	-10815.6	12463.7	1b
7	A7	93	86.8991	-13494.8	11971.5	1b
7	A7	94	87.1915	-13699.3	10715.8	1b
7	A7	95	87.4839	-14082.8	8913.17	1b
7	A7	96	87.7762	-14078.2	6884.74	1b
7	A7	97	88.0686	-14594.6	4949.76	1b
7	A7	98	88.361	-14780	3333.9	1b
7	A7	99	88.6533	-14233.9	2046.04	1b
7	A7	100	88.9457	-14798.9	1017.03	1b
7	A7	101	89.2381	-14124.7	380.158	1b
7	A7	102	89.5304	-15231.4	9.2627	1b
7	A7	103	89.8228	-14661.8	-200.508	1b
7	A7	104	90.1152	-14279.3	-317.162	1b
7	A7	105	90.4075	-14635.7	-374.987	1b
7	A7	106	90.6999	-13911.6	-388.321	1b
7	A7	107	90.9922	-14946.1	-367.159	1b
7	A7	108	91.2846	-15380.3	-325.897	1b
7	A7	109	91.577	-14539.9	-281.351	1b
7	A7	110	91.8694	-14472.3	-244.703	1b
7	A7	111	92.1617	-14652.7	-216.782	1b
7	A7	112	92.4541	-15358.8	-191.899	1b
7	A7	113	92.7465	-14848.6	-166.26	1b
7	A7	114	93.0388	-15236.3	-142.436	1b
7	A7	115	93.3312	-15570.6	-125.971	1b
7	A7	116	93.6236	-14934.8	-118.34	1b
7	A7	117	93.9159	-15110	-113.738	1b
7	A7	118	94.2083	-15121.4	-102.805	1b
7	A7	119	94.5007	-15028.4	-79.6409	1b
7	A7	120	94.793	-16311.9	-45.8044	1b
8	A8	1	60.0014	15114.3	1482.43	1b
8	A8	2	60.2938	14427.6	1447.38	1b
8	A8	3	60.5861	13983.2	1447.04	1b
8	A8	4	60.8785	14352.2	1494.58	1b
8	A8	5	61.1709	14346.8	1582.99	1b
8	A8	6	61.4632	14333.1	1684.99	1b
8	A8	7	61.7556	12933.5	1765.72	1b
8	A8	8	62.048	12927.7	1800.39	1b
8	A8	9	62.3403	11887.4	1785.05	1b
8	A8	10	62.6327	11728.3	1734.46	1b
8	A8	11	62.9251	11495.2	1670.75	1b
8	A8	12	63.2174	11455.1	1611.91	1b
8	A8	13	63.5098	10241.4	1567.04	1b
8	A8	14	63.8022	10793.8	1538.06	1b
8	A8	15	64.0945	9748.96	1523.51	1b
8	A8	16	64.3869	9785.21	1519.6	1b
8	A8	17	64.6793	9232.83	1518.61	1b
8	A8	18	64.9716	9087.8	1508.11	1b
8	A8	19	65.264	8748.58	1475.41	1b
8	A8	20	65.5564	8295.08	1416.74	1b
8	A8	21	65.8487	7362.55	1345.07	1b
8	A8	22	66.1411	7277.9	1287.82	1b
8	A8	23	66.4335	6950.1	1271.95	1b
8	A8	24	66.7258	7914.52	1304.3	1b
8	A8	25	67.0182	7086.32	1361.91	1b
8	A8	26	67.3106	6495.95	1401.39	1b
8	A8	27	67.6029	5594.6	1383.17	1b
8	A8	28	67.8953	5053.4	1294.88	1b
8	A8	29	68.1877	5436.54	1159.08	1b
8	A8	30	68.48	4584.48	1021.49	1b
8	A8	31	68.7724	5216.32	927.715	1b
8	A8	32	69.0648	4458.4	901.624	1b
8	A8	33	69.3571	5338.6	935.867	1b
8	A8	34	69.6495	4254.22	997.966	1b
8	A8	35	69.9419	3859.17	1047.85	1b
8	A8	36	70.2342	3313.54	1057.4	1b
8	A8	37	70.5266	3403.07	1021.95	1b
8	A8	38	70.819	3112.02	958.553	1b
8	A8	39	71.1113	2709.63	893.298	1b
8	A8	40	71.4037	3103.36	845.836	1b
8	A8	41	71.6961	2750.21	819.631	1b
8	A8	42	71.9884	2525.87	802.759	1b
8	A8	43	72.2808	1815.55	777.873	1b
8	A8	44	72.5732	2052.02	735.064	1b
8	A8	45	72.8655	1557.27	679.759	1b
8	A8	46	73.1579	1527.74	630.798	1b
8	A8	47	73.4503	1562.95	609.828	1b
8	A8	48	73.7426	1957.42	628.646	1b
8	A8	49	74.035	1475.45	682.263	1b
8	A8	50	74.3274	594.716	751.151	1b
8	A8	51	74.6197	485.962	809.777	1b
8	A8	52	74.9121	1532.39	835.413	1b
8	A8	53	75.2045	-370.973	813.773	1b
8	A8	54	75.4968	70.344	742.386	1b
8	A8	55	75.7892	14.3918	633.415	1b
8	A8	56	76.0816	-537.311	476.958	1b
8	A8	57	76.3739	-720.902	309.298	1b
8	A8	58	76.6663	558.294	240.283	1b
8	A8	59	76.9587	393.948	284.69	1b
8	A8	60	77.251	-755.54	409.062	1b
8	A8	61	77.5434	-718.852	550.904	1b
8	A8	62	77.8358	-1361.16	614.096	1b
8	A8	63	78.1281	-1155.1	640.925	1b
8	A8	64	78.4205	-967.847	643.794	1b
8	A8	65	78.7129	-692.774	634.275	1b
8	A8	66	79.0052	-1863.03	612.987	1b
8	A8	67	79.2976	-1865.23	568.054	1b
8	A8	68	79.59	-2024.26	429.413	1b
8	A8	69	79.8823	-2497.41	226.937	1b
8	A8	70	80.1747	-1597.35	6.6123	1b
8	A8	71	80.4671	-1867.26	-170.853	1b
8	A8	72	80.7594	-1829.81	-253.402	1b
8	A8	73	81.0518	-2059.71	-220.83	1b
8	A8	74	81.3442	-1697.16	-91.213	1b
8	A8	75	81.6365	-2177.9	89.2033	1b
8	A8	76	81.9289	-2051.1	265.083	1b
8	A8	77	82.2213	-3218.44	390.809	1b
8	A8	78	82.5136	-2543.39	441.56	1b
8	A8	79	82.806	-2638.6	413.476	1b
8	A8	80	83.0984	-2669.57	316.463	1b
8	A8	81	83.3907	-3416.88	168.197	1b
8	A8	82	83.6831	-3364.51	-4.97882	1b
8	A8	83	83.9755	-3112.56	-164.338	1b
8	A8	84	84.2678	-2778.04	-263.027	1b
8	A8	85	84.5602	-2811.42	-263.508	1b
8	A8	86	84.8526	-2572.91	-159.579	1b
8	A8	87	85.1449	-3816.34	13.6884	1b
8	A8	88	85.4373	-3406	192.158	1b
8	A8	89	85.7297	-3537.04	311.239	1b
8	A8	90	86.022	-4124.27	334.268	1b
8	A8	91	86.3144	-3998.85	265.432	1b
8	A8	92	86.6068	-3777.36	142.331	1b
8	A8	93	86.8991	-3605.08	14.3536	1b
8	A8	94	87.1915	-4003.56	-80.6053	1b
8	A8	95	87.4839	-4570.88	-128.893	1b
8	A8	96	87.7762	-3930.11	-138.347	1b
8	A8	97	88.0686	-4108.5	-125.708	1b
8	A8	98	88.361	-3960.91	-105.563	1b
8	A8	99	88.6533	-4965.78	-88.0115	1b
8	A8	100	88.9457	-4036.77	-82.3552	1b
8	A8	101	89.2381	-4628.05	-98.9091	1b
8	A8	102	89.5304	-4557.35	-144.497	1b
8	A8	103	89.8228	-4991.08	-214.41	1b
8	A8	104	90.1152	-4140.48	-287.71	1b
8	A8	105	90.4075	-4653.83	-331.94	1b
8	A8	106	90.6999	-4320.2	-318.369	1b
8	A8	107	90.9922	-4353.24	-241.355	1b
8	A8	108	91.2846	-5453.67	-129.126	1b
8	A8	109	91.577	-5348.12	-34.8769	1b
8	A8	110	91.8694	-4948.96	-9.35791	1b
8	A8	111	92.1617	-5023.25	-71.0921	1b
8	A8	112	92.4541	-5199.8	-194.749	1b
8	A8	113	92.7465	-4561.68	-326.327	1b
8	A8	114	93.0388	-5029.13	-414.693	1b
8	A8	115	93.3312	-5416.7	-438.242	1b
8	A8	116	93.6236	-5047.96	-410.68	1b
8	A8	117	93.9159	-5423.91	-365.77	1b
8	A8	118	94.2083	-5245.9	-334.315	1b
8	A8	119	94.5007	-5349.56	-329.007	1b
8	A8	120	94.793	-4996.58	-344.15	1b
9	A9	1	60.0023	118287	3214.55	1b
9	A9	2	60.2947	117381	3208.46	1b
9	A9	3	60.587	116790	3213.84	1b
9	A9	4	60.8794	116423	3231.1	1b
9	A9	5	61.1717	114780	3257.66	1b
9	A9	6	61.4641	114654	3288.12	1b
9	A9	7	61.7565	112890	3315.25	1b
9	A9	8	62.0488	112253	3331.84	1b
9	A9	9	62.3412	111292	3332.67	1b
9	A9	10	62.6336	109803	3316.4	1b
9	A9	11	62.9259	109487	3286.14	1b
9	A9	12	63.2183	106973	3248.45	1b
9	A9	13	63.5106	107848	3211.16	1b
9	A9	14	63.803	106213	3181.62	1b
9	A9	15	64.0954	104731	3165.7	1b
9	A9	16	64.3877	104405	3167.52	1b
9	A9	17	64.6801	103186	3188.43	1b
9	A9	18	64.9724	102747	3225.76	1b
9	A9	19	65.2648	101200	3272.63	1b
9	A9	20	65.5572	100749	3319.41	1b
9	A9	21	65.8495	98767	3356.37	1b
9	A9	22	66.1419	98313.4	3375.75	1b
9	A9	23	66.4342	97615.5	3372.73	1b
9	A9	24	66.7266	95520.7	3345.63	1b
9	A9	25	67.019	95181.4	3295.98	1b
9	A9	26	67.3113	93823.3	3227.96	1b
9	A9	27	67.6037	92951.6	3147.41	1b
9	A9	28	67.8961	92241.9	3060.92	1b
9	A9	29	68.1884	91448	2976.26	1b
9	A9	30	68.4808	89570.3	2878.49	1b
9	A9	31	68.7731	89843.4	2808.65	1b
9	A9	32	69.0655	88852	2786.19	1b
9	A9	33	69.3579	87895.3	2814.39	1b
9	A9	34	69.6502	87843.7	2879.95	1b
9	A9	35	69.9426	86141.4	2955.33	1b
9	A9	36	70.235	85195.6	2996.43	1b
9	A9	37	70.5273	84386.4	3007.56	1b
9	A9	38	70.8197	82665	2992.77	1b
9	A9	39	71.112	82882.1	2966.89	1b
9	A9	40	71.4044	81640.8	2942.97	1b
9	A9	41	71.6968	81182.8	2946.26	1b
9	A9	42	71.9891	80426.5	2973.46	1b
9	A9	43	72.2815	79356.5	3004.48	1b
9	A9	44	72.5738	77135.1	3030.07	1b
9	A9	45	72.8662	77523.2	3040.19	1b
9	A9	46	73.1586	77144.5	3032.13	1b
9	A9	47	73.4509	74812.4	3009.56	1b
9	A9	48	73.7433	74356.8	2980.13	1b
9	A9	49	74.0357	73266.5	2948.73	1b
9	A9	50	74.328	73845.2	2924.11	1b
9	A9	51	74.6204	71831	2915.74	1b
9	A9	52	74.9127	71185	2915.28	1b
9	A9	53	75.2051	70188.7	2906.8	1b
9	A9	54	75.4975	69550.1	2876.45	1b
9	A9	55	75.7898	68100.4	2822.63	1b
9	A9	56	76.0822	67803.1	2760.15	1b
9	A9	57	76.3745	66475.5	2714.37	1b
9	A9	58	76.6669	66800.3	2707.78	1b
9	A9	59	76.9593	66495.2	2746.9	1b
9	A9	60	77.2516	64445.7	2818.44	1b
9	A9	61	77.544	62662.6	2897.79	1b
9	A9	62	77.8363	63331	2963.72	1b
9	A9	63	78.1287	62063.2	2996.18	1b
9	A9	64	78.4211	60807.6	3019.45	1b
9	A9	65	78.7134	60358.1	3042.5	1b
9	A9	66	79.0058	58628.5	3070.79	1b
9	A9	67	79.2982	58926	3101.77	1b
9	A9	68	79.5905	57658.4	3124.75	1b
9	A9	69	79.8829	56143.3	3125.57	1b
9	A9	70	80.1752	54462.7	3094.31	1b
9	A9	71	80.4676	54438.4	3031.99	1b
9	A9	72	80.76	53685.2	2946.33	1b
9	A9	73	81.0523	53816.5	2831.66	1b
9	A9	74	81.3447	51826.4	2736.68	1b
9	A9	75	81.6371	50627.7	2669.3	1b
9	A9	76	81.9294	51230.6	2627.79	1b
9	A9	77	82.2218	49915.6	2608.83	1b
9	A9	78	82.5141	48939.6	2614.86	1b
9	A9	79	82.8065	48427.7	2658.21	1b
9	A9	80	83.0989	47089.2	2763.86	1b
9	A9	81	83.3912	47679.3	2970.59	1b
9	A9	82	83.6836	45447.1	3237.54	1b
9	A9	83	83.9759	45050.5	3686.38	1b
9	A9	84	84.2683	43863.8	4394.38	1b
9	A9	85	84.5607	42573.5	5436.83	1b
9	A9	86	84.853	40843.5	6855.43	1b
9	A9	87	85.1454	38757.3	8616.39	1b
9	A9	88	85.4378	32811	10575	1b
9	A9	89	85.7301	24793	12469.6	1b
9	A9	90	86.0225	13449.9	13961	1b
9	A9	91	86.3148	3598.31	14718.1	1b
9	A9	92	86.6072	-984.433	14523.3	1b
9	A9	93	86.8996	-2401.29	13357	1b
9	A9	94	87.1919	-2452.78	11417	1b
9	A9	95	87.4843	-2645.52	9060.2	1b
9	A9	96	87.7766	-2945.23	6686.35	1b
9	A9	97	88.069	-2411.3	4619.69	1b
9	A9	98	88.3614	-2843.52	3038.06	1b
9	A9	99	88.6537	-2754.91	1555.97	1b
9	A9	100	88.9461	-2139.1	656.927	1b
9	A9	101	89.2384	-2824.64	195.432	1b
9	A9	102	89.5308	-3509.86	-3.3291	1b
9	A9	103	89.8232	-3277.05	-74.554	1b
9	A9	104	90.1155	-3125.4	-101.552	1b
9	A9	105	90.4079	-2304.74	-121.765	1b
9	A9	106	90.7003	-3487.73	-143.783	1b
9	A9	107	90.9926	-4148.11	-165.885	1b
9	A9	108	91.285	-3103.55	-186.597	1b
9	A9	109	91.5773	-3287.87	-204.69	1b
9	A9	110	91.8697	-3093.98	-215.423	1b
9	A9	111	92.1621	-3154.23	-211.707	1b
9	A9	112	92.4544	-4277.95	-190.879	1b
9	A9	113	92.7468	-3580.45	-159.673	1b
9	A9	114	93.0392	-3703.13	-131.105	1b
9	A9	115	93.3315	-3890.38	-115.638	1b
9	A9	116	93.6239	-3849.49	-114.641	1b
9	A9	117	93.9162	-3959.3	-121.208	1b
9	A9	118	94.2086	-4208.79	-126.16	1b
9	A9	119	94.501	-4220.84	-123.568	1b
9	A9	120	94.7933	-3701.69	-112.405	1b
10	A10	1	60.0023	104124	2958.73	1b
10	A10	2	60.2947	103842	2985.84	1b
10	A10	3	60.587	103453	3013.6	1b
10	A10	4	60.8794	101688	3035.67	1b
10	A10	5	61.1717	100710	3048.74	1b
10	A10	6	61.4641	100624	3052.64	1b
10	A10	7	61.7565	99054.3	3049.38	1b
10	A10	8	62.0488	98599.7	3042.31	1b
10	A10	9	62.3412	96716.2	3035.73	1b
10	A10	10	62.6336	96251.6	3033.45	1b
10	A10	11	62.9259	95547.6	3036.4	1b
10	A10	12	63.2183	94672.8	3041.11	1b
10	A10	13	63.5106	93350.3	3041.61	1b
10	A10	14	63.803	92415.1	3033.63	1b
10	A10	15	64.0954	91412	3017.87	1b
10	A10	16	64.3877	90334.7	2999.28	1b
10	A10	17	64.6801	89397.6	2982.67	1b
10	A10	18	64.9724	89389.4	2968.48	1b
10	A10	19	65.2648	87169.6	2952.15	1b
10	A10	20	65.5572	86715.4	2927.45	1b
10	A10	21	65.8495	85918.6	2891.2	1b
10	A10	22	66.1419	84283.3	2846.01	1b
10	A10	23	66.4342	84280.7	2799.58	1b
10	A10	24	66.7266	82904.9	2761.22	1b
10	A10	25	67.019	81638.7	2737.42	1b
10	A10	26	67.3113	82271.6	2729.16	1b
10	A10	27	67.6037	80222.7	2732.56	1b
10	A10	28	67.8961	79553	2742.58	1b
10	A10	29	68.1884	78637.4	2756.98	1b
10	A10	30	68.4808	77581.4	2776.83	1b
10	A10	31	68.7731	77162.5	2802.67	1b
10	A10	32	69.0655	76528	2829.79	1b
10	A10	33	69.3579	75020.1	2847.98	1b
10	A10	34	69.6502	74131.2	2847.08	1b
10	A10	35	69.9426	72973.9	2824.9	1b
10	A10	36	70.235	71777.9	2789.8	1b
10	A10	37	70.5273	72057.5	2754.98	1b
10	A10	38	70.8197	70572.9	2727.89	1b
10	A10	39	71.112	70551.7	2703.44	1b
10	A10	40	71.4044	68522.4	2663.99	1b
10	A10	41	71.6968	67708.5	2596.74	1b
10	A10	42	71.9891	67190.6	2506.84	1b
10	A10	43	72.2815	65973.9	2416.61	1b
10	A10	44	72.5738	66043.1	2355.97	1b
10	A10	45	72.8662	66171.9	2345.71	1b
10	A10	46	73.1586	64293.1	2387.52	1b
10	A10	47	73.4509	63370.9	2466.76	1b
10	A10	48	73.7433	62567.3	2563.41	1b
10	A10	49	74.0357	61807	2661.09	1b
10	A10	50	74.328	62282.6	2740.81	1b
10	A10	51	74.6204	59372.8	2796.22	1b
10	A10	52	74.9127	59677.4	2818.7	1b
10	A10	53	75.2051	57645.1	2798.58	1b
10	A10	54	75.4975	57202.6	2735.46	1b
10	A10	55	75.7898	56725.2	2634.03	1b
10	A10	56	76.0822	55618.4	2514.08	1b
10	A10	57	76.3745	55278.9	2406.07	1b
10	A10	58	76.6669	54350.8	2327.78	1b
10	A10	59	76.9593	53567.1	2286.6	1b
10	A10	60	77.2516	53693.5	2279.68	1b
10	A10	61	77.544	51808.6	2296.64	1b
10	A10	62	77.8363	52110.3	2323.88	1b
10	A10	63	78.1287	50114.3	2349.11	1b
10	A10	64	78.4211	50105.4	2364.76	1b
10	A10	65	78.7134	49647.4	2368.7	1b
10	A10	66	79.0058	48122.6	2362.58	1b
10	A10	67	79.2982	47495.3	2349.27	1b
10	A10	68	79.5905	47427.4	2331.06	1b
10	A10	69	79.8829	46039.6	2309.21	1b
10	A10	70	80.1752	45655.4	2284.69	1b
10	A10	71	80.4676	44653.1	2259.1	1b
10	A10	72	80.76	43869.4	2235.53	1b
10	A10	73	81.0523	44336.4	2218.59	1b
10	A10	74	81.3447	42033.4	2213.69	1b
10	A10	75	81.6371	41870.6	2225.68	1b
10	A10	76	81.9294	42193.6	2257.53	1b
10	A10	77	82.2218	40325.6	2310.34	1b
10	A10	78	82.5141	40151.8	2386.01	1b
10	A10	79	82.8065	38594.7	2493.14	1b
10	A10	80	83.0989	38053.2	2653.85	1b
10	A10	81	83.3912	38282.7	2881.7	1b
10	A10	82	83.6836	36619.9	3237.42	1b
10	A10	83	83.9759	34921.4	3785.32	1b
10	A10	84	84.2683	34823.6	4582.47	1b
10	A10	85	84.5607	32841.8	5663.56	1b
10	A10	86	84.853	30617.1	7013.66	1b
10	A10	87	85.1454	27764.9	8541.53	1b
10	A10	88	85.4378	22568	10068.8	1b
10	A10	89	85.7301	15154.9	11350	1b
10	A10	90	86.0225	8120.94	12125.9	1b
10	A10	91	86.3148	1446.46	12198.2	1b
10	A10	92	86.6072	-499.891	11497	1b
10	A10	93	86.8996	-896.673	10113.6	1b
10	A10	94	87.1919	-1263	8279.87	1b
10	A10	95	87.4843	-1269.3	6299.76	1b
10	A10	96	87.7766	-1367.56	4459.05	1b
10	A10	97	88.069	-1546.53	2952.26	1b
10	A10	98	88.3614	-1554.37	1736.03	1b
10	A10	99	88.6537	-1170.15	914.313	1b
10	A10	100	88.9461	-2191.45	421.685	1b
10	A10	101	89.2384	-1664.98	141.918	1b
10	A10	102	89.5308	-2274.44	-18.1113	1b
10	A10	103	89.8232	-1238.83	-113.247	1b
10	A10	104	90.1155	-1608.41	-164.636	1b
10	A10	105	90.4079	-1454.13	-176.398	1b
10	A10	106	90.7003	-2003.63	-153.594	1b
10	A10	107	90.9926	-2584.58	-111.282	1b
10	A10	108	91.285	-1797.7	-70.7363	1b
10	A10	109	91.5773	-2385.12	-48.0532	1b
10	A10	110	91.8697	-2030.74	-45.4651	1b
10	A10	111	92.1621	-1825.44	-52.4495	1b
10	A10	112	92.4544	-2905.62	-55.3696	1b
10	A10	113	92.7468	-1862.24	-48.1003	1b
10	A10	114	93.0392	-2483.14	-36.3047	1b
10	A10	115	93.3315	-3494.55	-33.1362	1b
10	A10	116	93.6239	-2468.23	-49.8169	1b
10	A10	117	93.9162	-2236.18	-87.4556	1b
10	A10	118	94.2086	-2559.09	-135.523	1b
10	A10	119	94.501	-2191.58	-177.977	1b
10	A10	120	94.7933	-2889.87	-202.661	1b
14	B2	1	60.0021	109305	2724.21	1b
14	B2	2	60.2943	108563	2796.21	1b
14	B2	3	60.5865	108226	2861.44	1b
14	B2	4	60.8788	107265	2920.58	1b
14	B2	5	61.171	106400	2977.87	1b
14	B2	6	61.4632	105971	3029.62	1b
14	B2	7	61.7554	104029	3074.94	1b
14	B2	8	62.0476	103526	3115.96	1b
14	B2	9	62.3399	102681	3156	1b
14	B2	10	62.6321	101742	3197.08	1b
14	B2	11	62.9243	100495	3238.36	1b
14	B2	12	63.2165	99538.7	3276.22	1b
14	B2	13	63.5088	98644.1	3305.82	1b
14	B2	14	63.801	97239.3	3322.75	1b
14	B2	15	64.0932	96683	3324.22	1b
14	B2	16	64.3854	94789.9	3309.26	1b
14	B2	17	64.6776	94090.5	3278.34	1b
14	B2	18	64.9699	93627.1	3233.15	1b
14	B2	19	65.2621	91450.9	3176.84	1b
14	B2	20	65.5543	91166.9	3114.71	1b
14	B2	21	65.8465	89729.3	3053.9	1b
14	B2	22	66.1387	89308.3	3001.97	1b
14	B2	23	66.431	88064.2	2964.6	1b
14	B2	24	66.7232	87747.1	2943.97	1b
14	B2	25	67.0154	85952.5	2938.38	1b
14	B2	26	67.3076	85806.2	2943.01	1b
14	B2	27	67.5998	84747.3	2951.49	1b
14	B2	28	67.8921	83898.6	2958.01	1b
14	B2	29	68.1843	82410.7	2959.72	1b
14	B2	30	68.4765	81871.8	2957.84	1b
14	B2	31	68.7687	80749	2956.25	1b
14	B2	32	69.061	80126.9	2957.88	1b
14	B2	33	69.3532	79674.7	2961.66	1b
14	B2	34	69.6454	77724.6	2962.52	1b
14	B2	35	69.9376	77276	2955.09	1b
14	B2	36	70.2298	76342.8	2938.02	1b
14	B2	37	70.5221	74988.1	2915.52	1b
14	B2	38	70.8143	74457.1	2894.68	1b
14	B2	39	71.1065	74520.6	2880.87	1b
14	B2	40	71.3987	72314.7	2874.65	1b
14	B2	41	71.6909	72284.7	2872.3	1b
14	B2	42	71.9832	70388	2868.73	1b
14	B2	43	72.2754	70765.3	2860.26	1b
14	B2	44	72.5676	69282.2	2845.64	1b
14	B2	45	72.8598	68345.4	2825.95	1b
14	B2	46	73.152	67286.6	2794.92	1b
14	B2	47	73.4443	66791.1	2767.62	1b
14	B2	48	73.7365	66436	2751.24	1b
14	B2	49	74.0287	64749	2749.12	1b
14	B2	50	74.3209	64328.3	2757.78	1b
14	B2	51	74.6132	63957.1	2766.62	1b
14	B2	52	74.9054	62615	2762.07	1b
14	B2	53	75.1976	61198.1	2734.7	1b
14	B2	54	75.4898	60849.8	2685.27	1b
14	B2	55	75.782	60234.4	2625.79	1b
14	B2	56	76.0743	59025.7	2574.11	1b
14	B2	57	76.3665	59579.6	2545.55	1b
14	B2	58	76.6587	57561.9	2547.31	1b
14	B2	59	76.9509	57215.4	2578.46	1b
14	B2	60	77.2431	56109.5	2633.15	1b
14	B2	61	77.5354	55734.9	2702.61	1b
14	B2	62	77.8276	55237.4	2773.93	1b
14	B2	63	78.1198	54009.5	2828.18	1b
14	B2	64	78.412	52303.3	2843.03	1b
14	B2	65	78.7042	51494.3	2827.04	1b
14	B2	66	78.9965	51288.8	2763.07	1b
14	B2	67	79.2887	50303.2	2671.39	1b
14	B2	68	79.5809	50033.5	2570.62	1b
14	B2	69	79.8731	48720.4	2474.24	1b
14	B2	70	80.1653	47792.8	2390.35	1b
14	B2	71	80.4576	47477.6	2326.01	1b
14	B2	72	80.7498	46740.4	2289.91	1b
14	B2	73	81.042	47089.3	2289.34	1b
14	B2	74	81.3342	45084	2322.98	1b
14	B2	75	81.6264	45056.9	2376.69	1b
14	B2	76	81.9187	44016	2426.93	1b
14	B2	77	82.2109	43388.1	2452.07	1b
14	B2	78	82.5031	41756.5	2446.18	1b
14	B2	79	82.7953	41504	2428.52	1b
14	B2	80	83.0876	41020.5	2444.01	1b
14	B2	81	83.3798	40915.6	2554.65	1b
14	B2	82	83.672	40121.4	2827.13	1b
14	B2	83	83.9642	38812.9	3173.8	1b
14	B2	84	84.2564	38204	3721.04	1b
14	B2	85	84.5487	35816.1	4506.77	1b
14	B2	86	84.8409	35491.5	5551.58	1b
14	B2	87	85.1331	33517.7	6833.2	1b
14	B2	88	85.4253	29734.3	8256.78	1b
14	B2	89	85.7175	22892.8	9641	1b
14	B2	90	86.0098	13824.7	10739.5	1b
14	B2	91	86.302	3898.75	11302.9	1b
14	B2	92	86.5942	1020.81	11163.2	1b
14	B2	93	86.8864	-827.335	10302.3	1b
14	B2	94	87.1786	-392.909	8869.79	1b
14	B2	95	87.4709	-1816.51	7133.93	1b
14	B2	96	87.7631	-1256.01	5390.58	1b
14	B2	97	88.0553	-1266.12	3873.01	1b
14	B2	98	88.3475	-1804.35	2647.92	1b
14	B2	99	88.6398	-1632.49	1475.44	1b
14	B2	100	88.932	-1089.82	738.629	1b
14	B2	101	89.2242	-2414.12	315.619	1b
14	B2	102	89.5164	-1078.34	93.7	1b
14	B2	103	89.8086	-1468.22	-11.4019	1b
14	B2	104	90.1009	-2115.43	-55.7026	1b
14	B2	105	90.3931	-1787.13	-74.2571	1b
14	B2	106	90.6853	-1692	-87.0969	1b
14	B2	107	90.9775	-2115.43	-102.007	1b
14	B2	108	91.2697	-1347.96	-116.802	1b
14	B2	109	91.562	-2252.13	-123.854	1b
14	B2	110	91.8542	-1143.43	-116.589	1b
14	B2	111	92.1464	-2446.2	-94.9648	1b
14	B2	112	92.4386	-1696.54	-66.7188	1b
14	B2	113	92.7309	-2254.08	-43.5618	1b
14	B2	114	93.0231	-2363	-34.5508	1b
14	B2	115	93.3153	-2040.45	-40.7249	1b
14	B2	116	93.6075	-1736.87	-54.5256	1b
14	B2	117	93.8997	-2435.74	-64.4832	1b
14	B2	118	94.192	-2209.19	-62.0166	1b
14	B2	119	94.4842	-1555.15	-45.7271	1b
14	B2	120	94.7764	-2783.78	-20.665	1b
15	B3	1	60.0019	129306	3379.7	1b
15	B3	2	60.294	128538	3451.97	1b
15	B3	3	60.5861	127693	3519.59	1b
15	B3	4	60.8782	126764	3568.98	1b
15	B3	5	61.1703	125600	3592.83	1b
15	B3	6	61.4625	124169	3594.67	1b
15	B3	7	61.7546	123188	3587.87	1b
15	B3	8	62.0467	121541	3589.25	1b
15	B3	9	62.3388	121886	3610.7	1b
15	B3	10	62.6309	119822	3653.69	1b
15	B3	11	62.923	118509	3709.77	1b
15	B3	12	63.2151	118495	3765.31	1b
15	B3	13	63.5072	116276	3807.36	1b
15	B3	14	63.7994	114730	3826.54	1b
15	B3	15	64.0915	114391	3817.24	1b
15	B3	16	64.3836	113055	3777.44	1b
15	B3	17	64.6757	111542	3710.5	1b
15	B3	18	64.9678	110123	3627.46	1b
15	B3	19	65.2599	108818	3546.22	1b
15	B3	20	65.552	108095	3485.04	1b
15	B3	21	65.8441	107478	3453.43	1b
15	B3	22	66.1363	106420	3446.89	1b
15	B3	23	66.4284	104815	3450	1b
15	B3	24	66.7205	103802	3446.73	1b
15	B3	25	67.0126	102984	3431.1	1b
15	B3	26	67.3047	101246	3411.58	1b
15	B3	27	67.5968	100199	3405.2	1b
15	B3	28	67.8889	100322	3424.83	1b
15	B3	29	68.181	98237.9	3466.65	1b
15	B3	30	68.4732	98565.4	3507.01	1b
15	B3	31	68.7653	96008.5	3512.32	1b
15	B3	32	69.0574	95050.6	3458.05	1b
15	B3	33	69.3495	93070.1	3345.25	1b
15	B3	34	69.6416	92426.7	3204.1	1b
15	B3	35	69.9337	92346.9	3073.61	1b
15	B3	36	70.2258	91706.9	3004.01	1b
15	B3	37	70.5179	89888.7	3025.86	1b
15	B3	38	70.8101	90255.4	3127.66	1b
15	B3	39	71.1022	88588.3	3255.7	1b
15	B3	40	71.3943	87726.2	3374.9	1b
15	B3	41	71.6864	86070.5	3450.7	1b
15	B3	42	71.9785	84296.7	3466.73	1b
15	B3	43	72.2706	84079.2	3429.31	1b
15	B3	44	72.5627	82767.4	3359.75	1b
15	B3	45	72.8548	81898.9	3281.13	1b
15	B3	46	73.1469	81318.2	3207.36	1b
15	B3	47	73.4391	79780.5	3140.2	1b
15	B3	48	73.7312	78864.4	3067.3	1b
15	B3	49	74.0233	77943.1	2995.26	1b
15	B3	50	74.3154	76953	2930.55	1b
15	B3	51	74.6075	76338.1	2886.19	1b
15	B3	52	74.8996	75880.4	2874.65	1b
15	B3	53	75.1917	74751.2	2900.69	1b
15	B3	54	75.4838	73304.1	2958.41	1b
15	B3	55	75.776	73058.5	3032.44	1b
15	B3	56	76.0681	71804.5	3102.02	1b
15	B3	57	76.3602	71440.4	3145.74	1b
15	B3	58	76.6523	68867.7	3149.45	1b
15	B3	59	76.9444	68180.6	3111.48	1b
15	B3	60	77.2365	68771.4	3039.58	1b
15	B3	61	77.5286	66224	2954.75	1b
15	B3	62	77.8207	66207	2879.19	1b
15	B3	63	78.1129	65236.3	2829.55	1b
15	B3	64	78.405	64635	2812.3	1b
15	B3	65	78.6971	63405	2822.8	1b
15	B3	66	78.9892	62672.7	2847.75	1b
15	B3	67	79.2813	61806.5	2869.76	1b
15	B3	68	79.5734	60820.6	2873.38	1b
15	B3	69	79.8655	59346.6	2851.15	1b
15	B3	70	80.1576	59301	2807.27	1b
15	B3	71	80.4498	57699.3	2756.59	1b
15	B3	72	80.7419	57505.9	2718.23	1b
15	B3	73	81.034	56920.1	2706.52	1b
15	B3	74	81.3261	55963.5	2723.99	1b
15	B3	75	81.6182	54932.1	2761.27	1b
15	B3	76	81.9103	53719.6	2803.9	1b
15	B3	77	82.2024	52814.6	2841.4	1b
15	B3	78	82.4945	52527.3	2872.85	1b
15	B3	79	82.7866	51396.5	2906.75	1b
15	B3	80	83.0788	50450.7	2959.06	1b
15	B3	81	83.3709	49362.3	3055.18	1b
15	B3	82	83.663	48801	3226.96	1b
15	B3	83	83.9551	46773.4	3527.88	1b
15	B3	84	84.2472	47377	4057.22	1b
15	B3	85	84.5393	45190.8	4919.28	1b
15	B3	86	84.8314	45399.9	6205.26	1b
15	B3	87	85.1235	42468.1	7952.06	1b
15	B3	88	85.4157	38856.6	10096.9	1b
15	B3	89	85.7078	34393.8	12442.3	1b
15	B3	90	85.9999	25129.8	14653.1	1b
15	B3	91	86.292	12700.8	16306.9	1b
15	B3	92	86.5841	3804.55	17005.1	1b
15	B3	93	86.8762	-940.197	16512.2	1b
15	B3	94	87.1683	-2474.6	14860.2	1b
15	B3	95	87.4604	-2427.82	12355.7	1b
15	B3	96	87.7525	-3334.64	9475.49	1b
15	B3	97	88.0447	-2610.76	6702.74	1b
15	B3	98	88.3368	-3107.35	4384.88	1b
15	B3	99	88.6289	-3093.77	2610.7	1b
15	B3	100	88.921	-3005.42	1332.91	1b
15	B3	101	89.2131	-2861.19	575.26	1b
15	B3	102	89.5052	-2982.53	165.784	1b
15	B3	103	89.7973	-3663.85	-43.8384	1b
15	B3	104	90.0894	-3510.32	-154.179	1b
15	B3	105	90.3816	-2625.47	-217.14	1b
15	B3	106	90.6737	-2748.38	-248.784	1b
15	B3	107	90.9658	-3492.37	-248.199	1b
15	B3	108	91.2579	-2738.72	-214.934	1b
15	B3	109	91.55	-3352.49	-158.768	1b
15	B3	110	91.8421	-3372.73	-99.6721	1b
15	B3	111	92.1342	-3154.02	-60.5398	1b
15	B3	112	92.4263	-4262.54	-57.3779	1b
15	B3	113	92.7185	-3679.37	-91.5164	1b
15	B3	114	93.0106	-3252.32	-147.706	1b
15	B3	115	93.3027	-3007.12	-200.444	1b
15	B3	116	93.5948	-3266.85	-226.635	1b
15	B3	117	93.8869	-3808.18	-217.577	1b
15	B3	118	94.179	-3621.34	-182.285	1b
15	B3	119	94.4711	-3836.88	-140.041	1b
15	B3	120	94.7632	-3511.47	-108.133	1b
16	B4	1	60.0019	107487	2946.59	1b
16	B4	2	60.294	106452	2954.28	1b
16	B4	3	60.5861	105681	2967.53	1b
16	B4	4	60.8782	103871	2993.75	1b
16	B4	5	61.1703	104757	3035.51	1b
16	B4	6	61.4625	103676	3085.75	1b
16	B4	7	61.7546	102477	3130.04	1b
16	B4	8	62.0467	101267	3154.89	1b
16	B4	9	62.3388	100018	3156.08	1b
16	B4	10	62.6309	98414.9	3140.05	1b
16	B4	11	62.923	98600.2	3117.9	1b
16	B4	12	63.2151	97740.2	3097.83	1b
16	B4	13	63.5072	96190.9	3082.55	1b
16	B4	14	63.7994	95374.1	3072.25	1b
16	B4	15	64.0915	94437	3068.23	1b
16	B4	16	64.3836	92841.7	3072.54	1b
16	B4	17	64.6757	93132.6	3084.13	1b
16	B4	18	64.9678	91951.7	3096.59	1b
16	B4	19	65.2599	90711	3101.09	1b
16	B4	20	65.552	88959.9	3092.93	1b
16	B4	21	65.8441	88375.6	3075.48	1b
16	B4	22	66.1363	87849	3058.02	1b
16	B4	23	66.4284	86726.1	3048.74	1b
16	B4	24	66.7205	85710.9	3048.96	1b
16	B4	25	67.0126	85248.6	3052.65	1b
16	B4	26	67.3047	83660.2	3051.32	1b
16	B4	27	67.5968	82459.1	3039.78	1b
16	B4	28	67.8889	82395.3	3018.67	1b
16	B4	29	68.181	80312.6	2992.57	1b
16	B4	30	68.4732	80470.5	2965.35	1b
16	B4	31	68.7653	79410.6	2937.07	1b
16	B4	32	69.0574	77982.9	2904.48	1b
16	B4	33	69.3495	77311	2864.28	1b
16	B4	34	69.6416	76139.9	2816.53	1b
16	B4	35	69.9337	75763.5	2762.32	1b
16	B4	36	70.2258	75003.9	2699.42	1b
16	B4	37	70.5179	73515.5	2654.01	1b
16	B4	38	70.8101	73373.5	2635.94	1b
16	B4	39	71.1022	72743.9	2651.36	1b
16	B4	40	71.3943	71361.2	2700.44	1b
16	B4	41	71.6864	71307.2	2775.45	1b
16	B4	42	71.9785	70127.4	2838.23	1b
16	B4	43	72.2706	69004.9	2892.8	1b
16	B4	44	72.5627	68084.2	2922.54	1b
16	B4	45	72.8548	67250.4	2914.09	1b
16	B4	46	73.1469	66069.6	2861.53	1b
16	B4	47	73.4391	65236.3	2768.37	1b
16	B4	48	73.7312	64510.1	2616.48	1b
16	B4	49	74.0233	62842	2475.82	1b
16	B4	50	74.3154	63646.3	2387.35	1b
16	B4	51	74.6075	63358	2376.97	1b
16	B4	52	74.8996	62083.3	2442.68	1b
16	B4	53	75.1917	61431	2554.79	1b
16	B4	54	75.4838	60055.6	2670.42	1b
16	B4	55	75.776	59089.1	2753.64	1b
16	B4	56	76.0681	57936.8	2785.41	1b
16	B4	57	76.3602	58548.7	2780.56	1b
16	B4	58	76.6523	56205.1	2751.13	1b
16	B4	59	76.9444	55904	2712.08	1b
16	B4	60	77.2365	55741.6	2675.4	1b
16	B4	61	77.5286	54097.9	2643.75	1b
16	B4	62	77.8207	53494	2615.88	1b
16	B4	63	78.1129	53285.2	2590.42	1b
16	B4	64	78.405	51469.8	2567.43	1b
16	B4	65	78.6971	51458.8	2547.42	1b
16	B4	66	78.9892	50802.3	2528.76	1b
16	B4	67	79.2813	49737.1	2506.06	1b
16	B4	68	79.5734	48844.4	2471.49	1b
16	B4	69	79.8655	48044.5	2418.81	1b
16	B4	70	80.1576	47398	2347.71	1b
16	B4	71	80.4498	47123.6	2265.76	1b
16	B4	72	80.7419	45815.8	2187.19	1b
16	B4	73	81.034	46018.2	2129.59	1b
16	B4	74	81.3261	44236.4	2109.44	1b
16	B4	75	81.6182	45046.4	2137.04	1b
16	B4	76	81.9103	44247.3	2212.13	1b
16	B4	77	82.2024	42505.3	2322.74	1b
16	B4	78	82.4945	42780.1	2450.13	1b
16	B4	79	82.7866	41194.4	2579.06	1b
16	B4	80	83.0788	40052.3	2709.05	1b
16	B4	81	83.3709	40055.3	2838.99	1b
16	B4	82	83.663	39124	3002.65	1b
16	B4	83	83.9551	37713.7	3270.57	1b
16	B4	84	84.2472	37104.8	3714.17	1b
16	B4	85	84.5393	35555.5	4419.08	1b
16	B4	86	84.8314	35328.7	5469.62	1b
16	B4	87	85.1235	32866.8	6916.08	1b
16	B4	88	85.4157	31387.1	8727.98	1b
16	B4	89	85.7078	25677.5	10751.1	1b
16	B4	90	85.9999	16236.9	12696.4	1b
16	B4	91	86.292	4341.2	14187.1	1b
16	B4	92	86.5841	-4862.45	14864.8	1b
16	B4	93	86.8762	-8822.77	14518.9	1b
16	B4	94	87.1683	-10338.5	13177.3	1b
16	B4	95	87.4604	-11184.9	11105.2	1b
16	B4	96	87.7525	-11514.3	8707.99	1b
16	B4	97	88.0447	-11406.4	6388.68	1b
16	B4	98	88.3368	-11876	4430.94	1b
16	B4	99	88.6289	-12457.9	2955.08	1b
16	B4	100	88.921	-12008	1646.96	1b
16	B4	101	89.2131	-11608.8	785.318	1b
16	B4	102	89.5052	-11872.2	289.273	1b
16	B4	103	89.7973	-12294.4	33.3184	1b
16	B4	104	90.0894	-11708.4	-76.9177	1b
16	B4	105	90.3816	-12196.1	-109.345	1b
16	B4	106	90.6737	-12468	-112.328	1b
16	B4	107	90.9658	-12077.2	-118.648	1b
16	B4	108	91.2579	-12250.9	-146.616	1b
16	B4	109	91.55	-12885.1	-199.542	1b
16	B4	110	91.8421	-12208.2	-265.234	1b
16	B4	111	92.1342	-12070.7	-318.49	1b
16	B4	112	92.4263	-11526.1	-329.571	1b
16	B4	113	92.7185	-11909.2	-277.883	1b
16	B4	114	93.0106	-12076.5	-164.399	1b
16	B4	115	93.3027	-12886.3	-14.3579	1b
16	B4	116	93.5948	-12745.8	133.2	1b
16	B4	117	93.8869	-13105.5	243.468	1b
16	B4	118	94.179	-12953.3	300.616	1b
16	B4	119	94.4711	-13128.8	311.178	1b
16	B4	120	94.7632	-13281.7	296.238	1b
17	B5	1	60.0026	112018	3327.98	1b
17	B5	2	60.2947	111711	3340.37	1b
17	B5	3	60.5868	110969	3345.79	1b
17	B5	4	60.8788	109387	3336.06	1b
17	B5	5	61.1709	108243	3310.06	1b
17	B5	6	61.463	107636	3273.67	1b
17	B5	7	61.7551	106549	3235.57	1b
17	B5	8	62.0472	105408	3203.14	1b
17	B5	9	62.3392	104925	3180.89	1b
17	B5	10	62.6313	103888	3171.09	1b
17	B5	11	62.9234	101373	3173.74	1b
17	B5	12	63.2155	101972	3184.89	1b
17	B5	13	63.5075	101742	3196.42	1b
17	B5	14	63.7996	99290.7	3199.78	1b
17	B5	15	64.0917	98326.8	3192.29	1b
17	B5	16	64.3838	97097.5	3180.35	1b
17	B5	17	64.6759	96860.5	3175.14	1b
17	B5	18	64.9679	95444.1	3183.53	1b
17	B5	19	65.26	95074.5	3201.36	1b
17	B5	20	65.5521	93733.2	3214.69	1b
17	B5	21	65.8442	92526.9	3208.04	1b
17	B5	22	66.1363	90891.2	3173.08	1b
17	B5	23	66.4283	90022.2	3112.1	1b
17	B5	24	66.7204	90167.4	3035.95	1b
17	B5	25	67.0125	88443.4	2959.46	1b
17	B5	26	67.3046	86946.4	2897.61	1b
17	B5	27	67.5966	86809.8	2862	1b
17	B5	28	67.8887	85961.7	2857.08	1b
17	B5	29	68.1808	85847.3	2877.61	1b
17	B5	30	68.4729	83992.7	2910.3	1b
17	B5	31	68.765	82729.9	2940.08	1b
17	B5	32	69.057	82579.5	2957.14	1b
17	B5	33	69.3491	81219.2	2959.97	1b
17	B5	34	69.6412	79933.6	2952.85	1b
17	B5	35	69.9333	79964.3	2940.62	1b
17	B5	36	70.2254	78731.1	2925.22	1b
17	B5	37	70.5174	77109.3	2906.18	1b
17	B5	38	70.8095	76833.6	2883.49	1b
17	B5	39	71.1016	75803	2859.67	1b
17	B5	40	71.3937	74867	2839.11	1b
17	B5	41	71.6857	74654.6	2825.55	1b
17	B5	42	71.9778	72797.6	2819.86	1b
17	B5	43	72.2699	72597.3	2819.54	1b
17	B5	44	72.562	71587.7	2819.84	1b
17	B5	45	72.8541	70756.7	2815.46	1b
17	B5	46	73.1461	69570.2	2801.5	1b
17	B5	47	73.4382	68871.4	2774.13	1b
17	B5	48	73.7303	67911.9	2738.19	1b
17	B5	49	74.0224	67581.9	2700.8	1b
17	B5	50	74.3145	66066.9	2670.97	1b
17	B5	51	74.6065	65620.7	2656.11	1b
17	B5	52	74.8986	65100.9	2658.4	1b
17	B5	53	75.1907	64260.7	2672.78	1b
17	B5	54	75.4828	63090	2688.54	1b
17	B5	55	75.7748	62435.1	2694.86	1b
17	B5	56	76.0669	61256.9	2687.52	1b
17	B5	57	76.359	60247.8	2671.8	1b
17	B5	58	76.6511	60400.4	2658.55	1b
17	B5	59	76.9432	58903.5	2655.43	1b
17	B5	60	77.2352	58937.2	2659.63	1b
17	B5	61	77.5273	57425.9	2658.62	1b
17	B5	62	77.8194	56225.7	2639.16	1b
17	B5	63	78.1115	55490.4	2598.41	1b
17	B5	64	78.4036	54655	2548.11	1b
17	B5	65	78.6956	54949.9	2508.26	1b
17	B5	66	78.9877	53667.1	2494.85	1b
17	B5	67	79.2798	52683.5	2510.56	1b
17	B5	68	79.5719	52394.6	2544.28	1b
17	B5	69	79.864	50489.1	2578.21	1b
17	B5	70	80.156	50848.5	2596.57	1b
17	B5	71	80.4481	49678.7	2590.85	1b
17	B5	72	80.7402	48460	2560.97	1b
17	B5	73	81.0323	47770.4	2513.87	1b
17	B5	74	81.3243	47436.9	2461.27	1b
17	B5	75	81.6164	46675.8	2416.49	1b
17	B5	76	81.9085	45738.3	2390.68	1b
17	B5	77	82.2006	45154.3	2389.72	1b
17	B5	78	82.4927	44771.5	2413.66	1b
17	B5	79	82.7847	43470.5	2460.16	1b
17	B5	80	83.0768	43297.8	2532.37	1b
17	B5	81	83.3689	41560.7	2649.5	1b
17	B5	82	83.661	41374.1	2848.42	1b
17	B5	83	83.953	40137.9	3157.99	1b
17	B5	84	84.2451	40549.7	3683.28	1b
17	B5	85	84.5372	38605.5	4501.46	1b
17	B5	86	84.8293	37134	5659.17	1b
17	B5	87	85.1214	36321.2	7138.82	1b
17	B5	88	85.4134	32484.5	8829.58	1b
17	B5	89	85.7055	27059.8	10517.8	1b
17	B5	90	85.9976	17712	11911.6	1b
17	B5	91	86.2897	9606.38	12707.8	1b
17	B5	92	86.5818	2718.23	12685.6	1b
17	B5	93	86.8738	1147.65	11792.6	1b
17	B5	94	87.1659	469.198	10176	1b
17	B5	95	87.458	276.769	8138.44	1b
17	B5	96	87.7501	-179.784	6034.69	1b
17	B5	97	88.0422	-383.474	4162.71	1b
17	B5	98	88.3342	-93.5553	2674.41	1b
17	B5	99	88.6263	282.072	1453.74	1b
17	B5	100	88.9184	524.295	708.439	1b
17	B5	101	89.2105	-43.4593	318.599	1b
17	B5	102	89.5025	-645.383	154.28	1b
17	B5	103	89.7946	121.161	104.72	1b
17	B5	104	90.0867	-516.426	92.1094	1b
17	B5	105	90.3788	-528.962	73.5752	1b
17	B5	106	90.6709	-282.947	34.7373	1b
17	B5	107	90.9629	-394.752	-20.689	1b
17	B5	108	91.255	-709.945	-80.5234	1b
17	B5	109	91.5471	-77.8636	-130.506	1b
17	B5	110	91.8392	-0.647003	-157.881	1b
17	B5	111	92.1313	-638.469	-153.728	1b
17	B5	112	92.4233	92.1942	-114.735	1b
17	B5	113	92.7154	-503.318	-44.1223	1b
17	B5	114	93.0075	-335.879	48.6887	1b
17	B5	115	93.2996	-508.79	149.69	1b
17	B5	116	93.5916	-1058.4	243.26	1b
17	B5	117	93.8837	-1134.85	316.413	1b
17	B5	118	94.1758	-1335.95	363.24	1b
17	B5	119	94.4679	-1397.33	387.178	1b
17	B5	120	94.76	-892.439	399.142	1b
18	B6	1	60.0026	112944	3212.78	1b
18	B6	2	60.2947	112036	3266.24	1b
18	B6	3	60.5868	111180	3301.64	1b
18	B6	4	60.8788	110626	3307.02	1b
18	B6	5	61.1709	108239	3284.29	1b
18	B6	6	61.463	108486	3250.46	1b
18	B6	7	61.7551	106400	3229.55	1b
18	B6	8	62.0472	106085	3238.98	1b
18	B6	9	62.3392	105586	3279.29	1b
18	B6	10	62.6313	104789	3334.2	1b
18	B6	11	62.9234	103299	3380.65	1b
18	B6	12	63.2155	101265	3401.79	1b
18	B6	13	63.5075	100684	3393.75	1b
18	B6	14	63.7996	100038	3363.55	1b
18	B6	15	64.0917	99048.7	3321.9	1b
18	B6	16	64.3838	97049.6	3277.45	1b
18	B6	17	64.6759	96861.2	3235.75	1b
18	B6	18	64.9679	96031.3	3201.51	1b
18	B6	19	65.26	94272.5	3180.15	1b
18	B6	20	65.5521	92922.4	3175.94	1b
18	B6	21	65.8442	93498.2	3187.98	1b
18	B6	22	66.1363	91752.2	3207.67	1b
18	B6	23	66.4283	90772.4	3221.44	1b
18	B6	24	66.7204	89100.4	3217.49	1b
18	B6	25	67.0125	88751	3191.81	1b
18	B6	26	67.3046	86824.1	3148.61	1b
18	B6	27	67.5966	87147.7	3095.56	1b
18	B6	28	67.8887	85461.7	3038.41	1b
18	B6	29	68.1808	84455.3	2979.3	1b
18	B6	30	68.4729	83908.7	2919.48	1b
18	B6	31	68.765	82243.6	2862.95	1b
18	B6	32	69.057	82013	2811.91	1b
18	B6	33	69.3491	81096.6	2781.88	1b
18	B6	34	69.6412	80598	2781.38	1b
18	B6	35	69.9333	79031.1	2811.58	1b
18	B6	36	70.2254	78697.2	2865.56	1b
18	B6	37	70.5174	77608.4	2927.9	1b
18	B6	38	70.8095	76882.1	2992.75	1b
18	B6	39	71.1016	75973.1	3048.47	1b
18	B6	40	71.3937	74444.2	3086.03	1b
18	B6	41	71.6857	73323.1	3101.13	1b
18	B6	42	71.9778	72947.5	3094.28	1b
18	B6	43	72.2699	72361.9	3069.16	1b
18	B6	44	72.562	70242.4	3031.07	1b
18	B6	45	72.8541	69349	2986.23	1b
18	B6	46	73.1461	69375.4	2940.94	1b
18	B6	47	73.4382	68383.6	2899.76	1b
18	B6	48	73.7303	66957.6	2863.2	1b
18	B6	49	74.0224	66232.4	2823.64	1b
18	B6	50	74.3145	65518.6	2776.87	1b
18	B6	51	74.6065	64799.6	2720.52	1b
18	B6	52	74.8986	63361.7	2656.96	1b
18	B6	53	75.1907	63107.7	2596.08	1b
18	B6	54	75.4828	62086.3	2552.75	1b
18	B6	55	75.7748	61473.2	2540.85	1b
18	B6	56	76.0669	61075.1	2566.52	1b
18	B6	57	76.359	60253.2	2624.16	1b
18	B6	58	76.6511	59475.4	2698.43	1b
18	B6	59	76.9432	57276.3	2770.72	1b
18	B6	60	77.2352	57536.1	2825.81	1b
18	B6	61	77.5273	57117.2	2854.28	1b
18	B6	62	77.8194	55229.7	2852.87	1b
18	B6	63	78.1115	54237.4	2820.41	1b
18	B6	64	78.4036	53717.2	2760.53	1b
18	B6	65	78.6956	53039.7	2682.5	1b
18	B6	66	78.9877	52038.9	2601.1	1b
18	B6	67	79.2798	51080.7	2533.46	1b
18	B6	68	79.5719	50686.7	2493.23	1b
18	B6	69	79.864	50262.5	2484.53	1b
18	B6	70	80.156	49831.6	2499.13	1b
18	B6	71	80.4481	47675.8	2519.42	1b
18	B6	72	80.7402	47425.1	2526.76	1b
18	B6	73	81.0323	47160.2	2511.06	1b
18	B6	74	81.3243	45451.2	2476.31	1b
18	B6	75	81.6164	45221	2438.8	1b
18	B6	76	81.9085	44659	2418.89	1b
18	B6	77	82.2006	44219.6	2430.87	1b
18	B6	78	82.4927	43100	2476.24	1b
18	B6	79	82.7847	42585.9	2544.89	1b
18	B6	80	83.0768	41293	2625.3	1b
18	B6	81	83.3689	40711.9	2721.15	1b
18	B6	82	83.661	39004.7	2865.63	1b
18	B6	83	83.953	39161.4	3101.26	1b
18	B6	84	84.2451	38169	3537.67	1b
18	B6	85	84.5372	37273.6	4272.56	1b
18	B6	86	84.8293	37370.4	5374.65	1b
18	B6	87	85.1214	34388.9	6844.46	1b
18	B6	88	85.4134	31780.9	8581.46	1b
18	B6	89	85.7055	26418.8	10371	1b
18	B6	90	85.9976	18706.8	11905.7	1b
18	B6	91	86.2897	8865.33	12850.9	1b
18	B6	92	86.5818	1952.97	12945	1b
18	B6	93	86.8738	537.572	12100.5	1b
18	B6	94	87.1659	-371.431	10452.9	1b
18	B6	95	87.458	-315.351	8323.56	1b
18	B6	96	87.7501	-233.018	6108	1b
18	B6	97	88.0422	40.0514	4144.27	1b
18	B6	98	88.3342	-657.38	2591.49	1b
18	B6	99	88.6263	-80.6396	1396.97	1b
18	B6	100	88.9184	-679.977	673.067	1b
18	B6	101	89.2105	7.227	282.798	1b
18	B6	102	89.5025	-897.971	96.9939	1b
18	B6	103	89.7946	-149.582	21.7485	1b
18	B6	104	90.0867	-536.788	-0.0249023	1b
18	B6	105	90.3788	-1187.82	0.523926	1b
18	B6	106	90.6709	286.522	5.65552	1b
18	B6	107	90.9629	-1185.49	2.47681	1b
18	B6	108	91.255	-901.183	-19.5815	1b
18	B6	109	91.5471	-1248	-65.6152	1b
18	B6	110	91.8392	-505.644	-129.725	1b
18	B6	111	92.1313	-839.421	-192.648	1b
18	B6	112	92.4233	141.736	-226.687	1b
18	B6	113	92.7154	-830.033	-206.986	1b
18	B6	114	93.0075	-253.392	-123.317	1b
18	B6	115	93.2996	-576.003	14.1045	1b
18	B6	116	93.5916	-1013.92	177.621	1b
18	B6	117	93.8837	-1379.76	332.258	1b
18	B6	118	94.1758	-2065.29	448.53	1b
18	B6	119	94.4679	-1583.58	512.73	1b
18	B6	120	94.76	-1797.42	530.329	1b
19	B7	1	60.0014	114809	3085.53	1b
19	B7	2	60.2938	114277	3084.55	1b
19	B7	3	60.5861	114526	3106.28	1b
19	B7	4	60.8785	112827	3156.23	1b
19	B7	5	61.1709	112261	3232.51	1b
19	B7	6	61.4632	111507	3325.06	1b
19	B7	7	61.7556	110650	3418.34	1b
19	B7	8	62.048	109046	3496.29	1b
19	B7	9	62.3403	108341	3547.45	1b
19	B7	10	62.6327	106417	3567.21	1b
19	B7	11	62.9251	106111	3556.84	1b
19	B7	12	63.2174	104759	3520.98	1b
19	B7	13	63.5098	103577	3465.99	1b
19	B7	14	63.8022	102059	3399.92	1b
19	B7	15	64.0945	102041	3333.04	1b
19	B7	16	64.3869	100120	3276.25	1b
19	B7	17	64.6793	99201.4	3237.11	1b
19	B7	18	64.9716	98690.9	3215.65	1b
19	B7	19	65.264	98034.7	3203.85	1b
19	B7	20	65.5564	96524.3	3190.93	1b
19	B7	21	65.8487	95186.6	3171.73	1b
19	B7	22	66.1411	94006.2	3151.61	1b
19	B7	23	66.4335	93696.1	3143.05	1b
19	B7	24	66.7258	92755.6	3155.59	1b
19	B7	25	67.0182	91997.4	3186.82	1b
19	B7	26	67.3106	90858.5	3221.21	1b
19	B7	27	67.6029	89517.2	3237.92	1b
19	B7	28	67.8953	88160.1	3221.74	1b
19	B7	29	68.1877	87724.7	3170.52	1b
19	B7	30	68.48	86327.1	3095.07	1b
19	B7	31	68.7724	85332.4	3013.28	1b
19	B7	32	69.0648	84989.8	2941.97	1b
19	B7	33	69.3571	83856.7	2890.86	1b
19	B7	34	69.6495	83015.3	2860.87	1b
19	B7	35	69.9419	82418.8	2845.26	1b
19	B7	36	70.2342	81028.1	2841.43	1b
19	B7	37	70.5266	79982.1	2846.76	1b
19	B7	38	70.819	79927.7	2861.59	1b
19	B7	39	71.1113	78812.7	2884.14	1b
19	B7	40	71.4037	77796.2	2913.31	1b
19	B7	41	71.6961	76776.7	2942.56	1b
19	B7	42	71.9884	76120.1	2964.32	1b
19	B7	43	72.2808	74740.1	2973.36	1b
19	B7	44	72.5732	73970.7	2968.43	1b
19	B7	45	72.8655	73678.4	2951.37	1b
19	B7	46	73.1579	71938.3	2925.49	1b
19	B7	47	73.4503	71081.9	2894.52	1b
19	B7	48	73.7426	70810.4	2862.03	1b
19	B7	49	74.035	69719.9	2826.48	1b
19	B7	50	74.3274	68713.1	2792.76	1b
19	B7	51	74.6197	67940.8	2759.83	1b
19	B7	52	74.9121	67478	2725.51	1b
19	B7	53	75.2045	66024.1	2690.31	1b
19	B7	54	75.4968	65139.1	2659.65	1b
19	B7	55	75.7892	65291.4	2642.46	1b
19	B7	56	76.0816	63656.9	2645.59	1b
19	B7	57	76.3739	63583.8	2667.9	1b
19	B7	58	76.6663	62663.4	2698.62	1b
19	B7	59	76.9587	61077.2	2722.43	1b
19	B7	60	77.251	60096.3	2728.18	1b
19	B7	61	77.5434	59950	2715.04	1b
19	B7	62	77.8358	59486.5	2691.4	1b
19	B7	63	78.1281	57715.3	2667.98	1b
19	B7	64	78.4205	57314.1	2650.46	1b
19	B7	65	78.7129	56870.8	2636.79	1b
19	B7	66	79.0052	55853.9	2619.92	1b
19	B7	67	79.2976	54127	2593.3	1b
19	B7	68	79.59	54583.2	2555.15	1b
19	B7	69	79.8823	53178.2	2509.35	1b
19	B7	70	80.1747	52899.6	2462.55	1b
19	B7	71	80.4671	51755.8	2420.07	1b
19	B7	72	80.7594	51232.4	2383.25	1b
19	B7	73	81.0518	50534.2	2350.18	1b
19	B7	74	81.3442	49802.2	2319.17	1b
19	B7	75	81.6365	49054.1	2293.12	1b
19	B7	76	81.9289	47811.3	2281.74	1b
19	B7	77	82.2213	48311	2300.1	1b
19	B7	78	82.5136	47355.8	2363.9	1b
19	B7	79	82.806	46304.8	2485.24	1b
19	B7	80	83.0984	45334.2	2673.22	1b
19	B7	81	83.3907	44902.2	2930.7	1b
19	B7	82	83.6831	43633.4	3260.09	1b
19	B7	83	83.9755	42070.5	3734.96	1b
19	B7	84	84.2678	41651.5	4425.62	1b
19	B7	85	84.5602	40476.4	5406.96	1b
19	B7	86	84.8526	38508	6727.23	1b
19	B7	87	85.1449	35660.1	8369.02	1b
19	B7	88	85.4373	31880.9	10216.4	1b
19	B7	89	85.7297	24973.7	12044	1b
19	B7	90	86.022	16213	13543.2	1b
19	B7	91	86.3144	6208.67	14389.5	1b
19	B7	92	86.6068	1909.54	14340.5	1b
19	B7	93	86.8991	21.6305	13329.8	1b
19	B7	94	87.1915	760.155	11509.4	1b
19	B7	95	87.4839	85.0843	9210.88	1b
19	B7	96	87.7762	-511.388	6833.57	1b
19	B7	97	88.0686	209.296	4715.48	1b
19	B7	98	88.361	-749.846	3048.07	1b
19	B7	99	88.6533	-1128.79	1716.16	1b
19	B7	100	88.9457	105.408	833.299	1b
19	B7	101	89.2381	-648.947	301.728	1b
19	B7	102	89.5304	-147.117	5.9646	1b
19	B7	103	89.8228	-565.35	-138.4	1b
19	B7	104	90.1152	-293.776	-189.21	1b
19	B7	105	90.4075	-967.931	-188.971	1b
19	B7	106	90.6999	-268.028	-171.717	1b
19	B7	107	90.9922	-822.318	-163.721	1b
19	B7	108	91.2846	-892.519	-180.635	1b
19	B7	109	91.577	-1416.24	-223.831	1b
19	B7	110	91.8694	132.691	-278.758	1b
19	B7	111	92.1617	-432.528	-318.902	1b
19	B7	112	92.4541	48.7993	-317.213	1b
19	B7	113	92.7465	-651.643	-260.996	1b
19	B7	114	93.0388	-1379.14	-160.776	1b
19	B7	115	93.3312	-1084.17	-45.4485	1b
19	B7	116	93.6236	-1091.47	54.1355	1b
19	B7	117	93.9159	-1056.41	121.595	1b
19	B7	118	94.2083	-476.769	160.037	1b
19	B7	119	94.5007	-1671.9	184.139	1b
19	B7	120	94.793	-2075.89	207.782	1b
20	B8	1	60.0014	30186.4	2890.78	1b
20	B8	2	60.2938	29355.8	2868.26	1b
20	B8	3	60.5861	29084.4	2793.59	1b
20	B8	4	60.8785	27532.8	2671.24	1b
20	B8	5	61.1709	27325.7	2535.93	1b
20	B8	6	61.4632	26424.4	2439.47	1b
20	B8	7	61.7556	26825.7	2423.89	1b
20	B8	8	62.048	25960.9	2496.34	1b
20	B8	9	62.3403	25770.3	2620.94	1b
20	B8	10	62.6327	25375.5	2733.65	1b
20	B8	11	62.9251	23958.3	2772.85	1b
20	B8	12	63.2174	23128.4	2709.93	1b
20	B8	13	63.5098	22654.1	2564.16	1b
20	B8	14	63.8022	21614.3	2393.33	1b
20	B8	15	64.0945	21056.9	2264.21	1b
20	B8	16	64.3869	21415.2	2217.6	1b
20	B8	17	64.6793	21299.6	2247.42	1b
20	B8	18	64.9716	20248.4	2306.51	1b
20	B8	19	65.264	19639.1	2336.04	1b
20	B8	20	65.5564	18516.1	2300.75	1b
20	B8	21	65.8487	17759.1	2208.11	1b
20	B8	22	66.1411	17403.2	2100.5	1b
20	B8	23	66.4335	17648.9	2026.86	1b
20	B8	24	66.7258	16668.9	2012.88	1b
20	B8	25	67.0182	17185.9	2047.78	1b
20	B8	26	67.3106	15461.3	2093.42	1b
20	B8	27	67.6029	15165.7	2107.33	1b
20	B8	28	67.8953	14827.3	2064.17	1b
20	B8	29	68.1877	13433.9	1964.58	1b
20	B8	30	68.48	13909.3	1830.37	1b
20	B8	31	68.7724	13614.9	1693.11	1b
20	B8	32	69.0648	12308.8	1583.58	1b
20	B8	33	69.3571	12152.4	1524.65	1b
20	B8	34	69.6495	12729.4	1526.13	1b
20	B8	35	69.9419	11711.5	1580.74	1b
20	B8	36	70.2342	11170.2	1663.73	1b
20	B8	37	70.5266	11123.7	1739.36	1b
20	B8	38	70.819	9929.65	1773.39	1b
20	B8	39	71.1113	9965.65	1746.47	1b
20	B8	40	71.4037	8819.54	1661.13	1b
20	B8	41	71.6961	8765.61	1538.72	1b
20	B8	42	71.9884	8653.37	1407.66	1b
20	B8	43	72.2808	8536.62	1290.55	1b
20	B8	44	72.5732	7705.55	1197.34	1b
20	B8	45	72.8655	7360.19	1128.47	1b
20	B8	46	73.1579	7138.82	1081.87	1b
20	B8	47	73.4503	6993	1056.35	1b
20	B8	48	73.7426	6839	1054.9	1b
20	B8	49	74.035	5878.02	1078.21	1b
20	B8	50	74.3274	6518.85	1120.63	1b
20	B8	51	74.6197	5441.56	1171.27	1b
20	B8	52	74.9121	5076.14	1215.75	1b
20	B8	53	75.2045	4971.01	1241.22	1b
20	B8	54	75.4968	4428.4	1241.4	1b
20	B8	55	75.7892	4157.58	1216.36	1b
20	B8	56	76.0816	3701.98	1171.13	1b
20	B8	57	76.3739	3053.94	1114.26	1b
20	B8	58	76.6663	3747.02	1052.92	1b
20	B8	59	76.9587	2625.53	990.643	1b
20	B8	60	77.251	2259.07	929.287	1b
20	B8	61	77.5434	2688.19	870.411	1b
20	B8	62	77.8358	1487.33	818.401	1b
20	B8	63	78.1281	1988.83	781.567	1b
20	B8	64	78.4205	1555.64	769.315	1b
20	B8	65	78.7129	1158.46	786.098	1b
20	B8	66	79.0052	1105.4	825.469	1b
20	B8	67	79.2976	991.747	868.314	1b
20	B8	68	79.59	263.761	888.052	1b
20	B8	69	79.8823	-906.562	861.741	1b
20	B8	70	80.1747	495.086	782.177	1b
20	B8	71	80.4671	-1020.57	663.931	1b
20	B8	72	80.7594	-1216.62	538.686	1b
20	B8	73	81.0518	-224.827	441.199	1b
20	B8	74	81.3442	-328.479	393.4	1b
20	B8	75	81.6365	-1450.83	396.355	1b
20	B8	76	81.9289	-2039.25	435.092	1b
20	B8	77	82.2213	-1296.86	492.583	1b
20	B8	78	82.5136	-1347.72	562.957	1b
20	B8	79	82.806	-2780.14	655.424	1b
20	B8	80	83.0984	-2292.54	787.659	1b
20	B8	81	83.3907	-1920.79	974.276	1b
20	B8	82	83.6831	-2939.28	1220.3	1b
20	B8	83	83.9755	-3914.79	1518.87	1b
20	B8	84	84.2678	-3927.73	1841.17	1b
20	B8	85	84.5602	-4674.25	2157.97	1b
20	B8	86	84.8526	-4857.04	2434.43	1b
20	B8	87	85.1449	-6250.97	2627.72	1b
20	B8	88	85.4373	-7113.55	2688.67	1b
20	B8	89	85.7297	-8032.21	2573.69	1b
20	B8	90	86.022	-8530.34	2265.31	1b
20	B8	91	86.3144	-9083.54	1790.53	1b
20	B8	92	86.6068	-8587.11	1224.36	1b
20	B8	93	86.8991	-8204	686.759	1b
20	B8	94	87.1915	-7618	258.429	1b
20	B8	95	87.4839	-8517.65	-11.8818	1b
20	B8	96	87.7762	-9026.76	-132.732	1b
20	B8	97	88.0686	-9324.72	-159.374	1b
20	B8	98	88.361	-8998.29	-157.992	1b
20	B8	99	88.6533	-8697.02	-171.247	1b
20	B8	100	88.9457	-8740.88	-207.083	1b
20	B8	101	89.2381	-9052.13	-253.088	1b
20	B8	102	89.5304	-9847.44	-298.787	1b
20	B8	103	89.8228	-8784.48	-345.757	1b
20	B8	104	90.1152	-9759.47	-400.634	1b
20	B8	105	90.4075	-8920.47	-462.412	1b
20	B8	106	90.6999	-8831.15	-517.758	1b
20	B8	107	90.9922	-9695.71	-547.331	1b
20	B8	108	91.2846	-9409.34	-535.798	1b
20	B8	109	91.577	-9088.34	-478.312	1b
20	B8	110	91.8694	-8836.11	-383.211	1b
20	B8	111	92.1617	-9588.57	-273.789	1b
20	B8	112	92.4541	-10628.7	-187.205	1b
20	B8	113	92.7465	-10373.8	-164.346	1b
20	B8	114	93.0388	-9722.93	-229.95	1b
20	B8	115	93.3312	-9621.37	-374.446	1b
20	B8	116	93.6236	-9573.31	-553.273	1b
20	B8	117	93.9159	-9389.04	-708.053	1b
20	B8	118	94.2083	-9713.27	-796.359	1b
20	B8	119	94.5007	-9695.14	-810.022	1b
20	B8	120	94.793	-9603.79	-771.91	1b
21	B9	1	60.0023	109855	3240.85	1b
21	B9	2	60.2947	107761	3228.86	1b
21	B9	3	60.587	107580	3227.04	1b
21	B9	4	60.8794	107269	3236.44	1b
21	B9	5	61.1717	106101	3254.49	1b
21	B9	6	61.4641	104912	3274.63	1b
21	B9	7	61.7565	104019	3287.9	1b
21	B9	8	62.0488	102861	3285.69	1b
21	B9	9	62.3412	102030	3262.83	1b
21	B9	10	62.6336	100519	3219.67	1b
21	B9	11	62.9259	99933.7	3163	1b
21	B9	12	63.2183	98303.2	3104.95	1b
21	B9	13	63.5106	98389.1	3059.35	1b
21	B9	14	63.803	96215.1	3036.43	1b
21	B9	15	64.0954	96636.6	3037.72	1b
21	B9	16	64.3877	95101.2	3054.2	1b
21	B9	17	64.6801	94606.8	3070.08	1b
21	B9	18	64.9724	93289.3	3071.11	1b
21	B9	19	65.2648	91372.4	3053.26	1b
21	B9	20	65.5572	91784.5	3026.05	1b
21	B9	21	65.8495	89503.1	3007.67	1b
21	B9	22	66.1419	89552.4	3013.9	1b
21	B9	23	66.4342	89067.5	3047.28	1b
21	B9	24	66.7266	87674	3093.26	1b
21	B9	25	67.019	86703.8	3126.55	1b
21	B9	26	67.3113	85520	3124.56	1b
21	B9	27	67.6037	84099.3	3080.03	1b
21	B9	28	67.8961	82762.5	3005.41	1b
21	B9	29	68.1884	82652.5	2926.17	1b
21	B9	30	68.4808	82364	2867.68	1b
21	B9	31	68.7731	80828.5	2843.4	1b
21	B9	32	69.0655	80080.4	2850.4	1b
21	B9	33	69.3579	79204.5	2872.8	1b
[truncated: 6,687 more rows]

## Sheet: Melt Curve Result
Block Type	96-Well 0.2-mL Block
Calibration Background is expired	No
Calibration Background performed on	01-13-2023
Calibration Pure Dye ABY is expired	No
Calibration Pure Dye ABY performed on	01-13-2023
Calibration Pure Dye CY5 is expired	No
Calibration Pure Dye CY5 performed on	01-13-2023
Calibration Pure Dye FAM is expired	No
Calibration Pure Dye FAM performed on	01-13-2023
Calibration Pure Dye JUN is expired	No
Calibration Pure Dye JUN performed on	01-13-2023
Calibration Pure Dye MUSTANG PURPLE is expired	No
Calibration Pure Dye MUSTANG PURPLE performed on	01-13-2023
Calibration Pure Dye NED is expired	No
Calibration Pure Dye NED performed on	01-13-2023
Calibration Pure Dye ROX is expired	No
Calibration Pure Dye ROX performed on	01-13-2023
Calibration Pure Dye SYBR is expired	No
Calibration Pure Dye SYBR performed on	01-13-2023
Calibration Pure Dye TAMRA is expired	No
Calibration Pure Dye TAMRA performed on	01-13-2023
Calibration Pure Dye VIC is expired	No
Calibration Pure Dye VIC performed on	01-13-2023
Calibration ROI is expired	No
Calibration ROI performed on	01-13-2023
Calibration Uniformity is expired	No
Calibration Uniformity performed on	01-13-2023
Chemistry	SYBR_GREEN
Date Created	2024-01-10 17:07:40 PM CST
Experiment Barcode
Experiment Comment
Experiment File Name	D:\Users\Administrator\Desktop\YuH\2024-01-10_1.eds
Experiment Name	2024-01-10_1
Experiment Run End Time	2024-01-10 16:59:45 PM CST
Experiment Type	Comparative Cт (ΔΔCт)
Instrument Name	272522238
Instrument Serial Number	272522238
Instrument Type	QuantStudio™ 5 System
Passive Reference	ROX
Post-read Stage/Step
Pre-read Stage/Step
Quantification Cycle Method	Ct
Signal Smoothing On	true
Stage where Melt Analysis is performed	Stage3
Stage/ Cycle where Ct Analysis is performed	Stage2, Step3
User Name
Well	Well Position	Sample	Target Name	Tm	Melt Peak Height
2	A2	ch1	1b	86.5942	11385.8
3	A3	ch2	1b	86.7302	9270.57
4	A4	ch3	1b	86.7302	15220.3
5	A5	cm2	1b	86.5818	10853.3
6	A6	cm3	1b	86.5818	9310.04
7	A7	cm4	1b	86.6068	12463.7
8	A8	ev1	1b	62.048	1800.39
9	A9	ev2	1b	86.461	14746.2
10	A10	ev3	1b	86.1687	12258
14	B2	ch1	1b	86.4481	11326.1
15	B3	ch2	1b	86.5841	17005.1
16	B4	ch3	1b	86.5841	14864.8
17	B5	cm2	1b	86.4357	12806.9
18	B6	cm3	1b	86.4357	13014.8
19	B7	cm4	1b	86.4606	14486.1
20	B8	ev1	1b	60.0014	2890.78
21	B9	ev2	1b	86.1687	12585.3
22	B10	ev3	1b	86.3148	10331.3
26	C2	ch1	6	80.1653	11610.3
26	C2	ch1	6	77.2431	8883.62
27	C3	ch2	6	83.3709	15177.7
28	C4	ch3	6	83.3709	16443.9
29	C5	cm2	6	83.3689	16683.8
30	C6	cm3	6	83.2229	16146.1
31	C7	cm4	6	77.1048	9010.03
32	C8	ev1	6	77.9819	13040.3
33	C9	ev2	6	83.0989	14662.3
34	C10	ev3	6	60.0023	2192.53
38	D2	ch1	6	77.9737	11511.6
39	D3	ch2	6	77.2365	8429.38
40	D4	ch3	6	83.2248	14180.4
41	D5	cm2	6	83.3689	10715.4
41	D5	cm2	6	77.0892	6064.87
42	D6	cm3	6	82.2006	9880.58
43	D7	cm4	6	83.0984	9119.65
43	D7	cm4	6	77.251	3443.18
44	D8	ev1	6	77.1048	10322.3
45	D9	ev2	6	83.0989	10100.3
45	D9	ev2	6	78.7134	5457.17
46	D10	ev3	6	81.0523	9808.29
46	D10	ev3	6	77.544	6483.12
50	E2	ch1	tnf	83.9642	11044.7
51	E3	ch2	tnf	84.2472	15767
52	E4	ch3	tnf	84.2472	15325.1
53	E5	cm2	tnf	84.0991	11445.6
54	E6	cm3	tnf	84.0991	13190.4
55	E7	cm4	tnf	83.9755	11191.2
56	E8	ev1	tnf	83.9755	10277.9
57	E9	ev2	tnf	83.9759	11417
58	E10	ev3	tnf	83.9759	11286.9
62	F2	ch1	tnf	83.9642	12301.5
63	F3	ch2	tnf	84.2472	16874
64	F4	ch3	tnf	84.2472	15155.5
65	F5	cm2	tnf	84.0991	12081.8
66	F6	cm3	tnf	84.0991	13174.1
67	F7	cm4	tnf	84.1216	12777.7
68	F8	ev1	tnf	83.9755	13173.3
69	F9	ev2	tnf	83.9759	13126.6
70	F10	ev3	tnf	83.9759	9249.43
74	G2	ch1	actin	89.8086	6553.82
75	G3	ch2	actin	90.0894	7160.45
76	G4	ch3	actin	89.9434	12030.9
77	G5	cm2	actin	90.2327	7599.56
78	G6	cm3	actin	89.9407	8055.3
79	G7	cm4	actin	89.969	6683.13
80	G8	ev1	actin	89.8228	7372.98
81	G9	ev2	actin	89.8232	7317.61
82	G10	ev3	actin	89.9694	8359.35
86	H2	ch1	actin	89.9547	6735.73
86	H2	ch1	actin	78.5581	2072.82
87	H3	ch2	actin	90.0894	7886.31
88	H4	ch3	actin	90.0894	8286.62
89	H5	cm2	actin	90.0867	8054.59
90	H6	cm3	actin	90.0867	6625.68
91	H7	cm4	actin	89.969	7003.64
92	H8	ev1	actin	89.8228	9042.71
93	H9	ev2	actin	89.9694	7903.19
94	H10	ev3	actin	89.9694	6157
