# Supplementary material for: Camel Milk-Derived Extracellular Vesicles as a Functional Food Component Ameliorate Hypobaric Hypoxia-Induced Colonic Injury Through Microbiota–Metabolite Crosstalk
Source: Nutrients. 2025 Jul 25;17(15):2431. doi: 10.3390/nu17152431 (PMC12348715; doi:10.3390/nu17152431)
Supplement: Supplementary file 1 [file nutrients-17-02431-s001.zip › RT-qPCR/Data organization.xlsx]

## Sheet: 1b
-0.436394	-1.75027	-3.78056
4.3416	0.303585	-0.126496
-3.59522	-1.05446	2.31765
0.408583	1.42924	1.24214
0.286694	1.76349	2.72331
0.4634	0.757801	2.85131
1.66352	7.3092	7.3092
0.0529927	1.23393	0.574236
4.01002	3.99235	7.3092

## Sheet: 6
-0.309189	-3.05018	0.524215
5.93772	-1.40844	0.274833
-4.11782	0.51872	1.63014
0.152906	2.63695	0.316601
0.357914	3.07428	0.907434
1.93144	4.26653	0.952064
0.658902	6.91617	1.90121
0.0294318	1.19933	0.432495
9.34348	4.59334	0.17616

## Sheet: tnf
-0.0137393	-0.865771	0.745305
2.01723	-0.923934	0.059892
-3.10717	-1.06856	3.15675
0.456461	2.30518	0.748663
0.341997	1.91262	1.04807
0.523388	1.32473	2.67062
4.04568	0.669207	0.947659
0.137139	1.48955	0.688543
7.41163	5.14542	0.072663

## Sheet: 1b-2
-0.686394	0.999729
1.0916	1.05358	-1.3765
-2.84522	-0.304461	2.06765
0.700511	0.612603	0.53241
0.983067	1.51174	0.794493
2.33454	1.22213	1.29924
0.933618	1.38504	1.28912
0.475858	0.560158
2.25055

## Sheet: 6-2
-0.753634	-0.494627	2.07977
2.49327	-0.852885	-1.16961
-3.56226	1.07428	1.1857
0.262156	1.13025	0.135702
1.22728	2.63541	1.55578
3.65746	0.827859	1.6323
0.484205	1.27062	0.349285
0.346056	1.7627	1.2713
6.86622	0.843873	1.03564

## Sheet: tnf-2
-0.458184	1.68978	2.30086
-1.42722	-0.368378	-1.38455
-2.55162	-0.513003	2.7123
0.782597	0.98805	0.320893
1.1727	1.63959	1.7969
2.28937	0.567809	0.897343
2.97303	0.122945	0.174101
1.61247	2.18925	2.02395
5.44656	0.9453	0.427181
